# Supplementary material for: Fecal microbiota transplantation promotes type 2 mucosal immune responses with colonic epithelium proliferation in patients with recurrent Clostridioides difficile
Source: JCI Insight. 2025 Nov 18;11(1):e195678. doi: 10.1172/jci.insight.195678 (PMC12890483; doi:10.1172/jci.insight.195678)
Supplement: Supplemental table 1 [file jciinsight-11-195678-s110.xlsx]

## Sheet: Hallmark
pathway	pval	padj	log2err	ES	NES	size	leadingEdge	enriched_genes	percent_coverage
HALLMARK_ADIPOGENESIS	0.0310758	0.0575477	0.352488	-0.332211	-1.24353	199	SCARB1,ACAA2,ADCY6,ACOX1,MGLL,PDCD4,MYLK,MIGA2,PHLDB1,COQ5,CMBL,CRAT,AGPAT3,ACADM,SULT1A1,ESRRA,ITSN1,DBT,PPARG,ABCA1,ACADS,IDH1,EPHX2,CPT2,APLP2,CAT,RIOK3,PGM1,PFKL,RETSAT,BAZ2A,LPCAT3,ALDH2,COQ9,ATP1B3,SSPN,RTN3,SCP2,CMPK1,HADH,ELMOD3,LTC4S,SLC66A3,BCL2L13,MTARC2,PHYH,TOB1,MAP4K3,ACO2	49	24.6231
HALLMARK_ALLOGRAFT_REJECTION	0.639676	0.695652	0.0672065	0.25633	0.938866	199	EIF5A,UBE2N,NME1,TIMP1,EIF3J,MRPL3,NPM1,EREG,DYRK3,ABCE1,RARS1,BCL3,IL1B,RIPK2,CD47,UBE2D1,FLNA,WARS1,SRGN,HIF1A,RPS19,RPL39,CCND2,RPL9,INHBB,BCL10,EIF3D,EIF3A,AARS1,ICAM1	30	15.0754
HALLMARK_ANDROGEN_RESPONSE	0.0957031	0.14074	0.202072	0.362818	1.23488	100	RRP12,ADRM1,PA2G4,SRP19,CCND1,UBE2I,KRT8,KRT19,B4GALT1,PGM3,HMGCS1,INSIG1,XRCC5,SRF,SMS,SEC24D,PMEPA1,XRCC6,TMPRSS2,IDI1,ABHD2,AKAP12,NKX3-1,SPDEF,PDLIM5,UBE2J1,DNAJB9,ADAMTS1,GNAI3,ACSL3,STK39,ALDH1A3,ACTN1,SPCS3	34	34
HALLMARK_ANGIOGENESIS	0.0529412	0.0912779	0.276501	0.484555	1.3953	36	TNFRSF21,TIMP1,THBD,STC1,CCND2,LRPAP1,JAG1,FGFR1,PDGFA,LPL,VCAN,LUM,MSX1,SPP1	14	38.8889
HALLMARK_APICAL_JUNCTION	0.0232356	0.0484076	0.352488	0.352233	1.28996	197	ACTG1,ACTG2,LAMC2,ZYX,CNN2,TUBG1,VASP,FLNC,ACTB,MYL9,MADCAM1,LAMA3,NECTIN2,B4GALT1,PFN1,IRS1,INSIG1,ADAM15,ACTN4,VCL,MVD,CD99,EPB41L2,CLDN4,ITGA2,CD276,CDH3,CX3CL1,TNFRSF11B,HRAS,NECTIN4,TGFBI,LAMB3,ICAM1,ITGA10,GAMT,CD86,CRB3,ACTN1,BAIAP2,CTNNA1,RHOF,JAM3,TJP1,SYMPK,KCNH2,COL16A1,AMIGO1,CNTN1,CDH11,CADM2,SDC3,MAPK11,CAP1,GTF2F1,LAYN,MAP3K20,NEXN,ICAM2,SPEG,CLDN7,STX4,MPZL2,VCAN,CLDN11,ARPC2,PKD1…	68	34.5178
HALLMARK_APICAL_SURFACE	0.712526	0.742214	0.0626618	-0.284931	-0.853613	43	CD160,NCOA6,ADAM10,CRYBG1,ATP8B1,IL2RB	6	13.9535
HALLMARK_APOPTOSIS	0.0518125	0.0912779	0.321776	0.34724	1.24504	160	TNFRSF12A,KRT18,LMNA,ETF1,CTNNB1,DNAJA1,TIMP1,DFFA,CCND1,PEA15,EREG,ISG20,CD44,PLAT,IL1B,HGF,DAP3,VDAC2,BID,DIABLO,PMAIP1,RELA,MCL1,SC5D,BCAP31,IFITM3,TIMP3,GPX1,GADD45A,CCND2,RHOB,IL1A,ANXA1,CAV1,SQSTM1,CFLAR,BCL10,TGFBR3,EBP,BAX,BIK,GCH1,CDK2,DNAJC3,TSPO,GPX3,PDGFRB,EMP1,WEE1,SLC20A1,BMP2,LGALS3,DNM1L,TGFB2,IL6,DAP,CASP9,IL18,IGFBP6,BTG3,ENO2	61	38.125
HALLMARK_BILE_ACID_METABOLISM	1.39814e-06	6.99071e-06	0.643552	-0.54417	-1.88557	111	CROT,AMACR,CYP27A1,RXRA,SULT1B1,ABCA5,ACSL5,HSD17B11,NR1I2,PEX26,NR1H4,SLC23A1,PEX19,OPTN,ABCD3,BCAR3,PEX11A,ABCA1,IDH1,EPHX2,HSD3B1,CAT,ACSL1,NR3C2,ALDH1A1,RETSAT,PECR,ABCA9,TFCP2L1,ATXN1,HSD3B7,NUDT12,ABCD1,SCP2,GNPAT,ALDH8A1,PHYH,GSTK1,DHCR24,EFHC1,ALDH9A1,PXMP2,PEX11G	43	38.7387
HALLMARK_CHOLESTEROL_HOMEOSTASIS	0.00061213	0.00218618	0.477271	0.511393	1.65523	74	TNFRSF12A,ACTG1,S100A11,FABP5,CTNNB1,ATF5,PLAUR,STARD4,HMGCS1,CYP51A1,CXCL16,FDPS,DHCR7,ALCAM,NSDHL,IDI1,MVD,SQLE,TMEM97,ANXA5,SC5D,FASN,LDLR,ERRFI1,PMVK,FADS2,HSD17B7,EBP,ATXN2,NIBAN1,MVK,JAG1,STX5	33	44.5946
HALLMARK_COAGULATION	0.0225007	0.0484076	0.352488	0.392921	1.38429	134	ARF4,MMP1,MMP10,MAFF,PEF1,TIMP1,MMP3,DUSP6,TFPI2,SERPINE1,THBD,CRIP2,WDR1,PLAT,CSRP1,PREP,RAPGEF3,HPN,ITGA2,ANG,GNB2,PROS1,TIMP3,F2RL2,FN1,S100A13,ANXA1,LEFTY2,FURIN	29	21.6418
HALLMARK_COMPLEMENT	0.190184	0.23773	0.142901	0.30158	1.10355	200	HSPA5,CD55,MAFF,TIMP1,PLAUR,DUSP6,ME1,RCE1,TFPI2,SERPINE1,XPNPEP1,USP14,PFN1,PLAT,CEBPB,CSRP1,PREP,PIM1,DUSP5,MMP12,PDP1,CD59,PPP4C,SCG3,ANXA5,ANG,GNB2,FN1,S100A13,CXCL1,GNAI3,ATOX1,PCSK9,MT3,EHD1,F3	36	18
HALLMARK_DNA_REPAIR	7.90811e-07	4.39339e-06	0.659444	0.516418	1.83376	150	PNP,ALYREF,SDCBP,NME1,POLR2C,POLR1C,ADRM1,GTF2B,SEC61A1,SRSF6,HPRT1,SSRP1,FEN1,SF3A3,PDE4B,DDB1,ITPA,UMPS,TAF13,DAD1,APRT,TMED2,POLR2I,POLR2D,POLR1H,BCAP31,TAF9,IMPDH2,NT5C,DGCR8,POLR2E,NELFE,NELFCD,POLR2G,EIF1B,ELOA,POLD3,CETN2,REV3L,SUPT5H,RBX1,MPG,GTF3C5,NME4,MRPL40,NME3,GTF2A2,POLR1D,POLB,TARBP2,POLR2K,CLP1,CANT1,SNAPC4,EDF1,ARL6IP1,ERCC8,ERCC1,PCNA,TYMS,ZWINT,TP53,TAF12,BCAM,POM121,GTF2F1,RF…	71	47.3333
HALLMARK_E2F_TARGETS	1.19234e-11	1.19234e-10	0.875325	0.565534	2.06941	200	HMGA1,GSPT1,KPNA2,TUBG1,SRSF2,EIF2S1,RAN,NME1,TRA2B,DDX39A,CTPS1,NOLC1,RANBP1,SNRPB,PA2G4,SYNCRIP,PHF5A,LYAR,NOP56,H2AX,POLD2,CSE1L,HNRNPD,H2AZ1,MTHFD2,SSRP1,PAICS,PRPS1,DONSON,SRSF1,UBE2S,NASP,MLH1,XRCC6,POP7,PRDX4,CDC25A,IPO7,JPT1,WDR90,CNOT9,CDK4,TUBB,MYC,TRIP13,MCM3,RBBP7,POLD3,UBE2T,TIPIN,MCM7,CDC20,PRKDC,CHEK2,CKS2,NUP205,SLBP,CCNE1,DSCC1,NBN,MCM6,AK2,DNMT1,AURKB,PTTG1,EXOSC8,NUP107,MCM2,PC…	110	55
HALLMARK_EPITHELIAL_MESENCHYMAL_TRANSITION	1.9642e-07	1.22763e-06	0.690132	0.495528	1.81325	200	TNFRSF12A,MMP1,TPM4,LAMC2,TIMP1,TPM2,PLAUR,PPIB,MMP3,PVR,TFPI2,SERPINE1,MYL9,CCN2,LAMA3,CXCL8,TAGLN,CD44,AREG,GEM,DKK1,ITGA5,PMP22,TNC,GREM1,GJA1,COL6A3,ACTA2,PMEPA1,CALU,CD59,SERPINE2,ITGA2,DAB2,CRLF1,COLGALT1,FLNA,SERPINH1,TIMP3,DPYSL3,NNMT,FN1,CCN1,COL4A1,TNFRSF11B,GADD45A,PDLIM4,RHOB,TGFBI,CXCL1,PTHLH,SCG2,LGALS1,SFRP1,MCM7,EMP3,COL7A1,TGFBR3,COL12A1,RGS4,FGF2,PLOD3,PRRX1,MGP,MFAP5,FSTL3,GPC1…	72	36
HALLMARK_ESTROGEN_RESPONSE_EARLY	0.0271332	0.0542663	0.352488	0.349426	1.27969	197	SFN,KRT18,BAG1,AQP3,LAD1,RRP12,SLC7A5,XBP1,CCND1,NXT1,MYBBP1A,RHOD,KRT8,KRT19,CD44,B4GALT1,AREG,SLC2A1,FKBP4,FHL2,TBC1D30,SYT12,OLFM1,DHCR7,HSPB8,GJA1,PPIF,SLC7A2,FOS,DYNLT3,ABHD2,PMAIP1,TPBG,MLPH,PDLIM3,FASN,MYC,RBBP8,ARL3,WFS1,SEC14L2,TUBB2B,ISG20L2,INHBB,GLA,CELSR1,TGIF2,FOXC1,CYP26B1,RAB31,SH3BP5,IL6ST,KLK10,CANT1,ABLIM1,KCNK15,WWC1,BHLHE40,TTC39A	59	29.9492
HALLMARK_ESTROGEN_RESPONSE_LATE	0.00166274	0.00554245	0.45506	0.392198	1.43633	197	SFN,GJB3,TRIM29,BAG1,AGR2,LAMC2,DNAJC12,FABP5,SLC7A5,XBP1,CCND1,TFPI2,HSPA4L,NAB2,NXT1,ISG20,KRT19,CD44,AREG,GAL,HPRT1,EMP2,FKBP4,OLFM1,DHCR7,HSPB8,PPIF,ASS1,UGDH,FOS,DYNLT3,ABHD2,ZFP36,DUSP2,TPBG,METTL3,PDLIM3,DNAJC1,RBBP8,ARL3,WFS1,GFUS,DCXR,UNC13B,IDH2,CAV1,GLA,SLC2A8,PKP3,GALE,FOXC1,CDC20,TNNC1,KLK11,CYP26B1,RAB31,IL6ST,KLK10,CDC6	59	29.9492
HALLMARK_FATTY_ACID_METABOLISM	0.0569447	0.0949078	0.321776	-0.34663	-1.26204	157	SLC22A5,ADH1C,ACAA2,ALAD,ACOX1,MGLL,ACSL5,HSD17B11,EHHADH,CRAT,AUH,MAOA,PRDX6,HPGD,ACADM,MCEE,CA4,ETFDH,CPT1A,HMGCS2,SERINC1,AQP7,ACADS,IDH1,CPT2,ACSL1,PTPRG,PPARA,BCKDHB,ACSS1,ALDH1A1,RETSAT,SDHD,HADHB,ACOT2,CA2,SUCLA2,ACAA1,FABP1,HADH,SUCLG2,ECI2,FABP2,LDHA,LTC4S,VNN1,ACO2,YWHAH,HMGCL,GSTZ1,DHCR24,FMO1,METAP1	53	33.758
HALLMARK_G2M_CHECKPOINT	2.24324e-10	1.60231e-09	0.826657	0.537675	1.96936	199	ODC1,HMGA1,G3BP1,HSPA8,GSPT1,NUP98,KPNA2,SRSF2,DKC1,TRA2B,ATF5,DDX39A,NOLC1,SFPQ,PRMT5,SLC7A5,NCL,CCND1,SYNCRIP,SNRPD1,EWSR1,ODF2,H2AX,AMD1,SLC7A1,TOP1,HNRNPD,H2AZ1,BCL3,HNRNPU,TFDP1,CUL1,SRSF1,KPNB1,UBE2S,RBM14,NASP,RAD23B,CDC25A,SQLE,JPT1,CDK4,HIRA,E2F4,MYC,HIF1A,E2F2,KMT5A,MCM3,E2F1,SMARCC1,PRC1,UBE2C,CDC20,DTYMK,CKS2,E2F3,CUL4A,CDC7,MCM6,CDC6,RAD54L,KIF23,AURKB,PTTG1,UPF1,BUB3,MCM2,GINS2,SAP3…	103	51.7588
HALLMARK_GLYCOLYSIS	0.00951386	0.0237847	0.38073	0.372622	1.36037	198	HSPA5,PMM2,MET,ME1,ENO1,PSMC4,MIF,B3GALT6,CLDN3,ISG20,CD44,B4GALT1,RARS1,ARTN,FKBP4,PKM,STC1,NANP,PRPS1,GNE,GALK1,EXT2,NASP,KDELR3,NSDHL,CHPF,CHPF2,B4GALT2,PPIA,PKP2,GLRX,GMPPB,ADORA2B,ANG,TPBG,POLR3K,HDLBP,GFUS,HAX1,B3GNT3,ALG1,TXN,HOMER1,CLN6,GMPPA,TGFBI,B4GALT7,EXT1,DSC2,PGM2,GALE,COPB2,PGK1,GOT2,ANGPTL4,GCLC,B3GAT3,PFKP,ECD,GPC1,BIK,CHST2,TALDO1,G6PD,SAP30,IRS2,PYGL,SRD5A3,SDC3,SOX9,HS6ST2	71	35.8586
HALLMARK_HEDGEHOG_SIGNALING	0.168699	0.218385	0.152145	-0.415641	-1.20217	36	CNTFR,HEY1,AMOT,ADGRG1,LDB1,TLE3,DPYSL2,MYH9,UNC5C,NRCAM,PLG,NF1,VEGFA,CDK6,GLI1,PTCH1,VLDLR	17	47.2222
HALLMARK_HEME_METABOLISM	1.58599e-05	7.20905e-05	0.57561	-0.454269	-1.70254	200	ERMAP,LPIN2,ABCG2,MXI1,ALAD,SLC6A8,IGSF3,MKRN1,HEBP1,KAT2B,XK,BNIP3L,SLC22A4,NEK7,NR3C1,NFE2L1,CCDC28A,DCAF11,MARCHF8,SIDT2,OPTN,FOXO3,RNF19A,SLC6A9,MPP1,ACSL6,FOXJ2,VEZF1,RANBP10,P4HA2,EIF2AK1,CAT,RNF123,NNT,DMTN,RIOK3,SLC30A10,ALDH1L1,TRIM10,ARHGEF12,KHNYN,EPB41,EZH1,FBXO34,CA2,BSG,NCOA4,HAGH,ISCA1,CA1,LAMP2,EPOR,YPEL5,SLC11A2,MARCHF2,SELENBP1,PICALM,CIR1,MOCOS,CLCN3,PDZK1IP1,TFDP2,FBXO9,ADIPOR1	64	32
HALLMARK_HYPOXIA	0.122047	0.164929	0.17822	-0.304636	-1.14032	199	STBD1,NDRG1,SCARB1,EDN2,MXI1,PPARGC1A,KLHL24,KDM3A,SLC2A5,P4HA1,LARGE1,IDS,CDKN1B,BNIP3L,EFNA1,NR3C1,CASP6,NDST1,JUN,B4GALNT2,ALDOB,PDK3,PKLR,FOXO3,CITED2,HMOX1,ERO1A,P4HA2,ZNF292,TNFAIP3,PGM1,PFKL,RBPJ,UGP2,MT2A,GCNT2,MYH9,PDK1,PLAC8,MT1E,BCAN,SELENBP1,MAP3K1,LDHA,NFIL3,SLC37A4,PNRC1,GPC4,ALDOC,CA12,PCK1	51	25.6281
HALLMARK_IL2_STAT5_SIGNALING	0.0841683	0.128041	0.21925	0.327018	1.19762	197	PNP,ODC1,TNFRSF21,MAFF,NOP2,XBP1,PDCD2L,PTRH2,ITGA6,PUS1,CKAP4,NCS1,IL1R2,PHLDA1,CD44,MAPKAPK2,RNH1,DCPS,PIM1,SLC1A5,ALCAM,GSTO1,UMPS,SYNGR2,AHCY,PLEC,IL1RL1,ST3GAL4,IFITM3,MYC,F2RL2,ITGAE,CD83,CCND2,RHOB,EEF1AKMT1,FURIN,CD81,SELP,PRNP,SPRY4,CD86,SNX9,CCNE1,CDC6,TNFRSF4,FAH,ETV4,BHLHE40,PTGER2,S100A1,ADAM19,APLP1,LIF,LTB,MYO1E,EMP1	57	28.934
HALLMARK_IL6_JAK_STAT3_SIGNALING	0.64	0.695652	0.0665892	0.278176	0.920017	87	TNFRSF12A,TNFRSF21,IL1R2,CD44,IL1B,PIM1,CXCL3,PLA2G2A,SOCS3,LTBR,HAX1,STAT3,CXCL1,OSMR,CXCL11,PTPN1,IL6ST	17	19.5402
HALLMARK_INFLAMMATORY_RESPONSE	0.0756646	0.12204	0.234393	0.328385	1.20163	200	CD55,MET,TIMP1,PLAUR,ADRM1,PVR,SERPINE1,EREG,CXCL8,SLC7A1,IRAK2,IL1B,HBEGF,ITGA5,HPN,PDE4B,RIPK2,C5AR1,SLC7A2,ADORA2B,HRH1,RELA,TPBG,SPHK1,MYC,HIF1A,LDLR,CX3CL1,NFKBIA,GPR183,VIP,IL1A,ATP2C1,SELENOS,GNAI3,TNFAIP6,ICAM1,OSMR,LY6E,EMP3,CXCL11,CCRL2,CD70,CD82,SGMS2,RGS1,F3,FPR1,FFAR2,ATP2A2,TNFSF9,GCH1,CHST2,ITGB3,PTGER2,ATP2B1,CD40,LIF,APLNR,OSM,RHOG	61	30.5
HALLMARK_INTERFERON_ALPHA_RESPONSE	0.000475544	0.00182902	0.498493	-0.47741	-1.62221	97	TXNIP,DDX60,TMEM140,IFIT2,TRIM14,EPSTI1,IL4R,IL7,NUB1,IRF2,IFIH1,PARP12,IL15,ELF1,B2M,HERC6,IRF9,MX1,PARP14,ISG15,TDRD7,UBA7,TRAFD1,IFI27,STAT2,CNP,IFIT3,PSMB9,HELZ2,DHX58,GBP2,HLA-C,CMPK2,SAMD9L,PARP9,RTP4,MOV10,TAP1,CMTR1,IFI44L,EIF2AK2,UBE2L6,BATF2,ADAR,PSMB8,LPAR6,IFI44,SAMD9,USP18,CSF1,IFI35,OAS1,IFITM1,OGFR,SP110,NMI	56	57.732
HALLMARK_INTERFERON_GAMMA_RESPONSE	0.00458429	0.0134832	0.407018	-0.379386	-1.42089	198	TXNIP,DDX60,IFIT2,CASP7,TNFSF10,EIF4E3,IFIT1,GZMA,APOL6,TRIM14,SECTM1,HLA-A,EPSTI1,IL4R,IL7,IRF2,IFIH1,SPPL2A,PARP12,IL15,B2M,IL2RB,HERC6,CCL5,FGL2,TNFAIP3,IRF9,MX1,PARP14,ISG15,TDRD7,TRAFD1,IFI27,MT2A,LCP2,XAF1,STAT2,CASP3,KLRK1,SSPN,IFIT3,PSMB9,NCOA3,HELZ2,XCL1,DHX58,HLA-B,RIPK1,IL18BP,CMPK2,TAPBP,RBCK1,SAMD9L,OAS2,ZNFX1,MVP,RTP4,TAP1,CMTR1,RNF213,IFI44L,OAS3,VAMP8,CXCL9,EIF2AK2,UBE2L6,ZBP1,BAT…	74	37.3737
HALLMARK_KRAS_SIGNALING_DN	0.00597926	0.0166091	0.407018	-0.37273	-1.39298	194	P2RY4,EDN2,SYNPO,SELENOP,PDK2,KCNE2,CNTFR,CPEB3,CAMK1D,NPY4R,SLC25A23,EDN1,HSD11B2,ASB7,MAST3,ZC2HC1C,THRB,PDE6B,MX1,LFNG,TFCP2L1,VPS50,CAPN9,NR6A1,TFF2,EDAR,COQ8A,SLC5A5,SPHK2,CACNA1F,CDH16,ZBTB16,P2RX6,THNSL2,TAS2R4,CLDN8,CD40LG,YPEL1,IFI44L,ALOX12B,CDKAL1,ITIH3,UGT2B17,ZNF112,NRIP2,SHOX2,EGF,FGFR3,SLC12A3,MEFV,CPA2,CYP39A1,AKR1B10,PRKN,CCR8,PLAG1,PDCD1,TENT5C,DCC,MYO15A,GPRC5C,TENM2,PCDHB1,KRT…	69	35.567
HALLMARK_KRAS_SIGNALING_UP	0.469636	0.533677	0.0831291	0.270019	0.989009	199	MMP10,PLEK2,PLAUR,DUSP6,KCNN4,EREG,YRDC,PLAT,IL1B,HBEGF,KIF5C,TMEM158,IL33,TRIB1,RBM4,SPON1,GLRX,IL1RL2,ITGA2,SCG3,SCG5,AKAP12,TNNT2,PPP1R15A,PTGS2,HSD11B1,HOXD11,SPRY2,CCND2,TPH1,SLPI,PCSK1N,ZNF639,RBP4,IGF2,RELN,ALDH1A3,PRRX1,ANGPTL4,FLT4,GNG11,ETV4,APOD,PRDM1,ADGRL4,ITGBL1,LIF,ACE,EMP1,CCL20,BMP2,SOX9,F2RL1,AMMECR1,ENG,CXCR4	56	28.1407
HALLMARK_MITOTIC_SPINDLE	0.0184065	0.043825	0.352488	-0.344354	-1.28899	199	BCL2L11,SYNPO,ARHGEF11,CLIP2,CD2AP,TLK1,NUMA1,CEP192,DLG1,FARP1,MID1,KIF1B,RAPGEF5,WASL,CDC42BPA,KIF3B,FGD6,NCK2,ITSN1,HDAC6,NIN,PCGF5,PCM1,MARCKS,RICTOR,ABI1,GSN,ESPL1,ARHGEF12,LATS1,PAFAH1B1,NET1,EPB41,KNTC1,PCNT,RABGAP1,MYH9,SSH2,FGD4,SOS1,CEP57,KATNB1,DOCK2,ARHGAP4,SUN2,ARHGEF7,NEDD9,SHROOM1,CEP250,APC,SHROOM2,PREX1,CDK5RAP2,TRIO,CCDC88A,SMC4,CDC42EP4	57	28.6432
HALLMARK_MTORC1_SIGNALING	5.64835e-17	9.41391e-16	1.05746	0.621016	2.27462	199	PNP,HSPA5,SERP1,ETF1,ARPC5L,CCT6A,PSME3,PPA1,PSMD12,TUBG1,STIP1,PNO1,SDF2L1,MAP2K3,DDX39A,TOMM40,HSPD1,EEF1E1,SLC7A5,XBP1,RRP9,ME1,ENO1,PSMC4,HSP90B1,PSMB5,RPN1,EIF2S2,STARD4,RAB1A,PSMD14,HSPE1,PSMD13,CALR,SLC2A1,HPRT1,HMGCS1,HSPA9,PITPNB,CYP51A1,INSIG1,MTHFD2,HSPA4,PDAP1,STC1,TUBA4A,SSR1,SLC1A5,DHCR7,YKT6,GAPDH,PSMC6,EPRS1,IDI1,PPIA,GMPS,CDC25A,HMBS,SQLE,GLRX,FKBP2,CACYBP,PSMG1,PSMC2,NUFIP1,ABCF…	103	51.7588
HALLMARK_MYC_TARGETS_V1	2.06758e-47	1.03379e-45	1.79734	0.807016	2.95588	199	ODC1,EIF4A1,ETF1,G3BP1,CCT2,EIF4E,GSPT1,NOP16,PPM1G,ILF2,HSP90AB1,CCT3,DDX21,KPNA2,SRM,SRSF2,EIF2S1,RAN,NME1,TRA2B,CCT5,EIF3J,CTPS1,NOLC1,HSPD1,RANBP1,CCT4,CCT7,U2AF1,HNRNPC,PA2G4,SNRPB2,RRP9,SRSF7,NPM1,SYNCRIP,PSMC4,PSMB2,SNRPD1,PCBP1,EIF1AX,PSMD8,SRSF3,TCP1,EIF3B,NOP56,SNRPD2,EIF2S2,PSMD7,SNRPG,POLD2,ABCE1,SERBP1,PSMD14,HNRNPA3,HSPE1,PSMA7,HNRNPD,H2AZ1,LSM7,RUVBL2,HPRT1,SET,UBA2,PRPF31,AIMP2,GN…	153	76.8844
HALLMARK_MYC_TARGETS_V2	8.98995e-18	2.24749e-16	1.08644	0.850827	2.64018	57	GRWD1,PPRC1,BYSL,NOP16,SRM,PES1,RRP12,NOP2,IPO4,RABEPK,NOLC1,HSPD1,MRTO4,PA2G4,RRP9,NPM1,PUS1,NOP56,NOC4L,IMP4,NIP7,MYBBP1A,HSPE1,FARSA,WDR43,LAS1L,TFB2M,WDR74,NDUFAF4,AIMP2,GNL3,PPAN,EXOSC5,TCOF1,DDX18,UTP20,DUSP2,CDK4,TMEM97,MPHOSPH10,RCL1,MYC,CBX3	43	75.4386
HALLMARK_MYOGENESIS	0.217304	0.265005	0.131458	0.299059	1.09338	195	BAG1,TPM2,PDLIM7,DES,SMTN,TAGLN,TEAD4,HBEGF,FDPS,HSPB8,COL6A3,MYH11,CASQ2,PICK1,SYNGR2,FHL1,ATP2A1,TNNT2,WWTR1,SPDEF,SPHK1,SCHIP1,FST,BIN1,DTNA,LDB3,LPIN1,PRNP,TNNC1,FLII,EPHB3,TPM3,PKIA,FGF2,AEBP1,PTGIS,PPP1R3C,SOD3,DMPK,ABLIM1,TNNI1,BHLHE40,APOD,COX7A1,CRYAB,GPX3,APLNR,DMD,KCNH2	49	25.1282
HALLMARK_NOTCH_SIGNALING	0.825558	0.825558	0.0551352	-0.283406	-0.794433	32	DTX4,FZD5,ARRB1,LFNG,FZD1,DLL1,NOTCH1,FBXW11,PRKCA,ST3GAL6,HES1,MAML2	12	37.5
HALLMARK_OXIDATIVE_PHOSPHORYLATION	0.00692989	0.0182365	0.407018	0.377404	1.381	200	GRPEL1,PMPCA,FXN,TIMM17A,MRPS15,HSD17B10,TIMM50,HSPA9,LDHB,MRPS12,NDUFS8,DLST,TIMM10,VDAC3,PDP1,TIMM13,OGDH,VDAC2,ATP6V0B,IDH3B,NDUFS7,PDHB,SLC25A3,NDUFS6,PHB2,ATP5F1D,TIMM9,NDUFB8,COX10,PDHA1,MRPS22,NDUFB4,ATP5MF,IDH2,TOMM22,CYCS,UQCRH,MRPL11,NDUFB6,TIMM8B,CYB5R3,ATP6V0C,ATP6V1G1,ATP5MC3,UQCRFS1,BAX,TOMM70,MRPS11,GOT2,CYC1,GPI,ATP5MC1,NDUFAB1,NDUFB2,MRPL15,ATP5MG,COX6B1,AIFM1,ATP5ME,ATP5MC2,ATP5…	85	42.5
HALLMARK_P53_PATHWAY	0.292585	0.348316	0.110565	0.288029	1.05483	197	SFN,SERPINB5,TM4SF1,AEN,TRIAP1,GPX2,SEC61A1,KRT17,HSPA4L,EPHA2,UPP1,PLK3,PITPNC1,LDHB,RRAD,PLK2,HBEGF,EI24,RPL18,DNTTIP2,RAP2B,FOS,IRAK1,RRP8,SPHK1,SERTAD3,PPP1R15A,RPL36,MDM2,ELP1,GADD45A,CCND2,HRAS,DCXR,IL1A,INHBB,FBXW7,CD81,CD82,S100A10,RPS12,STOM,RHBDF2,RACK1,BAX,PHLDA3,BAIAP2,TNFSF9,TNNI1,ABCC5,LIF,PCNA,IFI30,MAPKAPK3,HEXIM1,TP53,PDGFA,RAD51C,POM121,H2AJ,TSPYL2,BMP2	62	31.4721
HALLMARK_PANCREAS_BETA_CELLS	0.0197237	0.0448266	0.352488	0.517493	1.50092	39	SRPRB,FOXA2,SEC11A,INSM1,NKX2-2,GCG,SCGN,SPCS1,NEUROG3,FOXO1,SST,CHGA,PCSK1,PDX1,SLC2A2,PAX6,GCK,AKT3,NEUROD1,SRP14	20	51.2821
HALLMARK_PEROXISOME	0.119919	0.164929	0.183024	-0.344197	-1.1761	104	ACOX1,ACSL5,HSD17B11,NR1I2,EHHADH,CRAT,ABCD3,PEX11A,HSD11B2,IDH1,EPHX2,CAT,ACSL1,SIAH1,ALDH1A1,RETSAT,ATXN1,STS,SEMA3C,HSD3B7,ACAA1,PEX2,ABCD1,SCP2,ECI2,GNPAT,PABPC1,YWHAH,GSTK1,MVP,HMGCL,DHCR24,UGT2B17,ALDH9A1,DHRS3,ABCB1	36	34.6154
HALLMARK_PI3K_AKT_MTOR_SIGNALING	0.101796	0.145423	0.197822	0.358141	1.22648	105	SFN,EIF4E,UBE2N,MAP2K3,ARHGDIA,HSP90B1,CALR,GNA14,SLC2A1,PFN1,AKT1S1,CDK4,ARF1,PRKAA2,THEM4,PRKAG1,HRAS,ACTR3,E2F1,SQSTM1,UBE2D3,CSNK2B,CDK2,NFKBIB,RPS6KA3,PTPN11,GRK2,PPP1CA,CXCR4,AP2M1,RALB,AKT1,CDK1,CAMK4,RPS6KA1,YWHAB	36	34.2857
HALLMARK_PROTEIN_SECRETION	0.447732	0.520618	0.0843144	0.295927	0.998616	96	KRT18,AP2B1,ARFGAP3,YKT6,SEC24D,TMED2,ARCN1,ARF1,TOM1L1,CLTA,GNAS,SEC22B,GLA,M6PR,SGMS1,COPB2,COPE,AP2S1,COPB1,SH3GL2,ERGIC3,SCAMP3,NAPA,RAB22A,STAM,ATP6V1B1,RPS6KA3,BET1,ZW10,DNM1L,AP2M1,PAM,RAB5A	33	34.375
HALLMARK_REACTIVE_OXYGEN_SPECIES_PATHWAY	0.0024347	0.00760843	0.431708	0.543405	1.65602	49	SRXN1,HMOX2,JUNB,LAMTOR5,PRDX4,GLRX,GLRX2,TXNRD1,PRDX1,NDUFB4,TXN,SELENOS,ATOX1,PRDX2,PRNP,STK25,SCAF4,GCLC,PFKP,G6PD,GPX3	21	42.8571
HALLMARK_SPERMATOGENESIS	0.813906	0.825558	0.0561767	0.247471	0.858803	121	MLF1,HSPA4L,VDAC3,PHKG2,IL13RA2,TSN,PSMG1,SCG3,SCG5,IDE,AGFG1,PCSK1N,LPIN1,CNIH2,JAM3,ADCYAP1,TALDO1,ACE,SLC12A2,CDKN3,CLPB,RFC4,BUB1,DBF4,GSTM3,CDK1,CAMK4,GPR182,CFTR,OAZ3,CLGN,NCAPH,MAP7	33	27.2727
HALLMARK_TGF_BETA_SIGNALING	0.170341	0.218385	0.15017	0.382362	1.17589	54	CTNNB1,ID1,HDAC1,SERPINE1,JUNB,PMEPA1,WWTR1,PPP1R15A,LEFTY2,FURIN,SKIL,UBE2D3,RAB31,ID3,TJP1,SKI,TGIF1,SLC20A1,BMP2,RHOA,PPP1CA,ENG,SMAD3,TGFBR1	24	44.4444
HALLMARK_TNFA_SIGNALING_VIA_NFKB	2.08443e-10	1.60231e-09	0.826657	0.538002	1.97056	199	PHLDA2,FOSL1,NR4A3,SERPINB8,EIF1,MAFF,FUT4,MAP2K3,PLAUR,TUBB2A,CCND1,SERPINE1,PHLDA1,CD44,B4GALT1,YRDC,CLCF1,AREG,IER2,GEM,BCL3,CEBPB,PANX1,PLK2,JUNB,IL1B,HBEGF,KLF2,TNC,PDE4B,CXCL3,FOSB,NFKB2,DUSP5,SOCS3,PMEPA1,RIPK2,TRIB1,FOS,EGR1,ZFP36,NR4A1,DUSP2,RELA,MCL1,CEBPD,SPHK1,PPP1R15A,PDLIM5,MYC,NR4A2,PTGS2,LDLR,CCN1,NFKBIA,CD83,GADD45A,GPR183,RHOB,IL1A,MSC,SQSTM1,CXCL2,CFLAR,CXCL1,LAMB3,TNFAIP6,ICAM…	95	47.7387
HALLMARK_UNFOLDED_PROTEIN_RESPONSE	1.18054e-12	1.47568e-11	0.91012	0.668867	2.29256	112	EIF4A1,HSPA5,SERP1,BAG3,EIF4E,HYOU1,EIF4G1,SRPRB,EIF2S1,DKC1,EIF4A3,NOLC1,SLC7A5,XBP1,TUBB2A,GEMIN4,RRP9,NPM1,HSP90B1,NOP56,PDIA6,H2AX,NOP14,CALR,EXOSC4,EXOSC2,PREB,HSPA9,CEBPB,MTHFD2,FUS,BANF1,TARS1,SSR1,EXOSC5,NHP2,KDELR3,YIF1A,IARS1,ATF4,EXOSC9,YWHAZ,ARFGAP1,WFS1,XPOT,SEC11A,DDX10,LSM1,SDAD1,IMP3,DNAJB9,SRPRA,ATF6,EXOSC1,SPCS1,RPS14,DNAJA4,PDIA5	58	51.7857
HALLMARK_UV_RESPONSE_DN	0.084507	0.128041	0.21925	-0.334198	-1.20374	144	DBP,PTPN21,INPP4B,RXRA,MGLL,NR1D2,ERBB2,CDKN1B,ACVR2A,PLCB4,NEK7,NR3C1,MAP2K5,DLG1,MAPK14,ZMIZ1,CDC42BPA,ADD3,PPARG,CITED2,PTEN,BCKDHB,VAV2,WDR37,ATXN1,KALRN,DMAC2L,BMPR1A,MMP16,HAS2,NFIB,SMAD7,MT1E,SIPA1L1,APBB2,AGGF1,PHF3,PIK3CD,ATRX,DYRK1A,KIT	41	28.4722
HALLMARK_UV_RESPONSE_UP	0.000173981	0.000724921	0.518848	0.44796	1.60203	157	AQP3,DDX21,STIP1,DNAJA1,HYAL2,GRPEL1,RPN1,H2AX,PPAT,AMD1,GAL,FKBP4,RRAD,JUNB,FEN1,E2F5,PDAP1,HNRNPU,TARS1,TUBA4A,OLFM1,POLE3,YKT6,PPIF,FOSB,FOS,NUP58,BID,PSMC3,NR4A1,CLTB,PDLIM3,GRINA,GLS,DNAJB1,NFKBIA,TYRO3,WIZ,SIGMAR1,RHOB,NXF1,SQSTM1,CXCL2,FURIN,ICAM1,STK25,AP2S1,CCNE1,NTRK3,IL6ST,GCH1,ASNS,CDK2,AGO2,FGF18,GPX3,CTSV,KCNH2,CDC34,COL2A1,MGAT1,TGFBRAP1,BMP2,RFC4,CCK,NPTX2,CDO1,CDC5L,HSPA13,IL6,MR…	82	52.2293
HALLMARK_WNT_BETA_CATENIN_SIGNALING	0.658281	0.700299	0.0675189	-0.292987	-0.873466	42	HDAC5,HEY1,NCSTN,HDAC11,RBPJ,NUMB,DVL2,FZD1,FRAT1,NCOR2,DLL1,NOTCH1	12	28.5714
HALLMARK_XENOBIOTIC_METABOLISM	0.0290085	0.0557855	0.352488	-0.334245	-1.25115	199	LPIN2,LEAP2,MAN1A1,CROT,ADH1C,CYP27A1,ENTPD5,ACOX1,SLC46A3,AKR1C3,CASP6,MAOA,TTPA,CYP2S1,HSD17B2,ETFDH,PMM1,ADH5,HMOX1,CYP2C18,MARCHF6,ACOX2,PAPSS2,DDAH2,IDH1,ENPEP,CAT,GSTM4,RETSAT,NDRG2,ALDH2,MT2A,GCNT2,PTGR1,CA2,MPP2,CYP4F2,DDC,ACP2,PGRMC1,AKR1C2,FABP1,TKFC,CYFIP2,CYB5A,VNN1,XDH,ACO2,PDK4,PINK1,ABCC3,TAT,HNF4A,TMEM176B,FMO1,CNDP2,CDA,ITIH4,ALDH9A1,PLG,IGF1	61	30.6533

## Sheet: GO_BP
pathway	pval	padj	log2err	ES	NES	size	leadingEdge	enriched_genes	percent_coverage
GOBP_10_FORMYLTETRAHYDROFOLATE_METABOLIC_PROCESS	0.651911	0.900537	0.0659816	0.46652	0.857353	6	MTHFD1L,MTHFD1,MTHFD2L	3	50
GOBP_2FE_2S_CLUSTER_ASSEMBLY	0.0281454	0.261424	0.352488	0.822567	1.51168	6	BOLA2B,GLRX3	2	33.3333
GOBP_2_OXOGLUTARATE_METABOLIC_PROCESS	0.257198	0.708163	0.116234	0.477107	1.15469	17	DLST,OGDH,IDH3B,IDH2,KYAT3,GOT2,AADAT,GOT1	8	47.0588
GOBP_3_PHOSPHOADENOSINE_5_PHOSPHOSULFATE_BIOSYNTHETIC_PROCESS	0.245545	0.700928	0.121543	-0.679367	-1.22589	6	SLC26A2,SLC35B3,PAPSS2	3	50
GOBP_3_PHOSPHOADENOSINE_5_PHOSPHOSULFATE_METABOLIC_PROCESS	0.0238703	0.234898	0.352488	-0.619582	-1.56993	21	ENPP1,SLC26A2,SULT1B1,SULT1A2,SLC35B3,SULT1A1,BPNT1,PAPSS2	8	38.0952
GOBP_3_UTR_MEDIATED_MRNA_DESTABILIZATION	0.320537	0.755088	0.10208	0.455982	1.10356	17	HNRNPD,PLEKHN1,ZFP36,KHSRP,DHX36,UPF1,TARDBP,ZC3H12A	8	47.0588
GOBP_3_UTR_MEDIATED_MRNA_STABILIZATION	0.05	0.375662	0.282013	0.55977	1.4568	23	HNRNPA0,HNRNPC,YBX3,ELAVL1,MAPKAPK2,ZFP36,TARDBP,METTL16,TENT4A,RBM10,ELAVL4	11	47.8261
GOBP_5S_CLASS_RRNA_TRANSCRIPTION_BY_RNA_POLYMERASE_III	0.668008	0.902669	0.0647943	0.45831	0.842265	6	GTF3C5,GTF3C6,GTF3C1	3	50
GOBP_5_PHOSPHORIBOSE_1_DIPHOSPHATE_METABOLIC_PROCESS	0.555556	0.868736	0.0741759	0.549175	0.958469	5	PRPS1,PRPS2,PYGL	3	60
GOBP_ABSCISSION	0.584158	0.880418	0.0706196	-0.512445	-0.924688	6	ZFYVE19,IST1,CHMP4C	3	50
GOBP_ACETATE_ESTER_TRANSPORT	0.423762	0.806625	0.0875697	-0.573359	-1.03461	6	SLC44A4,SLC22A1,SLC18A3	3	50
GOBP_ACETYLCHOLINE_METABOLIC_PROCESS	0.901408	0.968107	0.0507028	0.349162	0.641676	6	BCHE,SLC5A7,ACHE	3	50
GOBP_ACETYL_COA_BIOSYNTHETIC_PROCESS	0.0306368	0.273693	0.352488	-0.618786	-1.49179	17	PDK2,ACSS2,PDK3,ACSS1,PDK1,ACAT1,PDK4,PPCS,DIP2A,PDHX,MPC2,DLAT	12	70.5882
GOBP_ACETYL_COA_BIOSYNTHETIC_PROCESS_FROM_PYRUVATE	0.298211	0.737605	0.10882	-0.545191	-1.144	10	PDK2,PDK3,PDK1,PDK4,PDHX,MPC2,DLAT	7	70
GOBP_ACETYL_COA_METABOLIC_PROCESS	0.256674	0.708163	0.120985	-0.40598	-1.12068	32	PDK2,ACACB,ACSS2,PDK3,HMGCS2,NUDT7,ACSS1,PDK1,ACAT1,PDK4,PPCS,DIP2A,PDHX,MPC2,DLAT,PIPOX	16	50
GOBP_ACIDIC_AMINO_ACID_TRANSPORT	0.538618	0.861441	0.0760837	-0.307497	-0.957877	60	SLC1A1,SLC3A1,SLC1A7,ABAT,KCNJ10,ARL6IP5,TRPV1,P2RX7,APBA1,LRRC8D,NF1,RAB3GAP1,SLC25A12,SLC17A7,NTRK2	15	25
GOBP_ACID_SECRETION	0.0261049	0.250137	0.352488	-0.490692	-1.44187	45	SLC51B,SLC51A,ABAT,SLC26A6,UGT1A3,OPRL1,TRPV1,PRKAA1,P2RX7,TFF2,CHRM5,SLC26A7,APBA1,SCT,SLC22A16,NF1,GHRL,DRD2	18	40
GOBP_ACROSOMAL_VESICLE_EXOCYTOSIS	0.305155	0.741431	0.109684	0.581719	1.15119	8	HYAL3,ZP3,UNC13B	3	37.5
GOBP_ACROSOME_ASSEMBLY	0.654472	0.900537	0.0662842	-0.367693	-0.870851	15	TBC1D20,PAFAH1B1,ACRBP,CCDC136,SOX30,TMF1	6	40
GOBP_ACROSOME_REACTION	0.568789	0.87477	0.0738053	0.333819	0.932004	36	B4GALT1,HYAL3,ABHD2,SPINK1,ZP3,UNC13B	6	16.6667
GOBP_ACTIN_CROSSLINK_FORMATION	0.289272	0.728007	0.108394	0.490537	1.13175	14	BAIAP2L1,TNNT2,FLNA,DPYSL3,GAS2L2,BAIAP2	6	42.8571
GOBP_ACTIN_CYTOSKELETON_REORGANIZATION	0.506796	0.846945	0.0768737	0.283202	0.965296	108	PLEK2,ARHGDIA,CLDN3,BAIAP2L1,EZR,RAPGEF3,FGF7,PLEC,FLNA,CTTN,PDLIM4,HAX1,S1PR1,HRAS,ANXA1,ATP2C1,ESAM,TEK,ABL2,PTPN1,ANTXR1,NTRK3,FGF10,BAIAP2,TJP1,PHPT1,PIP5K1A,CDC42,F11R,RHOA	30	27.7778
GOBP_ACTIN_FILAMENT_BASED_MOVEMENT	0.0392882	0.318634	0.321776	-0.360158	-1.27497	126	SYNE2,KCNJ2,FGF13,AKAP9,KCNE2,MYH14,DLG1,CAMK2D,GPD1L,WASL,TRPM4,MYO1A,VIL1,DSG2,MYO1D,CCDC88C,ATP1A1,GSN,EPDR1,CTNNA3,MYH9,FNBP1L,MYO7A,WIPF2,PDE4D,MYH3,SHTN1,NOS1AP,SNTA1,SCN4B,KCNE4,SUN2	32	25.3968
GOBP_ACTIN_FILAMENT_BASED_PROCESS	0.460829	0.826062	0.0913924	-0.240549	-0.998439	789	EPB41L1,SYNPO,WASHC2C,ARHGEF11,SYNE2,KCNJ2,FGF13,EPB41L3,AKAP9,SCIN,EPB41L4B,SPECC1L,CD2AP,ARHGAP44,KCNE2,FHDC1,ARHGAP18,CDC42EP3,CXADR,ESPN,PIK3R1,SRC,NUAK2,RHOU,SEMA5A,MYH14,DLG1,CAMK2D,FARP1,PDPK1,SMAD4,CRACD,AMOT,GPD1L,WASL,TRPM4,PLS1,ARRB1,CDC42BPA,GDPD2,ADD3,ABLIM2,FGD6,NCK2,ASAP3,MYO1A,VIL1,PTK2B,FMN1,PDLIM2,STARD13,EDN1,DSG2,COBL,PAK1,ARAP1,PPARGC1B,MYO1D,CCDC88C,ABRACL,RAP2A,DIXDC1,PDCD6…	206	26.109
GOBP_ACTIN_FILAMENT_BASED_TRANSPORT	0.162602	0.614205	0.155242	-0.491062	-1.24428	21	SYNE2,WASL,MYO1A,MYO1D,FNBP1L,MYO7A,SUN2,MYO7B,MYO5B,MYO5A,MYO1C,MYO5C,MYO15A	13	61.9048
GOBP_ACTIN_FILAMENT_BUNDLE_ORGANIZATION	0.463035	0.827961	0.0817516	0.274998	0.984948	160	ACTG1,ZYX,MET,ID1,HSP90B1,CCN2,BAIAP2L1,RHOD,EPHA1,PFN1,EZR,RAPGEF3,SRF,SYNPO2,MYO1B,ITGB1BP1,RHPN2,CD47,FLNA,AIF1L,DPYSL3,CX3CL1,S1PR1,SFRP1,S100A10,ACTN1,BAIAP2,RHPN1,CALD1,TJP1,PFN2,WNT4,TMEFF2,TESK1,PAK2,CDC42,F11R,RHOA,ARHGEF5,SMAD3,TGFBR1,CARMIL1,ADD2	43	26.875
GOBP_ACTIN_FILAMENT_DEPOLYMERIZATION	0.108871	0.52551	0.191892	-0.402411	-1.24485	58	WASHC2C,SCIN,SEMA5A,CRACD,ADD3,VIL1,DMTN,SH3BP1,TWF2,GSN,LIMA1,AVIL,VILL,EPS8,PIK3CA,MICAL3,MICAL1,CAPZA2,MICAL2,ADD1,ACTN2,SWAP70,TMOD3,SVIL,PLEKHH2	25	43.1034
GOBP_ACTIN_FILAMENT_NETWORK_FORMATION	0.326489	0.760415	0.105125	-0.5012	-1.09517	12	PLS1,COBL,SPIRE2,FHOD3,LCP1	5	41.6667
GOBP_ACTIN_FILAMENT_ORGANIZATION	0.683426	0.908658	0.0599892	0.239109	0.946686	442	ACTG1,TPM4,ARPC5L,ZYX,DIAPH1,VASP,MET,TPM2,ID1,MYADM,HSP90B1,ARFIP2,CORO1C,CCN2,ARF6,BAIAP2L1,RHOD,CDC42EP1,EPHA1,WDR1,PFN1,CDC42EP2,EMP2,EZR,BRK1,RAPGEF3,ARPC4,SRF,RND1,SYNPO2,MYO1B,ITGB1BP1,PICK1,TMSB10,RHPN2,CD47,ARPC1A,ANG,MARCKSL1,PLEC,TNNT2,ARF1,FLNA,AIF1L,CTTN,BIN1,DPYSL3,CX3CL1,HAX1,S1PR1,RHOB,ACTR3,MAD2L2,DAAM2,SPTBN2,LMOD1,TRIOBP,CCL26,SFRP1,ESAM,S100A10,KANK1,RND2,FLII,TPM3,RGS4,ABI2,W…	108	24.4344
GOBP_ACTIN_FILAMENT_POLYMERIZATION	0.459184	0.824669	0.0847985	-0.272311	-0.994696	164	WASHC2C,SCIN,ARHGAP18,CDC42EP3,DLG1,CRACD,WASL,ADD3,NCK2,VIL1,PTK2B,FMN1,COBL,BAG4,DMTN,SSH1,TWF2,RICTOR,GSN,LATS1,PRKCD,SSH2,PSTPIP2,MKKS,CYFIP2,WASHC5,AVIL,KANK4,PYCARD,VILL,EVL,CCL11,HCK,TMSB4X,SSH3,ARHGAP28,WASHC3,PREX1,SPIRE2,MSRB1,EPS8,CDC42EP4,GBA2,TENM1,NCKAP1L,PSTPIP1	46	28.0488
GOBP_ACTIN_FILAMENT_REORGANIZATION	0.04056	0.325501	0.321776	-0.699962	-1.4897	11	GDPD2,ARAP1,DMTN,GSN,NEDD9	5	45.4545
GOBP_ACTIN_FILAMENT_SEVERING	0.0653197	0.422188	0.287805	-0.623512	-1.50203	16	SCIN,VIL1,GMFB,GSN,MYH9,AVIL,VILL,SRGAP2	8	50
GOBP_ACTIN_MEDIATED_CELL_CONTRACTION	0.213552	0.670464	0.134273	-0.327543	-1.10297	96	KCNJ2,FGF13,AKAP9,KCNE2,DLG1,CAMK2D,GPD1L,TRPM4,VIL1,DSG2,CCDC88C,ATP1A1,GSN,EPDR1,CTNNA3,PDE4D,MYH3,SHTN1,NOS1AP,SNTA1,SCN4B,KCNE4	22	22.9167
GOBP_ACTIN_MODIFICATION	0.410101	0.805578	0.0905429	0.61865	1.07972	5	TRIOBP,TRIM32,SETD3	3	60
GOBP_ACTIN_MYOSIN_FILAMENT_SLIDING	0.517241	0.851979	0.0751182	0.418035	0.964478	14	TNNT2,TNNC1	2	14.2857
GOBP_ACTIN_NUCLEATION	0.754864	0.928541	0.0573667	0.280054	0.852847	52	ARPC5L,ARFIP2,BRK1,ARPC4,PICK1,ARPC1A,ARF1,ACTR3,LMOD1,ABI2,WASH3P,ARPC1B	12	23.0769
GOBP_ACTIN_POLYMERIZATION_DEPENDENT_CELL_MOTILITY	0.94685	0.980136	0.0474483	-0.318341	-0.603247	7	JMY,EPS8,NCKAP1L	3	42.8571
GOBP_ACTIN_POLYMERIZATION_OR_DEPOLYMERIZATION	0.321932	0.756303	0.104733	-0.278427	-1.04393	194	WASHC2C,SCIN,ARHGAP18,CDC42EP3,SEMA5A,DLG1,CRACD,WASL,ADD3,NCK2,VIL1,PTK2B,FMN1,COBL,BAG4,DMTN,ARHGAP35,SH3BP1,SSH1,TWF2,RICTOR,ABI1,GSN,LATS1,PRKCD,SSH2,LIMA1,PSTPIP2,MKKS,CYFIP2,WASHC5,AVIL,KANK4,PYCARD,VILL,EVL,CCL11,HCK,TMSB4X,SSH3,ARHGAP28,WASHC3,PREX1,SPIRE2,MSRB1,EPS8,CDC42EP4,GBA2,PIK3CA,TENM1,MICAL3,NCKAP1L,PSTPIP1,GHSR,FHOD3,CIT,GHRL,AIF1,ABL1,MICAL1,CAPZA2,ALOX15,MICAL2,ABITRAM	64	32.9897
GOBP_ACTION_POTENTIAL	0.00341445	0.0683088	0.431708	-0.412214	-1.46686	135	ANK3,P2RX4,KCNJ2,FGF13,AKAP9,FMR1,KCNE2,GNA11,CXADR,MYH14,DLG1,CAMK2D,GPD1L,TRPM4,GPER1,ATP1B1,DSG2,TMEM161B,GNAQ,ATP1A1,SCN9A,FKBP1B,GPR35,CTNNA3,SCN2A,CALM3,CHRNA1,NOS1AP,SNTA1,SCN4B,AKAP6,KCNE4,CALM1,CLN3	34	25.1852
GOBP_ACTIVATED_T_CELL_PROLIFERATION	0.24	0.698381	0.127505	-0.385886	-1.13789	47	HHLA2,BTN3A1,TMIGD2,LGALS9,CD24,CASP3,CLC,RIPK3,PYCARD,CRTAM,BTN2A2,SLAMF1,IL12RB1,IGF1,RC3H1,ABL1	16	34.0426
GOBP_ACTIVATION_INDUCED_CELL_DEATH_OF_T_CELLS	0.659708	0.900537	0.0672065	0.418532	0.851571	9	FADD,RPS6,AKT1,DNAJA3,TSC22D3	5	55.5556
GOBP_ACTIVATION_OF_ADENYLATE_CYCLASE_ACTIVITY	0.942974	0.978821	0.0491928	-0.255098	-0.687724	28	LGR4,ADORA3,CALM3,RAF1,DRD1,AVPR2,TSHR,ADRB3	8	28.5714
GOBP_ACTIVATION_OF_CYSTEINE_TYPE_ENDOPEPTIDASE_ACTIVITY	0.702756	0.912901	0.0613026	0.341511	0.84669	19	RIPK2,FADD,CYCS,GRIN2A,ASPH,PERP,IFI16,CASP9,LGMN	9	47.3684
GOBP_ACTIVATION_OF_CYSTEINE_TYPE_ENDOPEPTIDASE_ACTIVITY_INVOLVED_IN_APOPTOTIC_PROCESS	0.312253	0.746832	0.105521	0.325565	1.06034	79	HSPD1,VCP,HSPE1,BOK,PDCD2,BID,DIABLO,PMAIP1,ANP32B,NKX3-1,NGFR,CFLAR,CYCS,MTCH1,RACK1,BAX,F3,AIFM1,MAPT,MUL1,RPS27L,SMAD3,S100A8,S100A9,DAP,CASP9,TNFSF15,SNCA,PDCD6	29	36.7089
GOBP_ACTIVATION_OF_CYSTEINE_TYPE_ENDOPEPTIDASE_ACTIVITY_INVOLVED_IN_APOPTOTIC_PROCESS_BY_CYTOCHROME_C	0.360324	0.783704	0.0982123	0.590791	1.12966	7	BOK,DIABLO,CYCS,BAX	4	57.1429
GOBP_ACTIVATION_OF_GTPASE_ACTIVITY	0.0816327	0.457861	0.224966	-0.352978	-1.22494	110	SIPA1L3,GRTP1,PTK2B,TBC1D14,NGEF,TBC1D22A,TBC1D5,TBC1D13,APC2,RALGAPA2,ARHGAP42,CRKL,RABGAP1,CCDC125,RABGAP1L,ARHGEF16,TBCK,TBC1D4,SIPA1L1,TBC1D2B,RALGAPB,TBC1D17,TBC1D12,SIPA1L2,EVI5,TBC1D10A,NEDD9,BCAS3,TAX1BP3,TBC1D25,TIAM2,TBC1D15,TBC1D8B,TBC1D1,TBC1D9,ARHGAP45,ARHGEF19,TSC1,SIPA1,RAP1GAP,TBC1D2,TIAM1,RASGRP1,GARNL3,RAP1GAP2	45	40.9091
GOBP_ACTIVATION_OF_IMMUNE_RESPONSE	0.510684	0.848453	0.0815265	-0.248677	-0.980932	362	APPL2,VAV3,ERMAP,BTNL8,HHLA2,PLCL2,TRDC,CD160,C8G,BTN3A1,BTN3A2,HLA-A,KLRD1,SRC,CASP6,BTNL3,PLEKHA1,SIN3A,ELF1,C4BPA,PAK1,BTN3A3,COLEC10,VAV2,DENND1B,CRKL,PRKCB,PRKCD,LCP2,CD247,CD8B,PLCG1,CREBBP,KLRK1,TXK,CD46,PDE4D,SKAP1,SLA2,PRAM1,PTPN22,FYB1,INPP5D,APPL1,PIK3CD,PYCARD,SPPL3,ITK,CD8A,IGHV3-30,BTN2A2,RBCK1,HCK,GPLD1,C1RL,ZNFX1,BMX,MAVS,BCL2,LAT2,C1QC,FYB2,DUSP3,MAPK1,PIK3CA,NCKAP1L,CLEC7A,CBLB,…	115	31.768
GOBP_ACTIVATION_OF_INNATE_IMMUNE_RESPONSE	0.378968	0.792839	0.0940503	0.330697	1.02735	57	HSP90AA1,SFPQ,PSPC1,XRCC5,RBM14,XRCC6,NONO,ZCCHC3,TLR4,PRKDC,TOMM70,FFAR2,TRIM5,FCN1,PAK2,HEXIM1,HMGB1	17	29.8246
GOBP_ACTIVATION_OF_JANUS_KINASE_ACTIVITY	0.0528455	0.381325	0.282013	-0.613376	-1.45273	15	IL6R,PTK2B,CCL5,PRLR,GHR,CD300A,AGT,IL23R,JAK2	9	60
GOBP_ACTIVATION_OF_MEIOSIS	0.288889	0.728007	0.111918	0.668204	1.16621	5	MSX1,PLCB1,MSX2	3	60
GOBP_ACTIVATION_OF_NF_KAPPAB_INDUCING_KINASE_ACTIVITY	0.637066	0.899134	0.0650878	0.360036	0.880923	18	TNFRSF10A,TNFRSF10B,IRAK1,COPS8,CHI3L1	5	27.7778
GOBP_ACTIVATION_OF_PHOSPHOLIPASE_C_ACTIVITY	0.827789	0.949296	0.0533478	0.290775	0.779376	28	C5AR1,ANG,PHB2,CD86,HTR2A,ADCYAP1R1,AVPR1B,EDNRA,SELE,HTR2B	10	35.7143
GOBP_ACTIVATION_OF_PHOSPHOLIPASE_D_ACTIVITY	0.7666	0.933082	0.0582216	0.424334	0.779825	6	ARF4,ARL1	2	33.3333
GOBP_ACTIVATION_OF_PROTEIN_KINASE_ACTIVITY	0.563786	0.873288	0.0743625	-0.268659	-0.958317	136	TLR3,SLC1A1,FGF13,INSR,IL6R,DGKQ,SRC,DLG1,MADD,STRADB,PDPK1,ZFP91,MOB3B,ACVR2B,PTK2B,PRKCZ,WNT11,CCL5,MOB1A,PRLR,PRKCD,DUSP19,GHR,RIPK3,ADRA2A,MARK2,PINK1,CCDC88A,PIK3CA,PRKAG2,NCKAP1L,GAS6,IGF1,ABL1,AGAP2,EGF,DRD2	37	27.2059
GOBP_ACTIVATION_OF_PROTEIN_KINASE_B_ACTIVITY	0.722114	0.918941	0.0597318	0.312726	0.838215	28	NRG1,PARK7,ITGB1BP1,PPIA,ANG,ADRA2C,TXN,MT3,NTRK3	9	32.1429
GOBP_ACTIVATION_OF_PROTEIN_KINASE_C_ACTIVITY	0.54717	0.865268	0.0768737	0.612374	0.991033	4	PHB2,CD86	2	50
GOBP_ACTIVATION_OF_STORE_OPERATED_CALCIUM_CHANNEL_ACTIVITY	0.739394	0.924816	0.0601186	0.462514	0.807221	5	STIMATE,STIM2,CRACR2A	3	60
GOBP_ACTIVATION_OF_TRANSMEMBRANE_RECEPTOR_PROTEIN_TYROSINE_KINASE_ACTIVITY	0.659004	0.900537	0.063079	0.371208	0.856439	14	NRG1,GREM1	2	14.2857
GOBP_ACTIVIN_RECEPTOR_SIGNALING_PATHWAY	0.434608	0.81303	0.0870516	-0.34289	-1.00479	44	ACVR1B,ACVR1C,BMPR2,ACVR2A,ACVR2B,CITED2,DACT2,SMAD7	8	18.1818
GOBP_ACTOMYOSIN_CONTRACTILE_RING_ORGANIZATION	0.285425	0.725783	0.112843	0.620283	1.18605	7	RTKN,PLEC,ECT2,VPS4A	4	57.1429
GOBP_ACTOMYOSIN_STRUCTURE_ORGANIZATION	0.187008	0.641745	0.141225	0.305911	1.1134	192	ACTG1,CNN1,ZYX,CNN2,MET,FLNC,MYL9,CCN2,EPHA1,KRT19,WDR1,PFN1,CSRP1,RAPGEF3,SRF,MYH11,ITGB1BP1,RHPN2,EPB41L2,CD47,RTKN,PLEC,TNNT2,ECT2,S1PR1,LDB3,LMOD1,VPS4A,CFLAR,SFRP1,MYPN,S100A10,FLII,NEBL,PGM5,RHPN1,OBSCN,TJP1,PFN2,TMOD1,WNT4,TMEFF2,TESK1,PDGFRB,PAK2,ANKRD1,CSRP2,CDC42,F11R,RHOA,ARHGEF5,SMAD3,TGFBR1,CARMIL1,PRKAR1A	55	28.6458
GOBP_ACUTE_INFLAMMATORY_RESPONSE	0.184466	0.63819	0.141225	0.33555	1.14373	108	PARK7,C2CD4B,C2CD4A,B4GALT1,TREM1,CEBPB,IL1B,GSTP1,ASS1,PTGS2,FN1,ZP3,RHBDD3,IL1A,SELENOS,TNFRSF11A,EXT1,OSMR,F3,F12,IL6ST,FFAR2,SIGIRR,OSM,PTGER3,CTNNBIP1	26	24.0741
GOBP_ACUTE_INFLAMMATORY_RESPONSE_TO_ANTIGENIC_STIMULUS	0.685437	0.908658	0.0618406	0.327736	0.865955	25	PARK7,ZP3,SELENOS,EXT1	4	16
GOBP_ACUTE_PHASE_RESPONSE	0.326733	0.760415	0.102822	0.362202	1.06519	44	CEBPB,IL1B,ASS1,PTGS2,FN1,IL1A,TNFRSF11A,SIGIRR,PTGER3	9	20.4545
GOBP_ACYLGLYCEROL_HOMEOSTASIS	0.0121632	0.16045	0.38073	-0.542343	-1.56101	37	PLA2G12B,SCARB1,LIPC,SESN2,NR1H4,NR1H3	6	16.2162
GOBP_ACYLGLYCEROL_TRANSPORT	0.0826772	0.460346	0.21925	-0.745275	-1.41227	7	PRAP1,LPCAT3,CETP,DENND5B	4	57.1429
GOBP_ACYL_CARNITINE_TRANSMEMBRANE_TRANSPORT	0.692929	0.909336	0.0632191	0.480081	0.837881	5	SLC25A29	2	40
GOBP_ADAPTATION_OF_SIGNALING_PATHWAY	0.948133	0.981066	0.0497903	-0.271759	-0.699308	23	DNM2,ARRB1	2	8.69565
GOBP_ADAPTIVE_IMMUNE_RESPONSE	0.0948081	0.494112	0.21925	-0.267853	-1.10274	684	PAG1,BTNL8,ERAP1,TRDC,CD160,TNFSF4,ZBTB7B,OTUD7B,IL6R,C8G,STX7,BTN3A1,BTN3A2,HLA-A,IL4R,KLRD1,ERAP2,CD244,FZD5,MARCHF8,TRPM4,MCOLN1,PTK2B,PRKCZ,MCOLN2,B2M,C4BPA,RNF125,TRAF3IP2,UNC13D,BTN3A3,TNFAIP3,HFE,RAG1,MR1,SLAMF6,DCLRE1C,TRIM27,CD209,DENND1B,PRKCB,PRKCD,IGKV1D-17,SMAD7,UNC93B1,HLA-H,P2RX7,KLRK1,CTSS,TXK,CLC,KMT5B,CD46,ZBTB1,FCGR3A,SKAP1,IGLV1-44,XCL1,FBXO38,SLA2,IL18R1,RAB27A,INPP5D,HLA-B,I…	235	34.3567
GOBP_ADAPTIVE_IMMUNE_RESPONSE_BASED_ON_SOMATIC_RECOMBINATION_OF_IMMUNE_RECEPTORS_BUILT_FROM_IMMUNOGLOBULIN_SUPERFAMILY_DOMAINS	0.95966	0.986461	0.0502948	-0.22234	-0.875628	353	TRDC,TNFSF4,ZBTB7B,IL6R,C8G,STX7,BTN3A2,HLA-A,IL4R,KLRD1,FZD5,TRPM4,PRKCZ,B2M,C4BPA,TRAF3IP2,UNC13D,BTN3A3,TNFAIP3,HFE,MR1,SLAMF6,DENND1B,PRKCD,SMAD7,HLA-H,P2RX7,CLC,KMT5B,CD46,ZBTB1,FCGR3A,XCL1,FBXO38,SLA2,IL18R1,RAB27A,INPP5D,HLA-B,RIPK3,NOTCH1,CD8A,IL18BP,IGHV3-30,CRTAM,IL20RB,KLRC1,C1RL,CD40LG,C1QC,SOCS5,SLAMF1,SPN,TP53BP1,NCKAP1L,CLEC7A,IL12RB1,SHLD2,SUSD4,TREX1,AZGP1,RC3H1,TNFSF13B,CD1D,IGH…	96	27.1955
GOBP_ADAPTIVE_THERMOGENESIS	0.00414357	0.0781358	0.407018	-0.388124	-1.42103	157	APPL2,SORL1,PPARGC1A,BMP8A,MAP2K6,PLCL2,GATM,KDM3A,ZBTB7B,SCTR,THRA,IL4R,FLCN,NR1H3,IL15,PLCL1,ACVR2B,PPARGC1B,LNPEP,LGR4,CPT2,ACSL1,PRLR,RBPJ,ALDH1A1,TLE3,ACOT13,NPR3,TRPV1,PLAC8,HADH,KSR2,PCTP,EPAS1,IL18R1,OGT,NOTCH1,ADIPOR1,OMA1,APC,ZNF423,DBH,PRKAB2,ESRRG,RB1,SCT,DDIT3,SLC25A5,LAMA4	49	31.2102
GOBP_ADENOHYPOPHYSIS_DEVELOPMENT	0.946612	0.980136	0.049391	-0.293908	-0.642218	12	PITX2,DRD2,SOX2,HES1	4	33.3333
GOBP_ADENOSINE_METABOLIC_PROCESS	0.162272	0.614205	0.155242	-0.610505	-1.29931	11	PTGDR,NT5E,XDH,ACP3,NT5C1B,ADAL	6	54.5455
GOBP_ADENOSINE_TO_INOSINE_EDITING	0.555118	0.868407	0.0728939	-0.487803	-0.924372	7	NUDT16,ADARB2,ADAR,ADAT2	4	57.1429
GOBP_ADENYLATE_CYCLASE_ACTIVATING_ADRENERGIC_RECEPTOR_SIGNALING_PATHWAY	0.720497	0.918941	0.0625237	-0.322714	-0.841587	24	ADCY9,PDE4D,RAPGEF2,ADRA2A,ARRDC3,DRD2,ADRA1A,DRD1,ATP2B4,ADRB3,ADRA1B,ADRA2B	12	50
GOBP_ADENYLATE_CYCLASE_ACTIVATING_ADRENERGIC_RECEPTOR_SIGNALING_PATHWAY_INVOLVED_IN_HEART_PROCESS	0.370445	0.788643	0.096563	0.583921	1.11652	7	PDE4B,PLN,CHGA	3	42.8571
GOBP_ADENYLATE_CYCLASE_ACTIVATING_DOPAMINE_RECEPTOR_SIGNALING_PATHWAY	0.970772	0.988284	0.0489954	0.26851	0.546327	9	GNAS,PTGER1	2	22.2222
GOBP_ADENYLATE_CYCLASE_ACTIVATING_G_PROTEIN_COUPLED_RECEPTOR_SIGNALING_PATHWAY	0.886497	0.964689	0.0501934	0.238751	0.837524	140	UCN3,ADGRG6,PDE4B,ADGRE5,ADORA2B,PLN,ADRA2C,RAMP1,S1PR1,GPR4,VIP,GNAS,GCG,RAMP2,PTHLH,CXCL11,GPR3,TBXA2R,CHGA,MC1R,GALR2,ADCYAP1,RAMP3,PTGER2,APLP1,ADGRL4,PTGER3,PTGFR,GPR157,ADGRB1,ADGRL1,ADCY3,PTGER1,CRTC3,S1PR5,ADGRE2	36	25.7143
GOBP_ADENYLATE_CYCLASE_INHIBITING_DOPAMINE_RECEPTOR_SIGNALING_PATHWAY	0.205231	0.663883	0.135741	0.682931	1.25507	6	PRMT5,FLNA	2	33.3333
GOBP_ADENYLATE_CYCLASE_INHIBITING_G_PROTEIN_COUPLED_ACETYLCHOLINE_RECEPTOR_SIGNALING_PATHWAY	0.808247	0.946426	0.0568864	0.37516	0.742423	8	CHRM3	2	25
GOBP_ADENYLATE_CYCLASE_INHIBITING_G_PROTEIN_COUPLED_GLUTAMATE_RECEPTOR_SIGNALING_PATHWAY	0.692161	0.909336	0.0606404	-0.406964	-0.832359	9	GRM8,GRM6,GRM3,GRM1	4	44.4444
GOBP_ADENYLATE_CYCLASE_INHIBITING_G_PROTEIN_COUPLED_RECEPTOR_SIGNALING_PATHWAY	0.520243	0.853557	0.0776799	-0.298054	-0.965244	74	AKAP5,ADCY6,P2RY1,HTR4,EDN1,CHRM4,GPR37L1,PTGDR2,OPRL1,NPR3,SSTR2,OXER1,ADRA2A,P2RY12,CHRM5	15	20.2703
GOBP_ADENYLATE_CYCLASE_INHIBITING_SEROTONIN_RECEPTOR_SIGNALING_PATHWAY	0.787879	0.940883	0.0571259	0.43736	0.763321	5	HTR1D	2	40
GOBP_ADENYLATE_CYCLASE_MODULATING_G_PROTEIN_COUPLED_RECEPTOR_SIGNALING_PATHWAY	0.883721	0.964689	0.0498907	0.234671	0.872582	226	PRMT5,CHRM3,GNA14,UCN3,HTR1D,ADGRG6,PDE4B,ADGRE5,ADORA2B,PLN,AKAP12,FLNA,ADRA2C,GRK5,RAMP1,S1PR1,GPR4,VIP,GNAS,GCG,RGS2,GNAI3,RAMP2,PTHLH,CACNA1D,CXCL11,GPR3,GNAZ,TBXA2R,PDE2A,RIC8A,CHGA,RGS1,GPR37,MC1R,FPR1,ADCYAP1R1,GALR2,ADCYAP1,RAMP3,PTGER2,APLP1,ADGRL4,AVPR1B,FPR2,PTGER3,EDNRA,GNA12,PTGFR,GPR176,GPR157,ADGRB1,ADGRL1	53	23.4513
GOBP_ADHERENS_JUNCTION_ASSEMBLY	0.0376597	0.308696	0.321776	0.681926	1.51522	12	CTNNB1,ACTB,VCL,RAMP2,JAM3,PAK2,DLG5	7	58.3333
GOBP_ADHERENS_JUNCTION_MAINTENANCE	0.555118	0.868407	0.0728939	-0.488199	-0.925122	7	PLEKHA7,INAVA,MTSS1	3	42.8571
GOBP_ADHERENS_JUNCTION_ORGANIZATION	0.40613	0.804109	0.0880945	0.338127	1.02352	50	CTNNB1,ACTB,EFNB2,CDH7,VCL,PLEC,CDH5,RAMP2,JAM3,TJP1,PAK2,DCHS1,DLG5,CDH11,CDC42,NUMBL,EPHA4,CDH24,TBCD,CDH18	20	40
GOBP_ADHESION_OF_SYMBIONT_TO_HOST	0.333333	0.765447	0.100991	0.469178	1.09182	15	HSP90AB1,HSPD1,NECTIN2,INHBB,CD81,ICAM1	6	40
GOBP_ADHESION_OF_SYMBIONT_TO_HOST_CELL	0.260194	0.709026	0.116234	0.526222	1.16925	12	HSP90AB1,NECTIN2,INHBB,CD81,ICAM1	5	41.6667
GOBP_ADIPONECTIN_ACTIVATED_SIGNALING_PATHWAY	0.169291	0.626374	0.149208	-0.688831	-1.30531	7	APPL2,ACSL1,APPL1,ADIPOR1	4	57.1429
GOBP_ADIPOSE_TISSUE_DEVELOPMENT	0.0804124	0.456918	0.227987	-0.440727	-1.29525	46	SORL1,PPARGC1A,NR1H4,SPTLC2,TRPM4,DYRK1B,HMGCS2,ATF2,PGRMC2,ACAT1,TBL1XR1,LRP5,PIK3CA,ARRDC3,GHRL	15	32.6087
GOBP_ADP_BIOSYNTHETIC_PROCESS	0.364892	0.787275	0.0959207	-0.645839	-1.10971	5	AK3,AK1	2	40
GOBP_ADP_METABOLIC_PROCESS	0.172962	0.626374	0.148262	-0.344538	-1.14973	88	HKDC1,SLC4A4,ENTPD5,INSR,AK3,ALDOB,PKLR,PFKFB2,AK1,PPARA,PGM1,PFKL,ARNT,DHTKD1,PFKFB1,PRKAA1,P2RX7,GIT1,NUPR1,LDHA,OGT,NT5E,ALDOC,NCOR1,PRKAG2,ENO4,CBFA2T3,IGF1,MLXIPL,TREX1	30	34.0909
GOBP_ADP_TRANSPORT	0.591093	0.882568	0.0711327	0.480237	0.918265	7	SLC17A9	2	28.5714
GOBP_ADRENAL_GLAND_DEVELOPMENT	0.441237	0.817064	0.0875697	-0.379699	-1.00492	26	INSR,SMAD4,PBX1,CITED2,WNT11,MDK	6	23.0769
GOBP_ADRENERGIC_RECEPTOR_SIGNALING_PATHWAY	0.688391	0.909336	0.0639272	-0.321042	-0.867172	29	LMBRD2,ADCY9,ZDHHC21,PDE4D,RAPGEF2,ADRA2A,ARRDC3,DRD2,ADRA1A,DRD1,ATP2B4,ADRB3,ADRA1B,ADRA2B	14	48.2759
GOBP_ADRENOMEDULLIN_RECEPTOR_SIGNALING_PATHWAY	0.539394	0.861441	0.0756946	0.55494	0.968531	5	RAMP2,RAMP3	2	40
GOBP_ADULT_BEHAVIOR	0.888199	0.964833	0.0526973	-0.236777	-0.84136	132	SLC1A1,GABRG2,ABAT,LGI4,NCSTN,PTEN,SLITRK6,PPARA,KCNJ10,BBS2,BTBD9,PAFAH1B1,OXR1,CNP,ZIC1,CLCN3,ABHD12,DBH,EPS8,CNTN2,CHRNB1,INPP5F,GHSR,GHRL,HIPK2,PREX2,TSC1,DRD2,CEND1,ARRB2,PRKN,DRD1	32	24.2424
GOBP_ADULT_FEEDING_BEHAVIOR	0.17782	0.632269	0.142901	-0.626461	-1.28129	9	GHSR,GHRL,NPY,LEP	4	44.4444
GOBP_ADULT_HEART_DEVELOPMENT	0.429126	0.809668	0.0857844	0.460533	1.0233	12	GJA1,CHD7,APLNR,MNAT1,MEF2D,HAND2	6	50
GOBP_ADULT_LOCOMOTORY_BEHAVIOR	0.913215	0.968765	0.0491928	0.247523	0.799964	73	PARK7,FXN,NPC1,ARCN1,FOXA2,SNCG,NR4A2,ZMPSTE24,HOXD10,UCHL1,CHD7,TMOD1,PBX3,CLN8,SEZ6,HTRA2	16	21.9178
GOBP_AEROBIC_RESPIRATION	0.000781323	0.0229579	0.477271	0.406238	1.46835	182	VCP,PARK7,FXN,NDUFS5,NDUFS8,DLST,PPIF,STOML2,CHCHD2,PDE12,COA6,OGDH,BID,ADSL,IDH3B,NDUFS7,NDUFA12,PDHB,NDUFS6,MYC,HIF1A,ATP5F1D,NDUFB8,COX10,SHMT2,PDHA1,NDUFB4,ATP5MF,DNAJC30,IDE,IDH2,PANK2,CYCS,CCNB1,UQCRH,NDUFB6,SLC25A33,UQCC3,ANTKMT,UQCRFS1,CYC1,NDUFAB1,NDUFB2,ATP5MG,MTFR1,ATP5ME,COX7A1,NDUFAF1,ATP5PD,COX7A2,NDUFV1,MSH2,NDUFB9,NDUFC2,ATP5F1E,COX7C,ATP5PO,CHCHD10,COX4I1,RHOA,TEFM,SLC25A14,NDUFA…	80	43.956
GOBP_AGGREPHAGY	0.0901804	0.48373	0.2114	0.662283	1.39055	10	BAG3,HSPB8,UBQLN1,SQSTM1	4	40
GOBP_AGGRESOME_ASSEMBLY	0.325956	0.760133	0.103958	0.620593	1.1405	6	BAG3,VCP	2	33.3333
GOBP_AGGRESSIVE_BEHAVIOR	0.419802	0.806625	0.0880945	-0.578588	-1.04404	6	GCNT4	2	33.3333
GOBP_AGING	0.00341298	0.0683088	0.431708	0.350359	1.3393	285	LMNA,HMGA1,ARG2,SERP1,EIF2S1,HYAL2,TIMP1,MAP2K3,EEF1E1,PPP3CA,NPM1,MIF,SERPINE1,H2AX,CCN2,CALR,PRMT6,PLK2,NUP62,RPN2,DKK1,SRF,MBD3,EIF2B5,ASS1,MAP2K1,MNT,CLDN1,FOS,YBX1,APEX1,GLRX2,IGFBP5,IRAK1,NEK6,RWDD1,RSL1D1,PTGS2,CX3CL1,MSH6,GPX1,HRAS,IDE,INHBB,SMC5,PNPT1,TGFBR2,NUDT1,ZMPSTE24,ATR,PRNP,CHEK2,MAP3K5,HTR2A,FGF2,PRELP,POLB,GCLC,CISD2,KCNMB1,CTNNA1,TBX2,RAD54L,AURKB,CDK2,APOD,ERCC1,ATP2B1,TSPO,C…	98	34.386
GOBP_ALANINE_CATABOLIC_PROCESS	0.416174	0.805642	0.0883594	-0.616758	-1.05975	5	DAO,GPT	2	40
GOBP_ALANINE_TRANSPORT	0.566667	0.874149	0.0716527	0.397741	0.925578	15	SLC6A14,SLC38A5	2	13.3333
GOBP_ALCOHOL_BIOSYNTHETIC_PROCESS	0.0463801	0.35723	0.321776	-0.358678	-1.27452	132	ACAA2,ACER2,CYP27A1,IPMK,CLCN2,PCK2,P2RY1,DGKQ,CD244,ABCG1,CYP3A4,SPTLC2,IMPA1,SCAP,GPER1,PTK2B,BMP5,HMGCS2,REST,PLPP6,H6PD,GFI1,SPR,IP6K2,SPTLC3,ARV1,ITPKA,LPCAT3,SPTSSA,PPIP5K2,SPTSSB	31	23.4848
GOBP_ALCOHOL_CATABOLIC_PROCESS	0.000334434	0.0121347	0.498493	-0.575924	-1.76729	54	INPP5J,SCARB1,INPP4B,CYP27A1,SULT1B1,NUDT3,SULT1A2,AKR1C3,SULT1A1,IMPA1,BPNT1,OCRL,PTEN,ALDH2,INPP5A,SCARF1,TKFC,INPP5K,SULT1E1,INPP5E,SULT2A1,SULT1A3,ALDH3B2,ALDH3B1	24	44.4444
GOBP_ALCOHOL_METABOLIC_PROCESS	9.9793e-07	8.78179e-05	0.643552	-0.410668	-1.61617	347	INPP5J,SCARB1,LIPC,MOGAT2,NAAA,ADH1C,ACAA2,ACER2,OSBPL1A,INPP4B,CYP27A1,RXRA,SGPP2,SULT1B1,PRKG2,NAPEPLD,ABCA5,ADH6,IPMK,PLPP1,NUDT3,SULT1A2,CLCN2,AKR1C3,PLB1,NR1H4,PCK2,ACSS2,P2RY1,DGKQ,NFE2L1,BCO1,CD244,ABCG1,SULT1A1,CYP3A4,SPTLC2,IMPA1,SCAP,APOL1,GPER1,FMO5,PTK2B,BMP5,HMGCS2,ADH5,BPNT1,OCRL,CYP2C18,HSD11B2,REST,PTEN,LDLRAP1,PLPP6,ABCA1,IDH1,CBR4,EPHX2,SREBF2,CAT,SLC5A3,H6PD,GFI1,SPR,IP6K2,SPTL…	125	36.0231
GOBP_ALDEHYDE_BIOSYNTHETIC_PROCESS	0.2625	0.711277	0.120433	-0.507678	-1.16677	14	KDM3A,CLCN2,BMP5,REST	4	28.5714
GOBP_ALDEHYDE_CATABOLIC_PROCESS	0.660643	0.900537	0.0652353	-0.385438	-0.870427	13	ADH5,ALDH2,HAGH,ALDH3B1,PNKD,ADH4	6	46.1538
GOBP_ALDITOL_BIOSYNTHETIC_PROCESS	0.869822	0.962402	0.0514265	-0.39614	-0.680668	5	PCK2,PCK1	2	40
GOBP_ALDITOL_CATABOLIC_PROCESS	0.948819	0.981113	0.0473534	-0.314025	-0.595069	7	TKFC,GK5	2	28.5714
GOBP_ALDITOL_METABOLIC_PROCESS	0.656504	0.900537	0.0661326	-0.342929	-0.86893	21	MOGAT2,PCK2,MOGAT3,TKFC,PCK1	5	23.8095
GOBP_ALDITOL_PHOSPHATE_METABOLIC_PROCESS	0.981744	0.992428	0.0471642	-0.267612	-0.569548	11	GPD1L,GK5,ACP6,ABHD6,GPAM	5	45.4545
GOBP_ALKALOID_METABOLIC_PROCESS	0.909278	0.968265	0.0514265	0.332753	0.658503	8	BCHE,NNMT	2	25
GOBP_ALKANESULFONATE_METABOLIC_PROCESS	0.633858	0.898911	0.0662842	-0.456552	-0.865153	7	GHR,CSAD,PHGDH,STAT5A,BAAT	5	71.4286
GOBP_ALLANTOIN_METABOLIC_PROCESS	0.597938	0.884431	0.0714786	0.454516	0.899464	8	PNP,NT5C	2	25
GOBP_ALPHA_AMINO_ACID_CATABOLIC_PROCESS	0.92915	0.97451	0.0495902	-0.242683	-0.810208	91	AUH,DAO,DDAH2,GLUD1,HYKK,ACADSB,CBS,ARHGAP11B,DDO,SHMT1,ACAT1,HAAO,ACAD8,SLC25A21,OTC,ALDH8A1,THNSL2,GLDC,TAT,HMGCL,GSTZ1,ASPA,MCCC1,KYAT1,GPT,BCAT2	26	28.5714
GOBP_ALPHA_AMINO_ACID_METABOLIC_PROCESS	0.818725	0.949296	0.0546808	0.24379	0.889252	200	ODC1,ARG2,CTPS1,SDS,PARK7,GLUL,FPGS,GART,PPAT,BLMH,HSD17B10,SMS,DLST,PYCR1,CAD,ASS1,AZIN1,ENOPH1,GMPS,ATF4,GLS,PYCR3,GCSH,GCDH,SHMT2,GLYATL1,PCBD1,NOS3,MTHFD1,RIMKLB,SCLY,PLOD3,KYAT3,GOT2,GCLC,PYCR2,FAH,ASNS	38	19
GOBP_ALPHA_BETA_T_CELL_ACTIVATION	0.798805	0.943981	0.0558265	-0.244671	-0.892203	154	LGALS9C,LGALS9B,CD160,TNFSF4,ZBTB7B,IL6R,HLA-A,IL4R,VSIR,IL15,PRKCZ,LGALS9,RARA,ATF2,HFE,SLAMF6,SMAD7,NKG7,XCL1,DOCK2,IL18R1,PTPN22,ZBTB16,ITK,CRTAM,BCL2,SOCS5,SPN,NCKAP1L,IL12RB1,TOX,CBLB,ITCH,IHH,RC3H1,SASH3,TBX21,ABL1,GATA3,HLA-E,PTGER4,CD300A,LY9,BCL11B,CD28,NFKBIZ,NLRP3,TNFRSF14,ATP7A,CLEC4A,EOMES,AP3B1,HLA-DRB1,GPR18,IL23R,TMEM98,SH3RF1,CD3E	58	37.6623
GOBP_ALPHA_BETA_T_CELL_DIFFERENTIATION	0.693957	0.910006	0.0614364	0.266001	0.907526	109	PNP,PRR7,AP3D1,ENTPD7,BCL3,ARMC5,RIPK2,CD83,GPR183,STAT3,ANXA1,TGFBR2,RPL22,CD86,HLX,ZFPM1,RSAD2,IL23A,PRDM1,HMGB1,GLI3,SEMA4A,RHOA,ZC3H12A,IL27,MYB,CBFB,IL6,IL18,SHH,SOCS1,LOXL3,TNFSF8,RUNX1,ADA,NKX2-3,MTOR,FUT7,RUNX3,CRACR2A,IL21,FOXP3,NFKBID	43	39.4495
GOBP_ALPHA_BETA_T_CELL_PROLIFERATION	0.287726	0.728007	0.111918	-0.38075	-1.10092	40	LGALS9C,LGALS9B,TNFSF4,ZBTB7B,HLA-A,VSIR,IL15,LGALS9,XCL1,DOCK2,PTPN22,CBLB,ITCH,HLA-E,CD28,TNFRSF14,SH3RF1,CD3E,JAK2,ELF4,TYK2,ZAP70	22	55
GOBP_ALPHA_KETOGLUTARATE_TRANSPORT	0.651429	0.900537	0.0633597	-0.541693	-0.889465	4	SLC25A21,SLC25A11	2	50
GOBP_ALPHA_LINOLENIC_ACID_METABOLIC_PROCESS	0.703777	0.912901	0.0617054	-0.391807	-0.822146	10	ACAA1,ABCD1,SCP2	3	30
GOBP_ALTERNATIVE_MRNA_SPLICING_VIA_SPLICEOSOME	0.0011121	0.0302067	0.45506	0.516231	1.66839	73	RBM8A,SRSF2,TRA2B,SFPQ,STRAP,PUF60,DDX5,SRSF6,KHDRBS1,PTBP1,HNRNPU,RNPS1,SRSF9,WTAP,SRSF1,RBM15,RBM4,SMU1,KDM1A,DHX9,HNRNPM,MAGOH,RBM17,CELF2,RBM15B,HNRNPA1,NSRP1,CELF1,CELF3,RBM11,RBM25,NOVA1,SRRM4,DDX17,PQBP1,RBMX,RBM10	37	50.6849
GOBP_AMACRINE_CELL_DIFFERENTIATION	0.941296	0.97882	0.0489954	0.313616	0.599668	7	NEUROD1,RORB,FOXN4,PTF1A,DLX2,POU4F2,DLX1	7	100
GOBP_AMEBOIDAL_TYPE_CELL_MIGRATION	0.268797	0.715795	0.111918	0.266635	1.04993	411	S100P,FGFBP1,ANXA3,HYAL2,MET,TIMP1,MAP2K3,ID1,MTA2,GLUL,EPHA2,CORO1C,ARF6,CALR,PFN1,SPRED1,TMEM201,EMP2,EFNB2,PLK2,HBEGF,STC1,SRF,SEMA6B,BMP7,EPHB4,GREM1,GJA1,C1QBP,ACTA2,RCC2,ITGB1BP1,FGF7,ITGA2,MAP4K4,NR4A1,FERMT1,PLEC,TPBG,AKAP12,CCN3,ADAMTS9,AAMP,HIF1A,PTGS2,CDH5,FN1,EFNB1,EMC10,GPX1,GADD45A,GFUS,RHOB,ANXA1,DAAM2,TGFBR2,FBXW7,NUS1,DUSP10,SCG2,NOS3,DNAJA4,CENPV,ZFAND5,ILK,CYP1B1,KANK1,CSNK2B,M…	119	28.9538
GOBP_AMELOGENESIS	0.530769	0.857991	0.0739901	0.360938	0.93934	23	FAM20C,SLC4A2,KLK4,RELT,FAM20A	5	21.7391
GOBP_AMIDE_BIOSYNTHETIC_PROCESS	3.81157e-30	3.24238e-27	1.42456	0.507812	2.08635	780	EIF4A1,ARG2,EIF3I,SERP1,ETF1,EIF4E,GSPT1,EIF5A,EIF1,RBM8A,EIF3M,EIF4G1,DPH2,YARS1,EIF2S1,BZW1,EIF4A3,EIF3J,RPL22L1,NOLC1,MRPL3,PUM3,EEF1E1,PDF,EIF6,HARS1,MRPL47,PA2G4,NPM1,NCL,FASTKD2,SYNCRIP,RCC1L,EIF2B2,SMPD4,YBX3,EIF1AX,RPL36AL,ASCC3,KRT17,MRPS2,TRMT10C,EIF3B,EIF2S2,EIF5B,EXOSC3,CHAC2,ABCE1,KHDRBS1,EIF3G,GARS1,FARSA,MRPS18A,MARS2,CALR,HNRNPD,ORMDL2,NAT10,EXOSC2,DPH1,MRPS15,RARS1,MARS1,MRPL36,M…	331	42.4359
GOBP_AMIDE_TRANSPORT	0.30608	0.741434	0.110565	-0.268851	-1.03782	281	SLC16A1,ABCG2,BMP8A,HNF1B,ACVR1C,CAMK2G,SLC46A1,NR1H4,PCK2,PCLO,ABAT,SIDT2,TRPM4,GPER1,SLC15A1,PFKFB2,ACVR2B,EDN3,PAX8,EDN1,CPT1A,AQP11,REST,CERT1,AQP7,ABCA1,SLC26A6,CCL5,RAB11FIP5,SMPD3,GLUD1,C2CD2L,HFE,PFKL,FKBP1B,VAPA,C1QTNF12,OSBP,CD209,ILDR1,MYRIP,ABCA13,CA2,RFX3,TRPV1,ABCD1,STXBP3,HADH,SOX4,EXOC3L1,ADRA2A,CYB5R4,TAPBP,GPR68,LRP5,GPLD1,SLC35F5,HNF4A,CCDC186,UBE2Q1,SCT,TAP1,SNX19,TM7SF3,PLEKH…	91	32.3843
GOBP_AMINE_BIOSYNTHETIC_PROCESS	0.10297	0.512575	0.195789	0.442641	1.28193	40	ODC1,SRM,PARK7,SMOX,AMD1,SMS,AZIN1,NR4A2,NNMT,INSM1	10	25
GOBP_AMINE_CATABOLIC_PROCESS	0.234216	0.692933	0.126876	-0.426651	-1.15244	29	HNMT,MAOA,SLC44A1,DMGDH,SAT1,HAAO,DBH,SULT1A3,PAOX,ATP2B4,LRTOMT,CHDH,IDO1,IDO2,MAOB	15	51.7241
GOBP_AMINE_METABOLIC_PROCESS	0.202479	0.660642	0.138805	-0.317582	-1.11391	118	SLC7A7,SLC1A1,NAAA,HNMT,SULT1B1,NAPEPLD,SULT1A2,NR1H4,ABAT,MAOA,AZIN2,DAO,SULT1A1,SLC44A1,HDAC6,DMGDH,VPS35,ALDH2,GDPD3,DDC,SAT1,HAAO,EPAS1,CLN3,AOC1,DBH,GDPD1,SULT1A3,ITGB2,PNKD,DRD2,GATA3,PAOX,PRKN,DRD1,SIRT4,PDE1B	37	31.3559
GOBP_AMINE_TRANSPORT	0.684848	0.908658	0.0637845	-0.266962	-0.907125	98	ACE2,P2RY1,ABAT,SYT2,ADORA3,ARL6IP5,SYT15,RAB3B,DDC,P2RX7,RAB3A,SYT17,ADRA2A,PINK1,SLC22A16,GHSR,SYT8,RAB3GAP1,DRD2,CLTRN,KCNB1,AGT,PRKN,DRD1	24	24.4898
GOBP_AMINOACYL_TRNA_METABOLISM_INVOLVED_IN_TRANSLATIONAL_FIDELITY	0.146825	0.589295	0.161979	0.583681	1.30985	13	AARSD1,IARS1,DTD1,VARS1,AARS1	5	38.4615
GOBP_AMINOGLYCAN_BIOSYNTHETIC_PROCESS	0.264822	0.713541	0.116234	0.336622	1.09432	80	B3GALT6,CEMIP,CHST3,IL1B,EXT2,CHPF,CHPF2,UGDH,UST,ST3GAL4,B3GNT3,B4GALT7,EXT1,HS3ST2,HYAL1,CHSY1,B3GAT3,B3GNT7,CHST2,ABCC5,PDGFRB,HS3ST5,PDGFB,HS6ST2,HS3ST3A1	25	31.25
GOBP_AMINOGLYCAN_CATABOLIC_PROCESS	0.133981	0.570361	0.168238	0.458703	1.2754	32	HYAL2,CD44,CEMIP,LYVE1,HYAL3,CEMIP2,FGF2,HYAL1,CHI3L1,CHIT1	10	31.25
GOBP_AMINOGLYCAN_METABOLIC_PROCESS	0.121857	0.548791	0.176694	0.337504	1.17547	131	HYAL2,B3GALT6,CD44,CEMIP,CHST3,IL1B,LYVE1,EXT2,CHPF,CHPF2,UGDH,HYAL3,UST,ST3GAL4,B3GNT3,CEMIP2,CLN6,B4GALT7,TNFAIP6,EXT1,FOXC1,HS3ST2,FGF2,HYAL1,CHSY1,B3GAT3,B3GNT7,CHST2,CHI3L1,ABCC5,PDGFRB,HS3ST5,EDNRA,CHIT1,PDGFB,EGFLAM	36	27.4809
GOBP_AMINOGLYCOSIDE_ANTIBIOTIC_METABOLIC_PROCESS	0.119284	0.543596	0.181383	-0.653708	-1.3717	10	AKR1C3,CBR4,AKR1C1,AKR1C2	4	40
GOBP_AMINOPHOSPHOLIPID_TRANSLOCATION	0.283465	0.725733	0.111463	-0.622519	-1.17965	7	ATP8B1,ATP8A1,TMEM30A,ATP11C	4	57.1429
GOBP_AMINOPHOSPHOLIPID_TRANSPORT	0.107075	0.52381	0.188204	-0.672382	-1.37521	9	SCARB2,ATP8B1,ATP8A1,TMEM30A,ATP11C	5	55.5556
GOBP_AMINO_ACID_ACTIVATION	1.15554e-05	0.00069116	0.593325	0.676568	2.00568	45	YARS1,HARS1,GARS1,FARSA,MARS2,RARS1,MARS1,AARSD1,YARS2,SARS1,FARSB,KARS1,TARS1,CARS2,IARS1,EPRS1,EARS2,WARS1,VARS1,SARS2,AARS1,LRRC47,NARS2,TARS3	24	53.3333
GOBP_AMINO_ACID_BETAINE_BIOSYNTHETIC_PROCESS	0.172277	0.626374	0.148262	-0.718235	-1.29603	6	ACADM,TMLHE,ALDH9A1	3	50
GOBP_AMINO_ACID_BETAINE_METABOLIC_PROCESS	0.00211298	0.0487259	0.431708	-0.725634	-1.76782	18	CROT,SLC22A4,CRAT,ACADM,CPT1A,DMGDH,CPT2,TMLHE,CPT1C	9	50
GOBP_AMINO_ACID_BETAINE_TRANSPORT	0.259188	0.708693	0.116234	-0.602832	-1.193	8	SLC22A5,PDZK1,SLC22A4	3	37.5
GOBP_AMINO_ACID_HOMEOSTASIS	0.541339	0.862291	0.0741759	-0.494895	-0.93781	7	SLC1A1	2	28.5714
GOBP_AMINO_ACID_IMPORT	0.512295	0.84903	0.0791317	-0.316876	-0.967326	53	SLC36A1,SLC1A1,SFXN1,ACE2,SLC22A4,SLC6A9,KCNJ10,ARL6IP5	8	15.0943
GOBP_AMINO_ACID_IMPORT_ACROSS_PLASMA_MEMBRANE	0.587755	0.881491	0.0718276	-0.313178	-0.920258	45	SLC36A1,SLC1A1,ACE2,SLC22A4,SLC6A9,KCNJ10,ARL6IP5	7	15.5556
GOBP_AMINO_ACID_NEUROTRANSMITTER_REUPTAKE	0.56979	0.875204	0.0701132	-0.449423	-0.919199	9	KCNJ10,SLC6A12	2	22.2222
GOBP_AMINO_ACID_SALVAGE	0.595142	0.884007	0.0707899	0.476825	0.911742	7	ENOPH1,APIP,MTAP	3	42.8571
GOBP_AMINO_ACID_TRANSMEMBRANE_TRANSPORT	0.368635	0.787958	0.0972151	-0.304098	-1.0335	99	SLC36A1,SLC6A19,SLC7A7,SLC1A1,SLC3A1,SFXN1,ACE2,SLC22A4,SLC1A7,SLC6A9,SLC7A9,SLC38A4,KCNJ10,ARL6IP5	14	14.1414
GOBP_AMINO_ACID_TRANSPORT	0.386965	0.794354	0.0943564	-0.28307	-1.02398	147	SLC36A1,SLC6A19,SLC7A7,SLC1A1,SLC3A1,SFXN1,XK,ACE2,SLC22A4,SLC1A7,ABAT,SLC6A9,SLC7A9,SLC38A4,KCNJ10,SFXN5,SERINC3,ARL6IP5,LLGL2,TRPV1,P2RX7,GFAP,SLC38A9,SERINC5,CLN3,SLC38A11,APBA1,SLC17A5	28	19.0476
GOBP_AMINO_SUGAR_BIOSYNTHETIC_PROCESS	0.281837	0.725142	0.115734	0.571292	1.16239	9	PGM3,GNPNAT1,NANP,GNE	4	44.4444
GOBP_AMINO_SUGAR_CATABOLIC_PROCESS	0.375	0.790364	0.0975449	-0.464211	-1.06687	14	GNPDA2,CTBS,ALDH1A1,AMDHD2	4	28.5714
GOBP_AMINO_SUGAR_METABOLIC_PROCESS	0.658103	0.900537	0.0646485	-0.302607	-0.88197	41	LARGE1,UAP1L1,SLC35A3,B4GALNT2,GNPDA2,CTBS,MGAT3,ALDH1A1,AMDHD2,GFPT1,OGA,CHST6,ST6GAL1,NPL	14	34.1463
GOBP_AMMONIUM_ION_METABOLIC_PROCESS	0.207317	0.664906	0.135741	-0.464365	-1.17663	21	HNMT,SLC44A1,DMGDH,ALDH2,BTBD9,DDC	6	28.5714
GOBP_AMMONIUM_TRANSMEMBRANE_TRANSPORT	0.899804	0.967546	0.0496901	0.307047	0.664733	11	RHCG,SLC12A4,SLC12A2,SLC12A5	4	36.3636
GOBP_AMPA_GLUTAMATE_RECEPTOR_CLUSTERING	0.408247	0.805514	0.0919686	0.527767	1.04443	8	SHISA6,SLC7A11,NLGN1,APOE	4	50
GOBP_AMP_BIOSYNTHETIC_PROCESS	0.000677233	0.0205493	0.477271	0.801138	1.84836	14	ATIC,GART,PPAT,HPRT1,PAICS,APRT,ADSL,ADSS1,PRPS2	9	64.2857
GOBP_AMP_CATABOLIC_PROCESS	0.587771	0.881491	0.0701132	-0.544635	-0.93582	5	NT5E,XDH,AMPD3	3	60
GOBP_AMP_METABOLIC_PROCESS	0.0524272	0.380498	0.276501	0.544103	1.43765	25	ATIC,GART,PPAT,HPRT1,PAICS,APRT,ADSL,ADSS1,PRPS2,AMPD2	10	40
GOBP_AMP_SALVAGE	0.109091	0.52551	0.191892	0.781847	1.36455	5	HPRT1,APRT,ADSL,ADK,ADA	5	100
GOBP_AMYGDALA_DEVELOPMENT	0.287968	0.728007	0.110565	-0.68763	-1.18152	5	NF1,UBA6,TBR1	3	60
GOBP_AMYLIN_RECEPTOR_SIGNALING_PATHWAY	0.10664	0.523691	0.193813	0.752617	1.38313	6	RAMP1,RAMP2,RAMP3	3	50
GOBP_AMYLOID_BETA_CLEARANCE	0.651731	0.900537	0.0665892	0.316753	0.891595	37	HDAC1,CYP51A1,SRF,C5AR1,LDLR,IDE,LRPAP1,MYOCD,RAB11A	9	24.3243
GOBP_AMYLOID_BETA_CLEARANCE_BY_CELLULAR_CATABOLIC_PROCESS	0.833656	0.951924	0.0524828	-0.359606	-0.711661	8	LRP4	2	25
GOBP_AMYLOID_BETA_CLEARANCE_BY_TRANSCYTOSIS	0.917004	0.971213	0.0501934	0.325547	0.622481	7	LRPAP1,RAB11A,RAB5A	3	42.8571
GOBP_AMYLOID_BETA_FORMATION	0.157685	0.606041	0.156312	-0.419294	-1.22805	43	SORL1,EFNA1,ABCG1,NCSTN,SLC2A13,CHRNA7,CASP3,RTN3,SP1,PICALM,DYRK1A,IGF1,HAP1,NTRK2,ABCA7,GSAP,GGA3,ROCK1	18	41.8605
GOBP_AMYLOID_BETA_METABOLIC_PROCESS	0.147541	0.590243	0.164406	-0.397368	-1.21304	53	SORL1,EFNA1,NAT8B,ABCG1,MGAT3,NCSTN,SLC2A13,CHRNA7,CASP3,RTN3,SP1,PICALM,DYRK1A,BECN1,IGF1,HAP1,NAT8,NTRK2,ABCA7,GSAP,GGA3,ROCK1	22	41.5094
GOBP_AMYLOID_FIBRIL_FORMATION	0.65098	0.900537	0.0647943	0.313348	0.875338	33	PFDN2,PFDN1,VBP1,PFDN6,MDM2,LDLR,FURIN,PFDN5,MAPT,CRYAB	10	30.303
GOBP_AMYLOID_PRECURSOR_PROTEIN_BIOSYNTHETIC_PROCESS	0.895833	0.966575	0.0525899	-0.306482	-0.70437	14	ITM2B,NCSTN,SOAT1,NECAB3,ABCA7,ITM2C,PAWR	7	50
GOBP_AMYLOID_PRECURSOR_PROTEIN_CATABOLIC_PROCESS	0.0375867	0.308429	0.321776	-0.445229	-1.36624	54	SORL1,EFNA1,ADAM10,ABCG1,NCSTN,SLC2A13,CHRNA7,CASP3,RTN3,SP1,PICALM,DYRK1A,CLN3,DHCR24,RANBP9,IGF1,HAP1,FKBP1A,NTRK2,LYN,ABCA7,ADAM17,GSAP,GGA3,ROCK1,FLOT2	26	48.1481
GOBP_AMYLOID_PRECURSOR_PROTEIN_METABOLIC_PROCESS	0.059714	0.404178	0.321776	-0.412306	-1.33082	71	SORL1,ITM2B,EFNA1,ADAM10,DLG1,ABCG1,NCSTN,LDLRAP1,SLC2A13,CHRNA7,CASP3,RTN3,SP1,PICALM,DYRK1A,CLN3,DHCR24,RANBP9,IGF1,HAP1,SOAT1,FKBP1A,NECAB3,NTRK2,LYN,ABCA7,ITM2C,ADAM17,GSAP,GGA3,ROCK1,PAWR,FLOT2	33	46.4789
GOBP_ANAGEN	0.10101	0.505881	0.199915	0.786477	1.37263	5	CTNNB1,SPINK5,FERMT1	3	60
GOBP_ANAPHASE_PROMOTING_COMPLEX_DEPENDENT_CATABOLIC_PROCESS	0.0354946	0.297993	0.321776	0.619596	1.49954	17	UBE2S,ANAPC7,UBE2C,CDC20,ANAPC1,CDK2,ECRG4,CUL3,CDC27,ANAPC5	10	58.8235
GOBP_ANATOMICAL_STRUCTURE_ARRANGEMENT	0.163148	0.614695	0.15017	0.519197	1.25655	17	HSPA5,PLXNA4,SEMA3A,NRP2,HOXB2,KIF14,EGR2	7	41.1765
GOBP_ANATOMICAL_STRUCTURE_FORMATION_INVOLVED_IN_MORPHOGENESIS	0.000377603	0.0132006	0.498493	0.301739	1.26069	1094	TNFRSF12A,ACTG1,TM4SF1,ANXA2,MTHFD1L,BYSL,FGFBP1,VASP,CTNNB1,ANXA3,PEF1,ID1,NOLC1,HDAC1,FLNC,XBP1,NCL,MYDGF,GLUL,SERPINE1,MYL9,EREG,NAA15,EPHA2,CCN2,LAMA3,CXCL8,EPHA1,KRT19,FAM20C,MEOX1,NECTIN2,CLIC4,TEAD4,RRP7A,B4GALT1,WDR74,SLC4A2,WDR1,PFN1,SPRED1,EMP2,DVL1,BCL3,GDF15,FHL2,EFNB2,PLK2,EPHB1,JUNB,ARMC5,PKM,RNH1,C12orf43,IL1B,CSRP1,DKK1,SARS1,PAF1,ITGA5,KLF2,RAPGEF3,PIM1,SRF,ADGRG6,OLFM1,BMP7,HDAC…	325	29.7075
GOBP_ANATOMICAL_STRUCTURE_HOMEOSTASIS	0.610526	0.889301	0.0714786	-0.246638	-0.96251	313	SLC1A1,P2RY4,SLC22A5,PBLD,P2RX4,LARGE1,MTM1,P2RY1,HOXA13,CXADR,CRB2,IL7,SRC,LRRK1,ZNF675,CRACD,PROM1,PTK2B,B2M,PPARGC1B,NELL2,TPP1,LDB1,ITGB6,TNFAIP3,BBS2,ALDH1A1,ILDR1,GCNT2,PRKAA1,P2RX7,TFF2,LAMP2,CUBN,MKKS,BGLAP,APBB2,HAAO,CHRNA1,EPAS1,INPP5D,CDHR1,CLCN3,BBS12,NOTCH1,IL20RB,NAPSA,CIB2,PDK4,TF,MTF1,INAVA,MSTN,MBP,BCL2,RB1,CROCC,USH1C,PTH1R,NPHP3,LYZ,PLG,BBS10,AZGP1,IHH,RCN3,VPS54,NF1,PRKCA,SASH…	94	30.0319
GOBP_ANATOMICAL_STRUCTURE_MATURATION	0.669866	0.90356	0.0623861	0.250126	0.938476	238	WDR77,CTNNB1,NSUN2,EREG,FAM20C,GAL,KLF2,GREM1,GJA1,NOM1,RND1,PICK1,ARCN1,ABHD2,KDM1A,SPINK1,SPINK5,ANG,FERMT1,YTHDF2,CDH3,TUSC2,NR4A2,HIF1A,TRIP13,CDH5,CX3CL1,FEV,S1PR1,GPAT4,EXT1,MTCH1,B4GALT6,EBP,SOX18,TDRD6,CDK5R2,SEMG1,MAP3K13,G6PD,TYMS,DCHS1,EDNRA,MAEA,BCL11A,BMP2,HOXB13,SRRM4,RHOA,TRPC4AP,WNT10B,CBFB,TGFB2,KIF14	54	22.6891
GOBP_ANATOMICAL_STRUCTURE_REGRESSION	0.563008	0.872525	0.0738053	-0.38557	-0.913191	15	BMPR1A,LRP5,DRD2,GLI1	4	26.6667
GOBP_ANDROGEN_BIOSYNTHETIC_PROCESS	0.437376	0.814732	0.0860347	-0.480547	-1.00835	10	HSD3B2,HSD3B1	2	20
GOBP_ANDROGEN_CATABOLIC_PROCESS	0.802761	0.94526	0.0551352	-0.435821	-0.74885	5	HSD17B11	2	40
GOBP_ANDROGEN_METABOLIC_PROCESS	0.248473	0.704275	0.122679	-0.418829	-1.13131	29	HSD3B2,HSD17B11,PLEKHA1,CYP3A4,HSD3B1,SGPL1,UGT2B7	7	24.1379
GOBP_ANDROGEN_RECEPTOR_SIGNALING_PATHWAY	0.52495	0.855515	0.0764767	0.321338	0.943542	43	HDAC1,PARK7,DDX5,FKBP4,PMEPA1,KDM1A,DAB2,NKX3-1,RWDD1,SMARCA4,SFRP1,DAXX,SAFB2,HEYL,RHOA,RHOXF1,DDX17	17	39.5349
GOBP_ANGIOGENESIS_INVOLVED_IN_CORONARY_VASCULAR_MORPHOGENESIS	0.0969697	0.498525	0.204295	0.787968	1.37523	5	FGF2,PDGFRB,ACE,TGFBR1	4	80
GOBP_ANGIOGENESIS_INVOLVED_IN_WOUND_HEALING	0.035811	0.299638	0.321776	0.555093	1.47715	27	XBP1,SERPINE1,B4GALT1,SRF,MCAM,CX3CL1,GPX1,GPR4,ITGB3,SLC12A2,CXCR4,TAFA5,PRCP,CD34,TNF,SMOC2,HPSE,GATA2	18	66.6667
GOBP_ANGIOTENSIN_ACTIVATED_SIGNALING_PATHWAY	0.419878	0.806625	0.0894367	-0.478444	-1.01825	11	SRC,CA2,CAMK2A,ACTN2,AHCYL1,ROCK1	6	54.5455
GOBP_ANIMAL_ORGAN_FORMATION	0.577465	0.877926	0.0720033	-0.298573	-0.941116	63	FGFR2,HOXA3,PAX8,CITED2,GATA6,WNT11,HOXA11,MAPK3,RBPJ,BMPR1A,SPRY1,NOTCH1,MAPK1,FOXH1,MESP1	15	23.8095
GOBP_ANIMAL_ORGAN_MATURATION	0.966667	0.988284	0.0463228	0.245593	0.675815	31	GREM1,EXT1,EBP,DCHS1,BMP2,RHOA,ADAMTS12,SNX10,ALDH1A2	9	29.0323
GOBP_ANIMAL_ORGAN_MORPHOGENESIS	0.297872	0.737605	0.101714	0.246898	1.0258	994	PHLDA2,SERPINB5,SERP1,MTHFD1L,ACTG2,LAMC2,AQP3,CTNNB1,HYAL2,NRG1,EIF4A3,HDAC1,XBP1,MFSD2A,ITGA6,SERPINE1,ABCA12,EREG,EPHA2,NAB2,CCN2,LAMA3,SRSF6,FAM20C,AREG,SLC4A2,STK40,DVL1,FHL2,EFNB2,CEBPB,PRKRA,INSIG1,EPHB1,EZR,DKK1,STC1,TLE1,PIM1,SRF,HPN,ADGRG6,OLFM1,BMP7,HDAC2,EPHB4,CRIP1,CUL1,TNC,GREM1,EXT2,GJA1,ACTA2,HOXD13,MAP2K1,ADAM15,TMED2,RBM15,SLC39A3,HGF,FGF7,PKP2,ROR1,KLK4,NR2E3,FHL1,ITGA2,DAB2,LI…	257	25.8551
GOBP_ANIMAL_ORGAN_REGENERATION	0.00760298	0.119117	0.407018	0.476892	1.52832	65	NR4A3,ANXA3,PRMT5,CCND1,ATIC,FPGS,CEBPB,CLDN1,HGF,RPS15,MYC,NNMT,PTPN3,PNPT1,PRPS2,TGFBR2,LPIN1,TGFBR3,SRSF5,MED1,PCNA,TYMS,ACE,GLI3,PDX1,IL6,CDK1,F7,NR0B2	29	44.6154
GOBP_ANION_HOMEOSTASIS	0.418787	0.806625	0.0875697	-0.354074	-1.01912	37	ENPP1,SLC1A1,SLC12A6,ABCC6,XPR1,SFRP4,OTC,CKB,CA12,SLC12A7	10	27.027
GOBP_ANION_TRANSMEMBRANE_TRANSPORT	0.0800821	0.456918	0.227987	-0.307872	-1.17403	242	SLC16A1,SLC1A1,GABRA2,SLC26A2,SLC9A3,SLC13A2,SLC3A1,SLC4A4,SLC6A8,SFXN1,SLC25A30,SLC46A1,ACE2,SLC35B3,GABRG2,SLC23A1,SLC12A6,SLC1A7,SLC35A3,SLC26A3,APOL1,SLC35D2,SLC6A9,SLC16A3,SLC26A6,XPR1,KCNJ10,PCYOX1,ARL6IP5,SLC25A42,GABRD,SLC13A1,SLC9A6,GOPC,TCAF1,SLC5A5,GFAP,SLC25A21,SLC37A4,SLC4A10,RIPK1,CLCN3,SLC4A5,SLC9A2,SLC12A7,SLC26A7,CLN3,SLC5A12,SLC44A4,LRRC8D,SLC25A5,ANO7,BEST1,SLC4A9,SLC5A1,ABCB1,…	69	28.5124
GOBP_ANION_TRANSPORT	5.24498e-05	0.00259068	0.557332	-0.347257	-1.40202	500	SLC36A1,ENPP1,SLC16A1,PLA2G12B,SLC7A7,SLC1A1,ABCG2,GABRA2,P2RY4,SLC26A2,SLC9A3,SLC13A2,SLC3A1,SLC4A4,P2RX4,SLC6A8,MAP2K6,PDZK1,SLC51B,PRKG2,SLC17A4,SFXN1,SLC25A30,SLC46A1,CLCA4,CLCN2,SLC51A,ACE2,SLC35B3,OSTM1,CLCA1,GABRG2,SLC23A1,SLC12A6,SLC52A1,SLC1A7,ABAT,SLC35A3,CLCA2,PLA2G4F,SLC26A3,SLCO4C1,SLCO2B1,APOL1,CA4,ABCC6,ATP8B1,NMUR1,ABCD3,SLC35D2,SLC25A23,EDN1,SLC6A9,SLC39A14,SLC16A3,CLIC5,SLC7A9,C…	152	30.4
GOBP_ANOIKIS	0.227364	0.688559	0.128143	0.414206	1.15708	34	PTRH2,MYBBP1A,ITGA5,TLE1,TFDP1,MCL1,BRMS1,E2F1,CAV1,CHEK2	10	29.4118
GOBP_ANTERIOR_COMMISSURE_MORPHOGENESIS	0.943662	0.978821	0.0486034	0.322638	0.592931	6	PLXNA4,FBXO45	2	33.3333
GOBP_ANTERIOR_HEAD_DEVELOPMENT	0.806061	0.945779	0.0560596	0.42837	0.747631	5	DDX10,COL2A1,SOX9	3	60
GOBP_ANTERIOR_POSTERIOR_AXIS_SPECIFICATION	0.59375	0.883596	0.0723571	-0.309852	-0.930643	50	FZD5,SMAD4,LDB1,CDX2,TDRD7,PCSK6,TDRD5,HOXD8,RNF2,DDIT3,MESP1,TIFAB,PGAP1,PLD6,TBX3,FRS2	16	32
GOBP_ANTERIOR_POSTERIOR_AXON_GUIDANCE	0.560396	0.871342	0.0727141	-0.525086	-0.947497	6	UNC5B,UNC5C,DCC	3	50
GOBP_ANTERIOR_POSTERIOR_PATTERN_SPECIFICATION	0.00568325	0.0979976	0.407018	-0.377213	-1.41399	199	HNF1B,BMPR2,POFUT1,ACVR2A,HOXB5,TSHZ1,CRB2,HOXA3,HOXB6,MLLT3,HEY1,FZD5,HOXB3,SMAD4,PBX1,ACVR2B,COBL,HOXA2,HOXA11,LDB1,HOXB7,PCSK5,HOXA5,CDX2,HOXA7,LFNG,RBPJ,TDRD7,ABI1,CRKL,HOXA9,PCSK6,BMPR1A,SEMA3C,HOXA6,YY1,TDRD5,MIB1,HOXA10,ZBTB16,DLL1,NOTCH1,HES2,PCGF2,HOXD8,RNF2,LRP5,FUZ,HOXB9,PLXNA2,DDIT3,FOXH1,MESP1,TIFAB,SMAD2,PGAP1,HOXD3,HIPK2,PLD6,HOXD4,TBX3,HOXB4	62	31.1558
GOBP_ANTEROGRADE_AXONAL_TRANSPORT	0.717256	0.918412	0.0629395	-0.290054	-0.868632	49	AP3S2,KIF1B,KIF3B,KIF1C,MAPK8IP3,SPAST,AP3S1,BLOC1S1,BLOC1S5,RAB27B,TRAK1,TRAK2,KIF5A,HAP1	14	28.5714
GOBP_ANTEROGRADE_AXONAL_TRANSPORT_OF_MITOCHONDRION	0.518812	0.852183	0.0766747	-0.536535	-0.968157	6	TRAK1,TRAK2,HAP1	3	50
GOBP_ANTEROGRADE_DENDRITIC_TRANSPORT	0.475822	0.834861	0.0799859	-0.50328	-0.995991	8	KIF3B,STAU2,TRAK2,KIF5A,KIF17,FLOT2	6	75
GOBP_ANTEROGRADE_DENDRITIC_TRANSPORT_OF_NEUROTRANSMITTER_RECEPTOR_COMPLEX	0.921105	0.973291	0.048799	-0.356244	-0.612116	5	KIF3B,KIF5A,KIF17	3	60
GOBP_ANTEROGRADE_NEURONAL_DENSE_CORE_VESICLE_TRANSPORT	0.678788	0.905938	0.0642141	0.485601	0.847515	5	KIF1A	2	40
GOBP_ANTIBACTERIAL_HUMORAL_RESPONSE	0.831967	0.950555	0.0552496	-0.269457	-0.822568	53	H2BC4,HLA-A,DMBT1,H2BC6,RNASE6,H2BC8,DEFB1,H2BC21,H2BC12,TF,PLA2G1B,HLA-E,PLA2G6,H2BC7,RNASE7,KLK3,IGKV3-20,RNASE3,CTSG,DEFA5,SPON2,H2BC11,IGHM	23	43.3962
GOBP_ANTIBACTERIAL_PEPTIDE_PRODUCTION	0.503018	0.845468	0.0791317	0.534189	0.981714	6	SPINK5	2	33.3333
GOBP_ANTIBODY_DEPENDENT_CELLULAR_CYTOTOXICITY	0.680473	0.907456	0.0629395	-0.488607	-0.83955	5	FCGR3A,HLA-E	2	40
GOBP_ANTIFUNGAL_HUMORAL_RESPONSE	0.754717	0.928509	0.0609039	0.501139	0.811017	4	RARRES2	2	50
GOBP_ANTIFUNGAL_INNATE_IMMUNE_RESPONSE	0.927022	0.974155	0.048506	0.282627	0.670189	16	RARRES2,BCL10,USP15,PLA2G5,CLEC4E	5	31.25
GOBP_ANTIGEN_PROCESSING_AND_PRESENTATION	0.0375117	0.308153	0.321776	-0.382982	-1.31851	104	ERAP1,HLA-A,ERAP2,MARCHF8,DNM2,B2M,LNPEP,FGL2,HFE,TAPBPL,MR1,CD209,RAB3B,HLA-H,CTSS,CTSD,RAB27A,HLA-B,PYCARD,HLA-C,CD8A,TAPBP,RAB5B,TAP1,PIKFYVE,ATG5,TREX1,AZGP1,CD68,CD1D,MARCHF1,HLA-E,PSMB8,CTSE,ABCB9,HLA-DRB5,TAP2,NOD1,KDM5D,CLEC4A,AP3B1,HLA-DRB1,FCER1G,ARL8B,CD1E,TRAF6	46	44.2308
GOBP_ANTIGEN_PROCESSING_AND_PRESENTATION_ENDOGENOUS_LIPID_ANTIGEN_VIA_MHC_CLASS_IB	0.412229	0.805578	0.0888945	-0.623415	-1.07118	5	CD1D,CD1E,CD1B,CD1C	4	80
GOBP_ANTIGEN_PROCESSING_AND_PRESENTATION_OF_ENDOGENOUS_ANTIGEN	0.00645252	0.106467	0.407018	-0.627323	-1.66029	26	ERAP1,HLA-A,ERAP2,B2M,HFE,HLA-H,HLA-B,HLA-C,TAPBP,TAP1,ATG5,AZGP1,CD1D,HLA-E,ABCB9,TAP2,HLA-DRB1,CD1E	18	69.2308
GOBP_ANTIGEN_PROCESSING_AND_PRESENTATION_OF_ENDOGENOUS_PEPTIDE_ANTIGEN	0.010171	0.141838	0.38073	-0.66933	-1.65425	19	ERAP1,HLA-A,ERAP2,B2M,HFE,HLA-H,HLA-B,HLA-C,TAPBP,TAP1,AZGP1,HLA-E,ABCB9,TAP2	14	73.6842
GOBP_ANTIGEN_PROCESSING_AND_PRESENTATION_OF_ENDOGENOUS_PEPTIDE_ANTIGEN_VIA_MHC_CLASS_I_VIA_ER_PATHWAY	0.065764	0.423813	0.245042	-0.740034	-1.46453	8	HLA-A,HLA-H,HLA-B,HLA-C,AZGP1,HLA-E	6	75
GOBP_ANTIGEN_PROCESSING_AND_PRESENTATION_OF_EXOGENOUS_ANTIGEN	0.169388	0.626374	0.152145	-0.408042	-1.19901	45	HLA-A,DNM2,B2M,LNPEP,MR1,CTSS,CTSD,TAP1,PIKFYVE,CD1D,HLA-E,CTSE,HLA-DRB5,CLEC4A,AP3B1,HLA-DRB1,FCER1G,CD1E,TRAF6	19	42.2222
GOBP_ANTIGEN_PROCESSING_AND_PRESENTATION_OF_EXOGENOUS_PEPTIDE_ANTIGEN	0.106796	0.523787	0.190023	-0.455401	-1.30436	36	HLA-A,DNM2,B2M,LNPEP,CTSS,CTSD,TAP1,PIKFYVE,HLA-E,CTSE,HLA-DRB5,CLEC4A,HLA-DRB1,FCER1G,TRAF6	15	41.6667
GOBP_ANTIGEN_PROCESSING_AND_PRESENTATION_OF_EXOGENOUS_PEPTIDE_ANTIGEN_VIA_MHC_CLASS_I	0.257253	0.708163	0.116739	-0.605519	-1.19832	8	HLA-A,LNPEP,TAP1,CLEC4A,FCER1G	5	62.5
GOBP_ANTIGEN_PROCESSING_AND_PRESENTATION_OF_EXOGENOUS_PEPTIDE_ANTIGEN_VIA_MHC_CLASS_II	0.478615	0.834861	0.0824344	-0.366647	-0.988453	28	DNM2,B2M,CTSS,CTSD,PIKFYVE,CTSE,HLA-DRB5,HLA-DRB1,FCER1G,TRAF6	10	35.7143
GOBP_ANTIGEN_PROCESSING_AND_PRESENTATION_OF_LIPID_ANTIGEN_VIA_MHC_CLASS_IB	0.605263	0.887353	0.0699459	0.47446	0.90722	7	AP3D1	2	28.5714
GOBP_ANTIGEN_PROCESSING_AND_PRESENTATION_OF_PEPTIDE_ANTIGEN	0.00581018	0.0995139	0.407018	-0.490068	-1.53104	61	ERAP1,HLA-A,ERAP2,MARCHF8,DNM2,B2M,LNPEP,HFE,TAPBPL,MR1,CD209,HLA-H,CTSS,CTSD,HLA-B,PYCARD,HLA-C,TAPBP,TAP1,PIKFYVE,AZGP1,MARCHF1,HLA-E,CTSE,ABCB9,HLA-DRB5,TAP2,CLEC4A,HLA-DRB1,FCER1G	30	49.1803
GOBP_ANTIGEN_PROCESSING_AND_PRESENTATION_OF_PEPTIDE_ANTIGEN_VIA_MHC_CLASS_I	0.0509165	0.380309	0.287857	-0.529039	-1.429	29	ERAP1,HLA-A,ERAP2,B2M,LNPEP,HFE,TAPBPL,MR1,HLA-H,HLA-B,HLA-C,TAPBP,TAP1,AZGP1,HLA-E,ABCB9,TAP2,CLEC4A,FCER1G	19	65.5172
GOBP_ANTIGEN_PROCESSING_AND_PRESENTATION_OF_PEPTIDE_ANTIGEN_VIA_MHC_CLASS_IB	0.147638	0.590243	0.160801	-0.697891	-1.32248	7	B2M,HLA-H,AZGP1,HLA-E,TAP2	5	71.4286
GOBP_ANTIGEN_PROCESSING_AND_PRESENTATION_OF_PEPTIDE_OR_POLYSACCHARIDE_ANTIGEN_VIA_MHC_CLASS_II	0.170297	0.626374	0.149208	-0.429536	-1.21194	34	MARCHF8,DNM2,B2M,CTSS,CTSD,PYCARD,PIKFYVE,MARCHF1,CTSE,HLA-DRB5,HLA-DRB1,FCER1G,ARL8B,TRAF6	14	41.1765
GOBP_ANTIGEN_PROCESSING_AND_PRESENTATION_VIA_MHC_CLASS_IB	0.4875	0.83755	0.0826646	-0.423677	-0.973712	14	B2M,HLA-H,AZGP1,CD1D,HLA-E,TAP2,AP3B1,CD1E,CD1B	9	64.2857
GOBP_ANTIGEN_RECEPTOR_MEDIATED_SIGNALING_PATHWAY	0.18125	0.635326	0.148262	-0.289279	-1.09472	231	VAV3,ERMAP,BTNL8,HHLA2,PLCL2,TRDC,CD160,BTN3A1,BTN3A2,HLA-A,BTNL3,PLEKHA1,ELF1,BTN3A3,DENND1B,CRKL,PRKCB,LCP2,CD247,CD8B,PLCG1,TXK,PDE4D,SKAP1,SLA2,PRAM1,PTPN22,FYB1,INPP5D,PIK3CD,SPPL3,ITK,CD8A,IGHV3-30,BTN2A2,RBCK1,BMX,BCL2,LAT2,FYB2,DUSP3,MAPK1,PIK3CA,NCKAP1L,CBLB,RC3H1,IGHV3-15,THEMIS,ABL1,GATA3,CD300A,IGHV3-13,IGHV3-53,CD28,MNDA,SH2D1A,UBASH3A,PTPN2,GCSAM,NFKBIZ,TEC,LYN,LCK,IGHV2-26,CSK,BTN2…	82	35.4978
GOBP_ANTIMICROBIAL_HUMORAL_IMMUNE_RESPONSE_MEDIATED_BY_ANTIMICROBIAL_PEPTIDE	0.737154	0.924324	0.0592219	0.272021	0.872941	67	CXCL8,CXCL3,GAPDH,SPINK5,ANG,RPS19,RPL39,CXCL2,CXCL1,CXCL11,CXCL5,RPL30,SEMG1	13	19.403
GOBP_ANTIMICROBIAL_HUMORAL_RESPONSE	0.487129	0.83755	0.0799859	0.289022	0.979865	107	CXCL8,WFDC2,BCL3,PI3,WFDC3,CXCL3,GAPDH,SPINK5,ANG,RPS19,RPL39,RARRES2,CXCL2,SLPI,CXCL1,CXCL11,CXCL5,RPL30,SEMG1	19	17.757
GOBP_ANTIMICROBIAL_PEPTIDE_PRODUCTION	0.416495	0.806038	0.0908241	0.520778	1.0306	8	SPINK5	2	25
GOBP_ANTIVIRAL_INNATE_IMMUNE_RESPONSE	0.495935	0.841077	0.08042	-0.408847	-0.968321	15	IFIT1,RNF135,MX1,SENP7,MARCHF2	5	33.3333
GOBP_ANTRAL_OVARIAN_FOLLICLE_GROWTH	0.532359	0.858311	0.0780892	0.46726	0.950715	9	EREG,ZP3,TNFAIP6,BMPR1B	4	44.4444
GOBP_AORTA_DEVELOPMENT	0.907258	0.968265	0.0504983	-0.254179	-0.786293	58	DLL4,MYLK,NDST1,HEY1,SUFU,RBPJ,PROX1,BMPR1A,SOX4,NOTCH1,ACVRL1,LRP1,FOXH1,LOXL1	14	24.1379
GOBP_AORTA_MORPHOGENESIS	0.338809	0.769069	0.102822	-0.384537	-1.06149	32	DLL4,MYLK,HEY1,RBPJ,PROX1,BMPR1A,SOX4,NOTCH1,ACVRL1,LRP1,FOXH1	11	34.375
GOBP_AORTA_SMOOTH_MUSCLE_TISSUE_MORPHOGENESIS	0.0346514	0.295219	0.321776	-0.880234	-1.44535	4	MYLK,PROX1	2	50
GOBP_AORTIC_VALVE_MORPHOGENESIS	0.778455	0.937821	0.0579755	-0.299691	-0.825854	31	DLL4,EFNA1,HEY1	3	9.67742
GOBP_APICAL_JUNCTION_ASSEMBLY	0.244576	0.700665	0.121543	0.342963	1.11023	75	CLDN2,CLDN3,EPHA2,WDR1,SRF,CLDN1,VCL,CLDN4,ECT2,SNAI1,CDH5,PARD3,RAMP2,ESAM,CTNNA1,TJP1,RAB13,PAK2,DLG5,F11R,RHOA,GRHL2,SNAI2,CLDN7,CLDN11,OCLN	26	34.6667
GOBP_APICAL_PROTEIN_LOCALIZATION	0.384314	0.794128	0.0925529	0.45304	1.05426	15	ARF4,ACTB,CELSR1,MAL,JAM3,NAPA,DLG5	7	46.6667
GOBP_APOLIPOPROTEIN_A_I_MEDIATED_SIGNALING_PATHWAY	0.925049	0.973416	0.0486034	-0.343169	-0.589651	5	ABCA1	2	40
GOBP_APOPTOTIC_CELL_CLEARANCE	0.542268	0.862402	0.0764767	-0.319029	-0.965119	51	SCARB1,NR1H3,RARA,SPG11,MEGF10,BECN1,LRP1,GAS6,RHOBTB1,TREX1,ALOX15,RHOBTB2,FCN3,PEAR1,ABCA7,XKR9,C4A	17	33.3333
GOBP_APOPTOTIC_CHROMOSOME_CONDENSATION	0.431953	0.811143	0.0862866	-0.611907	-1.05141	5	GPER1,ERN2	2	40
GOBP_APOPTOTIC_DNA_FRAGMENTATION	0.463511	0.827961	0.0824344	0.423118	1.00333	16	DFFA,BAX,AIFM1,IL6,ENDOG,DFFB,HSF1	7	43.75
GOBP_APOPTOTIC_MITOCHONDRIAL_CHANGES	0.113503	0.533088	0.184706	0.360283	1.21393	99	SFN,LMNA,PLAUR,HSPD1,TRIAP1,FXN,BOK,TIMM50,PDCD5,PPIF,HGF,NPTX1,VDAC2,BID,PMAIP1,ATP2A1,GGCT,THEM4,BLOC1S2,GPX1,PRELID1,RTL10,PARL,MLLT11,BAX,GCLC,AIFM2,BIK,MUL1,TP53,CCAR2,CHCHD10,DNM1L,ATG3,FIS1,AKT1	36	36.3636
GOBP_APOPTOTIC_PROCESS_INVOLVED_IN_BLOOD_VESSEL_MORPHOGENESIS	0.955556	0.984224	0.048215	0.319549	0.557706	5	BAX	2	40
GOBP_APOPTOTIC_PROCESS_INVOLVED_IN_DEVELOPMENT	0.354125	0.78042	0.0988903	-0.366668	-1.0602	40	BCL2L11,HNF1B,FZD5,PAX8,VDR,ATF2,MEGF10,NOTCH1,LRP5	9	22.5
GOBP_APOPTOTIC_PROCESS_INVOLVED_IN_HEART_MORPHOGENESIS	0.301811	0.740835	0.10882	0.632131	1.16171	6	CCN1,FOXC1,TGFB2	3	50
GOBP_APOPTOTIC_PROCESS_INVOLVED_IN_MORPHOGENESIS	0.181443	0.635326	0.147331	-0.467443	-1.23715	26	BCL2L11,HNF1B,FZD5,PAX8,VDR	5	19.2308
GOBP_APOPTOTIC_PROCESS_IN_BONE_MARROW_CELL	0.746667	0.926346	0.0568864	-0.480767	-0.789424	4	FGFR2	2	50
GOBP_APOPTOTIC_SIGNALING_PATHWAY	1.09798e-06	9.44514e-05	0.643552	0.376236	1.5173	563	SFN,TNFRSF12A,KRT18,LMNA,AEN,BAG3,EIF5A,PSME3,HYOU1,CTNNB1,DNAJA1,HYAL2,PLAUR,SFPQ,EEF1E1,TRIAP1,NOC2L,HDAC1,XBP1,AATF,PARK7,ENO1,PEA15,ITGA6,MIF,YBX3,TNFRSF10A,SERPINE1,BCL2L12,EPHA2,FXN,DDX5,MYBBP1A,BOK,CD44,TNFRSF10B,TIMM50,BCL3,CEBPB,PRKRA,PDCD5,IL1B,DDX47,HNRNPK,CRIP1,CUL1,GSTP1,PPIF,CREB3,UBQLN1,FAIM2,MLH1,MNT,LTBR,PPIA,HGF,DAP3,P4HB,VDAC2,BID,HSPA1B,DIABLO,ARMC10,KDM1A,PMAIP1,ATF4,TRAP1,AT…	178	31.6163
GOBP_APPENDAGE_DEVELOPMENT	0.527273	0.856343	0.0768737	-0.265926	-0.978118	173	BCL2L11,FGFR2,LRP4,KAT2B,BMPR2,IQCE,HOXA13,FBXW4,IFT172,SMAD4,PBX1,FMN1,ZNF358,HOXA11,INTU,RARA,PCSK5,FBN2,IFT80,MEGF8,BMPR1A,SEMA3C,CREBBP,HOXA10,SOX4,MYH3,KDF1,FLVCR1,KREMEN1,ZBTB16,PITX2,ATRX,NOTCH1,LRP5,ALX3,PLXNA2,WDPCP,LNPK,IHH,SHOX2,PRKAB1,TBC1D32,TBX3,TMEM231,AFF3,TMEM107,MBNL1,NR2F2,FGF9,WDR19,PKDCC,RECK	52	30.0578
GOBP_APPENDAGE_MORPHOGENESIS	0.645621	0.899713	0.0670513	-0.260689	-0.937097	140	BCL2L11,FGFR2,LRP4,IQCE,HOXA13,FBXW4,SMAD4,PBX1,FMN1,ZNF358,HOXA11,INTU,PCSK5,FBN2,MEGF8,BMPR1A,SEMA3C,CREBBP,HOXA10,SOX4,MYH3,FLVCR1,ZBTB16,ATRX,NOTCH1,LRP5,ALX3,PLXNA2,WDPCP,LNPK,IHH,SHOX2,TBC1D32,TBX3,TMEM231,AFF3,TMEM107,MBNL1,FGF9,WDR19,PKDCC,RECK	42	30
GOBP_ARACHIDONIC_ACID_METABOLIC_PROCESS	0.177062	0.632269	0.147331	-0.385874	-1.18708	55	MGLL,AKR1C3,CYP2B6,CYP2S1,PLA2G4C,CYP2C18,PLA2G2F,CYP4F12,CYP4F2,CYP2C19,CYP4F3,CYP2U1,ABHD12,ALOX12B,CYP2C9,CYP2D6,ALOX15,FAAH2,ALOX15B,ALOX12	20	36.3636
GOBP_ARACHIDONIC_ACID_SECRETION	0.619145	0.892688	0.0691198	-0.34014	-0.916993	28	PLA2G12B,PLA2G4F,BDKRB2,PLA2G2F,PROCA1,PLA2R1,PLA2G1B,DRD2	8	28.5714
GOBP_ARF_PROTEIN_SIGNAL_TRANSDUCTION	0.117647	0.5387	0.184706	-0.533772	-1.33035	20	ARFGEF2,FBXO8,MAPRE2,PSD3,IQSEC2,CYTH3,PSD4	7	35
GOBP_ARGININE_BIOSYNTHETIC_PROCESS	0.641026	0.899134	0.0658312	-0.511597	-0.879053	5	NAGS,OTC,CLN3	3	60
GOBP_ARGININE_CATABOLIC_PROCESS	0.390782	0.795063	0.0928481	0.5009	1.0517	10	ARG2,NOS3,FAH	3	30
GOBP_ARGININE_METABOLIC_PROCESS	0.789474	0.941625	0.0571259	-0.32141	-0.794363	19	SLC7A7,NAGS,DDAH2,OTC,CLN3	5	26.3158
GOBP_AROMATIC_AMINO_ACID_FAMILY_CATABOLIC_PROCESS	0.981818	0.992428	0.0469759	-0.246872	-0.59471	16	HAAO,TAT,GSTZ1	3	18.75
GOBP_AROMATIC_AMINO_ACID_FAMILY_METABOLIC_PROCESS	0.570588	0.875787	0.0713053	0.333714	0.918303	31	PARK7,HPDL,GCDH,TPH1,PCBD1,FAH,IL4I1	7	22.5806
GOBP_AROMATIC_AMINO_ACID_TRANSPORT	0.107143	0.52381	0.191892	0.606428	1.3609	13	SLC7A5,SLC38A5,SLC7A1,SLC25A29,OCA2	5	38.4615
GOBP_ARP2_3_COMPLEX_MEDIATED_ACTIN_NUCLEATION	0.200803	0.659559	0.137251	0.415742	1.19014	39	ARPC5L,ARFIP2,BRK1,ARPC4,PICK1,ARPC1A,ARF1,ACTR3,ABI2,WASH3P,ARPC1B,WASF3,WASF1,FCHSD2,ARPC2,DNAI3	16	41.0256
GOBP_ARTERIAL_ENDOTHELIAL_CELL_DIFFERENTIATION	0.172277	0.626374	0.148262	-0.716918	-1.29365	6	HEY1,RBPJ,DLL1,NOTCH1	4	66.6667
GOBP_ARTERY_DEVELOPMENT	0.211382	0.669376	0.134273	-0.327808	-1.10904	97	DLL4,BMPR2,MYLK,HOXA13,NDST1,HPGD,HEY1,ZMIZ1,ACVR2B,EDN1,SUFU,CITED2,WNT11,RBPJ,MDK,PROX1,BMPR1A,SMAD7,LUZP1,SOX4,NOTCH1,ACVRL1,LRP1,FOXH1,LOXL1	25	25.7732
GOBP_ARTERY_MORPHOGENESIS	0.0925553	0.488011	0.208955	-0.388788	-1.2534	70	DLL4,BMPR2,MYLK,HOXA13,HPGD,HEY1,ZMIZ1,EDN1,CITED2,WNT11,RBPJ,MDK,PROX1,BMPR1A,SMAD7,SOX4,NOTCH1,ACVRL1,LRP1,FOXH1	20	28.5714
GOBP_ASCENDING_AORTA_DEVELOPMENT	0.936884	0.977484	0.048022	-0.336776	-0.578666	5	SOX4,HES1	2	40
GOBP_ASPARAGINE_METABOLIC_PROCESS	0.0808081	0.456918	0.224966	0.799454	1.39528	5	ATF4,ASNS,ASRGL1,ASNSD1,NIT2	5	100
GOBP_ASPARTATE_FAMILY_AMINO_ACID_BIOSYNTHETIC_PROCESS	0.332024	0.764521	0.101351	0.424826	1.06674	20	ENOPH1,MTHFD1,PLOD3,GOT2,ASNS,APIP,MTHFD2L,ASNSD1,MTRR,MTAP,GOT1	11	55
GOBP_ASPARTATE_FAMILY_AMINO_ACID_CATABOLIC_PROCESS	0.706334	0.913154	0.0598603	0.348756	0.844053	17	SDS,DLST,GOT2,ASRGL1,AADAT,GCAT,GOT1	7	41.1765
GOBP_ASPARTATE_FAMILY_AMINO_ACID_METABOLIC_PROCESS	0.1537	0.600329	0.154191	0.40716	1.22451	47	SDS,SMS,DLST,ASS1,ENOPH1,ATF4,MTHFD1,PLOD3,GOT2,ASNS,ASRGL1,APIP,MTHFD2L,ASNSD1,AADAT,GCAT,MTRR,MTAP,GOT1,NIT2	20	42.5532
GOBP_ASPARTATE_METABOLIC_PROCESS	0.801619	0.944766	0.0564118	0.386494	0.739018	7	ASS1,GOT2,GOT1	3	42.8571
GOBP_ASPARTATE_TRANSMEMBRANE_TRANSPORT	0.660118	0.900537	0.0642141	0.397016	0.859508	11	LRRC8A,LRRC8E,SLC25A22	3	27.2727
GOBP_ASSOCIATIVE_LEARNING	0.662055	0.900537	0.0643583	0.280241	0.912726	79	EIF4A3,RAPGEF3,SRF,NRGN,B4GALT2,FOS,NETO1,HRH1,TPBG,HIF1A,GRIN2A,RELN,RIC8A,CHRNB2,MAP1A,CLN8,NEUROD2,NPTX2,ADCY3,ELAVL4,SLC7A11,LGMN	22	27.8481
GOBP_ASTRAL_MICROTUBULE_ORGANIZATION	0.548708	0.865268	0.0739901	-0.441359	-0.926124	10	NUMA1,DLG1,LIMK2,CEP120	4	40
GOBP_ASTROCYTE_ACTIVATION	0.594118	0.883596	0.0692836	0.354737	0.900445	21	IL1B,C5AR1,LDLR,MAPT,FPR2,IL6,TNF,AGER,TREM2	9	42.8571
GOBP_ASTROCYTE_CELL_MIGRATION	0.934021	0.97691	0.0501934	0.311988	0.617409	8	GPR183	2	25
GOBP_ASTROCYTE_DEVELOPMENT	0.219802	0.67773	0.129443	0.408503	1.18306	40	IL1B,TSPAN2,EIF2B5,C5AR1,ROR1,LDLR,TLR4,MT3,LAMB2,MAPT,FPR2,S100A8,S100A9,IL6,VIM,PLP1	16	40
GOBP_ASTROCYTE_DIFFERENTIATION	0.0516899	0.380498	0.282013	0.404808	1.30979	76	PRPF19,CLCF1,IL1B,TSPAN2,EIF2B5,MAP2K1,C5AR1,ROR1,SERPINE2,BIN1,LDLR,STAT3,NKX2-2,TLR4,MT3,NTRK3,IL6ST,LAMB2,MAPT,LIF,FPR2,PTPN11,BMP2,SOX9,S100A8,S100A9,IL6,VIM,EPHA4,SHH,PLP1,PAX6	32	42.1053
GOBP_ASYMMETRIC_CELL_DIVISION	0.869835	0.962402	0.0535669	-0.305599	-0.744514	18	FGF13,GOLGA2,ZBTB16,RGS14,ING2,ACTR2,INSC,POU5F1	8	44.4444
GOBP_ASYMMETRIC_NEUROBLAST_DIVISION	0.516832	0.851854	0.0768737	-0.537635	-0.970142	6	FGF13	2	33.3333
GOBP_ATF6_MEDIATED_UNFOLDED_PROTEIN_RESPONSE	0.325911	0.760133	0.104344	0.606237	1.15919	7	HSPA5,WFS1,ATF6	3	42.8571
GOBP_ATP_BIOSYNTHETIC_PROCESS	0.289109	0.728007	0.110565	0.356591	1.09739	55	VCP,ENO1,STOML2,MYC,ATP5F1D,ATP5MF,DNAJC30,PARP1,UQCC3,ATP6V0C,ATP5MC3,ANTKMT,ATP5MC1,ATP5MG,ATP5ME,ATP5MC2,ATP5PD,ATP5F1E,ATP5PO,TAFAZZIN,NUDT2,ATPSCKMT,MTCO2P12,ATP5F1C	24	43.6364
GOBP_ATP_METABOLIC_PROCESS	0.0469103	0.359505	0.321776	0.323179	1.22657	265	HSPA8,EIF6,VCP,PARK7,ENO1,FXN,NDUFS5,PKM,HK1,NDUFS8,GALK1,PPIF,STOML2,CHCHD2,GAPDH,PDE12,NUDT5,JMJD8,OLA1,COA6,OGDH,BID,HSPA1B,NDUFS7,NDUFA12,PRKAA2,NDUFS6,MYC,HIF1A,ATP5F1D,TIGAR,NDUFB8,SHMT2,NDUFB4,PRKAG1,ATP5MF,DNAJC30,STAT3,CYCS,SLC25A25,PARP1,CCNB1,UQCRH,NDUFB6,BEND3,SLC25A33,UQCC3,ATP6V0C,ATP5MC3,FIGNL1,ANTKMT,HTR2A,UQCRFS1,PGK1,FOXK2,CYC1,GPI,ATP5MC1,NDUFAB1,PFKP,NDUFB2,ATP5MG,AK2,ATP5ME,C…	104	39.2453
GOBP_ATP_SYNTHESIS_COUPLED_ELECTRON_TRANSPORT	0.00326804	0.0663664	0.431708	0.458103	1.50893	88	PARK7,NDUFS5,NDUFS8,CHCHD2,COA6,BID,NDUFS7,NDUFA12,NDUFS6,NDUFB8,NDUFB4,CYCS,CCNB1,UQCRH,NDUFB6,UQCC3,UQCRFS1,CYC1,NDUFAB1,NDUFB2,COX7A1,NDUFAF1,NDUFV1,NDUFB9,NDUFC2,COX7C,COX4I1,NDUFA1,NDUFB7,TAFAZZIN,COX7A2L,CDK1,NDUFA10,SDHAF2,SNCA,MTCO2P12,COX5B,NDUFV2,COX4I2,NDUFA9,NDUFB1,UQCR10,SDHC,MT-ND6,NDUFA2,COX6A1,UQCRQ,NDUFA4,UQCRB,NDUFB10,NDUFA8	51	57.9545
GOBP_ATP_SYNTHESIS_COUPLED_PROTON_TRANSPORT	0.0101504	0.141838	0.38073	0.5962	1.58334	26	STOML2,ATP5F1D,ATP5MF,DNAJC30,ATP6V0C,ATP5MC3,ANTKMT,ATP5MC1,ATP5MG,ATP5ME,ATP5MC2,ATP5PD,ATP5F1E,ATP5PO,ATPSCKMT,ATP5F1C,ATP5PF,ATP5PB,ATP5F1A,VPS9D1	20	76.9231
GOBP_ATP_TRANSPORT	0.711765	0.916306	0.0605093	0.356761	0.830213	15	SLC17A9,CD47,SLC25A25,SLC25A17,CALHM1	5	33.3333
GOBP_ATRIAL_CARDIAC_MUSCLE_CELL_MEMBRANE_REPOLARIZATION	0.124248	0.552385	0.17822	0.636522	1.33646	10	FLNA,KCNQ1,CACNA1D	3	30
GOBP_ATRIAL_CARDIAC_MUSCLE_CELL_TO_AV_NODE_CELL_SIGNALING	0.235521	0.692964	0.122679	0.486357	1.19	18	GJA1,FLNA,KCNQ1,ANK2,NUP155,KCNJ3,CACNA1C,CACNB2,RYR2	9	50
GOBP_ATRIAL_CARDIAC_MUSCLE_TISSUE_DEVELOPMENT	0.923228	0.973291	0.0486034	-0.332433	-0.62995	7	PROX1,TREX1	2	28.5714
GOBP_ATRIAL_CARDIAC_MUSCLE_TISSUE_MORPHOGENESIS	0.836292	0.952481	0.0532386	-0.416002	-0.714796	5	PROX1	2	40
GOBP_ATRIAL_SEPTUM_DEVELOPMENT	0.949187	0.981228	0.048799	-0.269255	-0.682252	21	BMPR2,WNT11,SOX4,NPHP3	4	19.0476
GOBP_ATRIAL_SEPTUM_MORPHOGENESIS	0.831325	0.950424	0.0543434	-0.328161	-0.741079	13	BMPR2,SOX4	2	15.3846
GOBP_ATRIOVENTRICULAR_CANAL_DEVELOPMENT	0.363454	0.785553	0.0972151	-0.466917	-1.05443	13	SMAD4,GATA6,RBPJ,HAS2	4	30.7692
GOBP_ATRIOVENTRICULAR_NODE_DEVELOPMENT	0.120792	0.547073	0.179782	-0.747541	-1.34891	6	GATA6,BMPR1A,NOTCH1	3	50
GOBP_ATRIOVENTRICULAR_VALVE_DEVELOPMENT	0.641237	0.899134	0.0679923	-0.338815	-0.896717	26	BMPR2,EFNA1,HEY1,SMAD4,BMPR1A,SOX4,NOTCH1	7	26.9231
GOBP_ATRIOVENTRICULAR_VALVE_FORMATION	0.756286	0.929245	0.057006	-0.395013	-0.781731	8	HEY1,SMAD4,NOTCH1	3	37.5
GOBP_ATTACHMENT_OF_GPI_ANCHOR_TO_PROTEIN	0.893069	0.966575	0.0503964	-0.371504	-0.670366	6	PIGS,PGAP1	2	33.3333
GOBP_ATTACHMENT_OF_MITOTIC_SPINDLE_MICROTUBULES_TO_KINETOCHORE	0.296078	0.734535	0.108394	0.486385	1.13186	15	SEH1L,MIS12,HNRNPU,AURKB,CDT1,BOD1,CHAMP1,CENPE,NDC80	9	60
GOBP_ATTACHMENT_OF_SPINDLE_MICROTUBULES_TO_KINETOCHORE	0.169043	0.626374	0.152145	0.430339	1.21132	37	ZNF207,SEH1L,MIS12,HNRNPU,RCC2,ECT2,CCNB1,AURKB,BUB3,CDT1,SGO1,BOD1,CDC42,CHAMP1,CENPE,NDC80,EML4,SPAG5,SIRT2,KNSTRN,SPC25,KIF2C,MAD1L1	23	62.1622
GOBP_AUDITORY_RECEPTOR_CELL_DEVELOPMENT	0.339431	0.769069	0.10208	-0.424758	-1.07627	21	TPRN,PLS1,SLITRK6,PAFAH1B1,MYO7A,WDPCP,CDH23	7	33.3333
GOBP_AUDITORY_RECEPTOR_CELL_MORPHOGENESIS	0.0747475	0.442234	0.234393	-0.577655	-1.39156	16	TPRN,PLS1,SLITRK6,MYO7A,WDPCP,CDH23	6	37.5
GOBP_AUTOCRINE_SIGNALING	0.863179	0.960677	0.0526973	0.371074	0.681946	6	CX3CL1,S100A8,S100A9,HILPDA	4	66.6667
GOBP_AUTONOMIC_NERVOUS_SYSTEM_DEVELOPMENT	0.398844	0.798522	0.0894367	0.341947	1.02561	48	CTNNB1,ARX,FN1,INSM1,HLX,PLXNA4,FZD3,EDNRA,RHOXF1,SEMA3A,NRP2,HOXB2,TP63,GFRA3,EGR2	15	31.25
GOBP_AUTOPHAGIC_CELL_DEATH	0.0656064	0.42351	0.248911	-0.688462	-1.44463	10	TP53INP1,CDKN1B,SH3GLB1,DAPK1,CDKN2D,ATG7	6	60
GOBP_AUTOPHAGOSOME_LYSOSOME_FUSION	0.646035	0.899715	0.0645031	-0.434681	-0.860233	8	VPS39,CLN3,PIP4K2A,PIP4K2B,ARL8B	5	62.5
GOBP_AUTOPHAGOSOME_MATURATION	0.0609756	0.407608	0.261664	-0.423043	-1.31781	60	ATG14,CHMP5,VIPAS39,CALCOCO2,MCOLN1,VPS16,SMCR8,CHMP3,EPG5,SNAP29,PIK3C3,LAMP2,CHMP4C,MAP1LC3B,CALM1,CLN3,BECN1,STX17,TBC1D25,VPS33A,IRGM,WIPI2,ATG5,VAMP8	24	40
GOBP_AUTOPHAGOSOME_MEMBRANE_DOCKING	0.25	0.704369	0.119888	-0.645001	-1.22226	7	ATG14,SNAP29,CALM1,STX17,VAMP8	5	71.4286
GOBP_AUTOPHAGOSOME_ORGANIZATION	0.00685415	0.110942	0.407018	-0.420831	-1.45729	109	TP53INP1,SNX4,ATG14,SNX30,MTM1,FEZ2,WIPI1,ULK1,RAB3GAP2,ULK3,RB1CC1,TBC1D14,ATG9A,SMCR8,ATG2B,UBXN2B,NSFL1C,ATG13,LRRK2,PIK3C3,SH3GLB1,ATG2A,NUPR1,STX12,SNX18,TBC1D12,MAP1LC3B,MTMR3,CLN3,TRAPPC8,PINK1,RNF5,BECN1,STX17,PIKFYVE,IRGM,WIPI2,ATG5,ATG4D,PIP4K2A,SNX7,TMEM41B,RAB3GAP1	43	39.4495
GOBP_AUTOPHAGY_OF_MITOCHONDRION	0.345776	0.773601	0.0988903	-0.314637	-1.04672	86	USP30,ATG14,BNIP3L,WIPI1,FZD5,ULK1,OPTN,RB1CC1,HDAC6,ATG9A,ATG2B,SLC25A46,SREBF2,CAMKK2,ATG13,ATG2A,MAP1LC3B,MARK2,PINK1,BECN1,SLC25A5,CSNK2A2,WIPI2,SPATA18,ATG5,ATG4D,RETREG1	27	31.3953
GOBP_AUTOPHAGY_OF_NUCLEUS	0.0273524	0.258245	0.352488	-0.667878	-1.60891	16	WIPI1,ULK1,RB1CC1,ATG9A,ATG2B,ATG13,ATG2A,WIPI2,ATG5	9	56.25
GOBP_AUTOPHAGY_OF_PEROXISOME	0.00921243	0.134088	0.38073	-0.861031	-1.5537	6	USP30,RB1CC1,ACBD5,PIK3C3	4	66.6667
GOBP_AV_NODE_CELL_TO_BUNDLE_OF_HIS_CELL_COMMUNICATION	0.188755	0.643988	0.142057	-0.548678	-1.23907	13	CXADR,TRPM4,SCN4B	3	23.0769
GOBP_AV_NODE_CELL_TO_BUNDLE_OF_HIS_CELL_SIGNALING	0.180915	0.635326	0.144631	-0.609265	-1.27845	10	CXADR,TRPM4,SCN4B	3	30
GOBP_AXIAL_MESODERM_DEVELOPMENT	0.268041	0.71575	0.118288	0.605312	1.19788	8	EPHA2,POGLUT1,RPL38,AXIN1	4	50
GOBP_AXIS_ELONGATION	0.533465	0.859109	0.0749279	0.350238	0.932013	27	AREG,TRIM28,HOXD13,SPRY2,SFRP1,MED1,FGF10,SOX9,NKD1,MED12,PTK7,SHH,YAP1,WNT5A	14	51.8519
GOBP_AXIS_SPECIFICATION	0.453831	0.82186	0.0833634	-0.297105	-0.988391	86	FZD5,IFT172,SMAD4,COBL,CITED2,TTC8,LDB1,CDX2,TDRD7,SETDB2,PCSK6,BMPR1A,TDRD5,PITX2,DLL1,NOTCH1,HOXD8,RNF2,DDIT3,MESP1,TIFAB,SMAD2,PGAP1,PLD6,TBX3,FRS2	26	30.2326
GOBP_AXONAL_FASCICULATION	0.472917	0.833918	0.0843144	-0.385989	-0.985625	22	SEMA5A,ARHGAP35,MEGF8,CASP3,NDN,CNTN4,CNTN2,NRCAM	8	36.3636
GOBP_AXONAL_TRANSPORT	0.902724	0.968265	0.049094	0.246958	0.791438	65	KIF1A,AP3D1,BLOC1S4,KIF5C,HSBP1,HIF1A,BLOC1S2,UCHL1,NDEL1,CNIH2,ARMCX3,MAPT,SNAPIN,TMEM108,MAP1A,ACTR10	16	24.6154
GOBP_AXONAL_TRANSPORT_OF_MITOCHONDRION	0.864865	0.961296	0.0507028	0.306796	0.750658	18	HSBP1,HIF1A,UCHL1,ARMCX3,MAPT,ACTR10,NEFL,AGBL4	8	44.4444
GOBP_AXONEMAL_CENTRAL_APPARATUS_ASSEMBLY	0.384306	0.794128	0.0940503	0.591485	1.08701	6	CFAP91,RSPH9	2	33.3333
GOBP_AXONEMAL_DYNEIN_COMPLEX_ASSEMBLY	0.938735	0.978076	0.048022	-0.2495	-0.718656	38	DNAI4,DNAAF11,DNAH1,DNAH7	4	10.5263
GOBP_AXONEME_ASSEMBLY	1	1	0.0448645	-0.200856	-0.668195	86	DNAI4,DNAAF11,DNAH1,BBS2,NEURL1,DNAH7,UBE2B,GAS8,CFAP69,CC2D2A,DAW1,TOGARAM1,DNAL1,CFAP44,FSIP2,ODAD4,IQCG,SPAG16,RSPH1,DNAAF2,TEKT2,CFAP65	22	25.5814
GOBP_AXONOGENESIS_INVOLVED_IN_INNERVATION	0.96325	0.987535	0.045862	-0.282643	-0.559351	8	EDN1,ITGA4,NTRK1,ECE1	4	50
GOBP_AXON_CHOICE_POINT_RECOGNITION	0.981781	0.992428	0.04707	0.262649	0.502213	7	GAP43,EFNB3,FOXG1,ROBO3,ROBO2,ROBO1,APP	7	100
GOBP_AXON_DEVELOPMENT	0.238938	0.696547	0.131458	-0.262121	-1.05219	467	ANK3,ATL1,EDN2,IGSF9,FGFR2,LRP4,FGF13,BMPR2,ERBB2,PTPRF,XK,LMTK2,UNC5B,FEZ2,EFNA1,SEMA5A,JUN,UNC5D,USP33,SMAD4,DNM2,ULK1,LHX4,LAMA1,SIN3A,NREP,EDN3,HDAC6,NIN,EDN1,FLRT3,COBL,PAK1,HOXA2,DIXDC1,PTEN,SLITRK6,SLC25A46,SEMA6D,EVX1,TTC8,APLP2,ARHGAP35,FKBP1B,IST1,NEO1,SIAH1,TWF2,NUMB,MAPK8IP3,DPYSL2,PAFAH1B1,KIF13B,KALRN,SEMA5B,ATOH1,MEGF8,SEMA3C,SLC9A6,BSG,SPG11,CASP3,NFIB,SCARF1,SPAST,LRIG2,CNP,EPHA7…	131	28.0514
GOBP_AXON_ENSHEATHMENT_IN_CENTRAL_NERVOUS_SYSTEM	0.414938	0.805627	0.0913924	-0.397227	-1.02217	23	NCSTN,PTEN,KCNJ10,TENM4,CNTN2,ASPA	6	26.087
GOBP_AXON_EXTENSION	0.769685	0.934623	0.057006	0.257084	0.88424	120	HSP90AB1,HSP90AA1,TTL,DVL1,SRF,SEMA6B,OLFM1,ALCAM,ANAPC2,VCL,RTN4R,CTTN,FN1,MT3,NDEL1,DBNL,WNT3,PLXNA4,SEMA4B,RAB11A,MAP3K13,LAMB2,MAPT,SEMA3G,EDNRA,RYK,DIP2B,GDI1,NTN1,L1CAM,SEMA4A,SEMA3A,NRP2	33	27.5
GOBP_AXON_MIDLINE_CHOICE_POINT_RECOGNITION	0.449704	0.819895	0.0840746	-0.605191	-1.03987	5	APP,ROBO1,ROBO2,ROBO3,FOXG1	5	100
GOBP_AXO_DENDRITIC_PROTEIN_TRANSPORT	0.928433	0.97451	0.0475434	-0.312197	-0.617837	8	MAPK8IP3,RAB27B,KIF5A	3	37.5
GOBP_AXO_DENDRITIC_TRANSPORT	0.685885	0.908658	0.0629395	0.278713	0.901754	77	HSPA8,SFPQ,KIF1A,AP3D1,BLOC1S4,HNRNPU,KIF5C,HSBP1,HIF1A,BLOC1S2,UCHL1,NDEL1,CNIH2,ARMCX3,MAPT,SNAPIN,TMEM108,MAP1A	18	23.3766
GOBP_AZOLE_TRANSMEMBRANE_TRANSPORT	0.314563	0.748848	0.103958	0.504585	1.12118	12	SLC38A5,SLC7A1,SLC25A29,SLC25A19	4	33.3333
GOBP_BARBED_END_ACTIN_FILAMENT_CAPPING	0.0657084	0.423811	0.252961	-0.526264	-1.38278	25	WASHC2C,SCIN,CRACD,ADD3,VIL1,TWF2,GSN,AVIL,VILL,EPS8	10	40
GOBP_BASEMENT_MEMBRANE_ASSEMBLY	0.858824	0.959596	0.0517405	0.312959	0.728282	15	LAMB3,RAMP2,PLOD3,LAMB2,NTNG2	5	33.3333
GOBP_BASEMENT_MEMBRANE_ORGANIZATION	0.271845	0.71767	0.113313	0.401375	1.11601	32	HPN,FERMT1,COL4A1,CAV1,LAMB3,RAMP2,EXT1,RIC8A,PLOD3,LAMB2,NTNG2,FLRT2,PXDN,HMCN1,GAS2,NTNG1	16	50
GOBP_BASE_CONVERSION_OR_SUBSTITUTION_EDITING	0.0890688	0.482133	0.213928	-0.552406	-1.36527	19	A1CF,APOBEC3C,NUDT16,APOBEC3B,APOBEC1,ADARB2,ADAR,RBM47,ADAT2	9	47.3684
GOBP_BASE_EXCISION_REPAIR	0.443114	0.818536	0.0855357	0.337561	0.991178	43	ADPRS,PRMT6,FEN1,APEX1,MPG,POLB,RPS3,NTHL1,PCNA,PNKP,TDG,POLG,XRCC1,APEX2	14	32.5581
GOBP_BASE_EXCISION_REPAIR_AP_SITE_FORMATION	0.934292	0.97691	0.0499914	-0.300018	-0.655569	12	ERCC5,OGG1,NEIL2,SMUG1,MUTYH	5	41.6667
GOBP_BASE_EXCISION_REPAIR_GAP_FILLING	0.178161	0.632269	0.142901	0.54406	1.25524	14	ADPRS,FEN1,APEX1,POLB,PCNA,PNKP,POLG	7	50
GOBP_BASIC_AMINO_ACID_TRANSPORT	0.490872	0.838053	0.0808589	-0.453024	-0.964153	11	SLC7A7,SLC3A1	2	18.1818
GOBP_BEHAVIOR	0.393333	0.797414	0.09855	-0.249386	-1.01245	572	SLC16A1,SLC1A1,SELENOP,CRBN,P2RX4,FGF13,CAMK2N1,GATM,PJA2,EIF4EBP2,NR1D2,INSR,THRA,ACE2,P2RY1,CNTFR,CPEB3,GABRG2,RMI1,VPS13A,SLC6A4,ABAT,GCNT4,MRAP2,MYH14,USP2,STRBP,NCOA2,LGI4,NCSTN,C3orf70,PRKCZ,B2M,CPT1A,TRMT1L,ATAD1,PTEN,FBXL20,SLITRK6,SLC25A46,PER3,DMRTA1,TTBK1,SCN9A,THRB,PPARA,KCNJ10,RAG1,PCM1,ARL6IP5,CHRNA7,BBS2,NAV2,VPS35,DDHD2,BTBD9,PAFAH1B1,OPRL1,ATXN1,ATP8A1,MDK,LRRK2,PAIP2,TANC1,SCN2A…	144	25.1748
GOBP_BEHAVIORAL_RESPONSE_TO_COCAINE	0.908046	0.968265	0.0481184	0.296105	0.683164	14	FADD,HOMER1,HTR2A	3	21.4286
GOBP_BEHAVIORAL_RESPONSE_TO_ETHANOL	0.810309	0.947134	0.0567672	0.374424	0.740967	8	HDAC2	2	25
GOBP_BEHAVIORAL_RESPONSE_TO_NICOTINE	0.59381	0.883596	0.0686326	-0.452141	-0.894787	8	PPARA,CHRNB1	2	25
GOBP_BEHAVIORAL_RESPONSE_TO_PAIN	0.30101	0.740297	0.10925	-0.464041	-1.11787	16	P2RX4,SCN9A,TRPV1,CAPN2	4	25
GOBP_BENZENE_CONTAINING_COMPOUND_METABOLIC_PROCESS	0.479757	0.835157	0.0819779	-0.367288	-0.98249	27	GSTM2,EPHX2,GSTM4,ACAA1,HAAO,ALDH8A1,UGT1A1,KYAT1	8	29.6296
GOBP_BERGMANN_GLIAL_CELL_DIFFERENTIATION	0.644359	0.899401	0.0640704	-0.419582	-0.858166	9	MAPK3,TTC21B,GFAP,MAPK1,ABL1	5	55.5556
GOBP_BICARBONATE_TRANSPORT	0.0486865	0.369053	0.321776	-0.534746	-1.44164	28	SLC26A2,SLC4A4,SLC26A3,CA4,SLC26A6,SLC4A10,CYB5R4,SLC4A5,SLC26A7,BEST1,SLC4A9,SLC4A11,SLC26A8,SLC26A1,SLC26A4	15	53.5714
GOBP_BILE_ACID_AND_BILE_SALT_TRANSPORT	0.00136962	0.0359102	0.45506	-0.63699	-1.75534	31	SLC51B,SLC51A,SLCO2B1,ATP8B1,ABCD3,SLCO1C1,SLC10A5,AKR1C1,PRKAA1,ABCC11,ABCC3	11	35.4839
GOBP_BILE_ACID_BIOSYNTHETIC_PROCESS	0.00981338	0.138733	0.38073	-0.56445	-1.60562	35	AMACR,OSBPL1A,CYP27A1,OSBPL7,NR1H4,OSBPL9,ABCD3,OSBP,PROX1,HSD3B7,OSBPL6,SCP2	12	34.2857
GOBP_BILE_ACID_METABOLIC_PROCESS	0.00424933	0.0797375	0.407018	-0.550579	-1.62354	47	NR5A2,AMACR,OSBPL1A,CYP27A1,OSBPL7,NR1H4,OSBPL9,ATP8B1,ABCD3,ARV1,OSBP,PROX1,HSD3B7,AKR1C1,ACAA1,OSBPL6,SCP2,KIT,SULT2A1,GBA2	20	42.5532
GOBP_BILE_ACID_SECRETION	0.0695825	0.43342	0.24134	-0.679537	-1.4259	10	SLC51B,SLC51A,UGT1A3,PRKAA1	4	40
GOBP_BILE_ACID_SIGNALING_PATHWAY	0.0164354	0.189503	0.352488	-0.701223	-1.53224	12	NR1H4,VDR,PRKAA1,CIDEB	4	33.3333
GOBP_BINDING_OF_SPERM_TO_ZONA_PELLUCIDA	0.000347188	0.0124209	0.498493	0.660787	1.84488	36	CCT2,CCT3,CCT5,CCT4,CCT7,TCP1,CCT8,B4GALT1,VDAC2,ZP3	10	27.7778
GOBP_BIOLOGICAL_ADHESION	0.129252	0.563705	0.159647	0.251856	1.06885	1470	TNFRSF12A,KRT18,TRIM29,ACTG1,PNP,S100A11,ARG2,ANXA2,CD55,IL1RN,AGR2,TNFRSF21,LAMC2,NR4A3,CLDN2,SERPINB8,ZYX,HSP90AB1,CTNNB1,FUT4,HSPH1,ID1,CLIC1,PLAUR,PPP2CA,HSPD1,ARHGDIA,XBP1,AATF,PPP3CA,C2CD4B,ACTB,C2CD4A,MYADM,ITGA6,PVR,SERPINE1,ABCA12,GTPBP4,MYL9,CLDN3,AP3D1,EPHA2,CORO1C,MADCAM1,RAB1A,TIMM10B,CCN2,ARF6,LAMA3,CXCL8,BAIAP2L1,RHOD,CDC42EP1,EPHA1,SLC7A1,CALR,CD44,NECTIN2,B4GALT1,EMP2,BLOC1S4,EFN…	458	31.1565
GOBP_BIOLOGICAL_PHASE	0.0375129	0.308153	0.321776	0.712588	1.5427	11	CTNNB1,GAL,SPINK5,FERMT1,CDH3	5	45.4545
GOBP_BIOLOGICAL_PROCESS_INVOLVED_IN_INTERACTION_WITH_HOST	0.164062	0.61723	0.151149	0.310814	1.12914	186	CD55,ALYREF,HYAL2,SLC52A2,PVR,TCP1,EPHA2,CXCL8,NECTIN2,NPC1,EFNB2,ITGA5,SLC1A5,DDB1,TMPRSS2,SMPD1,CLDN1,PPIA,P4HB,HSPA1B,ITGA2,THOC6,DDX39B,CHMP4A,IFITM3,SIVA1,LDLR,RPSA,TYRO3,IDE,CAV1,NECTIN4,IFITM2,VPS4A,TRIM25,LGALS1,CD81,ICAM1,LY6E,THOC7,ZNF639,CD86,TRIM11,HTR2A,THOC1,TRIM5,FCN1,TNFRSF4,MID2,ITGB3,RNASEK,KPNA3,FUCA2,AVPR1B,HS3ST5	55	29.5699
GOBP_BIOLOGICAL_PROCESS_INVOLVED_IN_INTERACTION_WITH_SYMBIONT	0.48622	0.83755	0.0797706	0.296268	0.982665	91	HSPA8,HSPD1,PPIB,HDAC1,TREM1,HPN,DDB1,GAPDH,RRP1B,PSMC3,TUSC2,SAP30BP,FN1,GPX1,TFAP4,SMARCA4,ZNF639,STOM,FBXL2,SMARCB1,TAF11,SAP30,F2RL1,TARDBP,ZC3H12A,ROMO1,ZNF502	27	29.6703
GOBP_BIOLOGICAL_PROCESS_INVOLVED_IN_INTERSPECIES_INTERACTION_BETWEEN_ORGANISMS	0.133333	0.56991	0.157403	0.251197	1.06726	1509	TRIM29,ACTG1,ODC1,FOSL1,ARG2,TUBB4B,CD55,G3BP1,HSPA8,EIF5A,ALYREF,ZYX,HSP90AB1,DDX21,ANXA3,HYAL2,HSP90AA1,MAP2K3,CCT5,CDC37,HSPD1,SFPQ,PPIB,HNRNPA0,SLC52A2,HDAC1,XBP1,SYNCRIP,ENO1,MIF,LYAR,PVR,SERPINE1,TCP1,EREG,THBD,EPHA2,ATAD3A,PSPC1,RAB1A,ISG20,CXCL8,BAIAP2L1,SEH1L,NECTIN2,EXOSC4,REG4,USP14,NPC1,S100A14,CDC42EP2,VGF,TREM1,WFDC2,NDUFAF4,BCL3,EFNB2,CEBPB,PRKRA,IRAK2,MAPKAPK2,MASP1,CHID1,BANF1,AR…	347	22.9954
GOBP_BIOLOGICAL_PROCESS_INVOLVED_IN_INTRASPECIES_INTERACTION_BETWEEN_ORGANISMS	0.814433	0.949296	0.05653	-0.270963	-0.819712	51	EIF4EBP2,VPS13A,SLC6A4,PTEN,PCM1,ATXN1,MKKS,CX3CR1	8	15.6863
GOBP_BIOLOGICAL_PROCESS_INVOLVED_IN_SYMBIOTIC_INTERACTION	0.0601504	0.405023	0.252961	0.31412	1.2014	272	CD55,HSPA8,ALYREF,HSP90AB1,HYAL2,HSPD1,PPIB,SLC52A2,HDAC1,PVR,TCP1,EPHA2,CXCL8,NECTIN2,NPC1,TREM1,EFNB2,ITGA5,HPN,SLC1A5,DDB1,GAPDH,TMPRSS2,SMPD1,CLDN1,PPIA,RRP1B,P4HB,HSPA1B,PSMC3,ITGA2,THOC6,DDX39B,CHMP4A,TUSC2,SAP30BP,IFITM3,SIVA1,LDLR,FN1,RPSA,GPX1,TYRO3,IDE,INHBB,TFAP4,CAV1,NECTIN4,IFITM2,VPS4A,TRIM25,SMARCA4,LGALS1,CD81,ICAM1,LY6E,THOC7,ZNF639,STOM,CD86,TRIM11,HTR2A,THOC1,TRIM5,FCN1,TNFRSF4…	87	31.9853
GOBP_BIOMINERALIZATION	0.383197	0.794128	0.095288	-0.279836	-1.02187	160	ENPP1,FGFR2,NBR1,BMPR2,ACVR2A,HTN3,HEY1,TRPM4,ACVR2B,PTK2B,LGR4,WNT11,SMPD3,ITGB6,PPARA,TMEM38B,ISG15,FBN2,IFT80,CNNM4,ZBTB40,BMPR1A,KLF10,P2RX7,BGLAP	25	15.625
GOBP_BLASTOCYST_DEVELOPMENT	0.105263	0.51913	0.191892	0.353223	1.20833	111	TM4SF1,BYSL,ZPR1,PSMC4,TEAD4,RRP7A,WDR74,JUNB,SRF,ACTL6A,NASP,DAD1,RPL7L1,EMG1,SF3B6,RBBP8,COPS2,ZP3,STMN3,SBDS,RPL13,NLE1,FURIN,NPM2,SKIL,XAB2,PEMT,NDEL1,NBN,RAD51B,PELO,SOX17,SMARCB1,PPP4R4,MFN2,CCDC62,GINS1,ZNF830,TGFBR1,ARHGDIG,RRM2,SUPT6H,TTLL4,CUL3,BRCA2,CHEK1,AGBL4,YAP1,ADA,FBLL1,PLPP4	51	45.9459
GOBP_BLASTOCYST_FORMATION	0.11	0.527669	0.190023	0.439197	1.27822	42	TM4SF1,BYSL,TEAD4,RRP7A,WDR74,JUNB,SRF,ACTL6A,RPL7L1,SF3B6,ZP3,NLE1,FURIN,SKIL	14	33.3333
GOBP_BLASTOCYST_GROWTH	0.273084	0.719932	0.113787	0.442049	1.10999	20	ZPR1,COPS2,SBDS,NDEL1,NBN,RAD51B,PELO,GINS1,ZNF830,BRCA2,CHEK1	11	55
GOBP_BLASTODERM_SEGMENTATION	0.15735	0.605362	0.159647	-0.483876	-1.26187	24	FZD5,TDRD7,PCSK6,TDRD5,HOXD8,TIFAB,PLD6,TBX3,FRS2	9	37.5
GOBP_BLEB_ASSEMBLY	0.717435	0.918412	0.0611693	0.392156	0.823382	10	EMP2,PMP22,EMP3,EMP1	4	40
GOBP_BLOOD_COAGULATION_INTRINSIC_PATHWAY	0.884536	0.964689	0.0526973	0.346421	0.68555	8	F12	2	25
GOBP_BLOOD_VESSEL_ENDOTHELIAL_CELL_DIFFERENTIATION	0.0764818	0.44664	0.224966	-0.692456	-1.41627	9	HEY1,FOXJ2,RBPJ,DLL1,NOTCH1	5	55.5556
GOBP_BLOOD_VESSEL_ENDOTHELIAL_CELL_MIGRATION	0.423372	0.806625	0.0857844	0.290159	0.999329	113	FGFBP1,MAP2K3,ID1,EPHA2,SPRED1,EMP2,EFNB2,PLK2,SRF,EPHB4,GREM1,ITGB1BP1,NR4A1,HIF1A,PTGS2,CDH5,GPX1,GADD45A,ANXA1,FBXW7,NUS1,NOS3,CSNK2B,MMRN2,TBXA2R,FGF2,SOX18,CD40,VEGFC,FGFR1,FGF18,PRKD1,PDGFB,HMGB1,NFE2L2	35	30.9735
GOBP_BLOOD_VESSEL_ENDOTHELIAL_CELL_PROLIFERATION_INVOLVED_IN_SPROUTING_ANGIOGENESIS	0.558767	0.870912	0.0714786	0.353321	0.926998	24	FGFBP1,EPHA2,ITGB1BP1,NGFR,MMRN2,FGF2,BMPER,APLNR	8	33.3333
GOBP_BLOOD_VESSEL_MATURATION	0.851546	0.956159	0.0544556	0.362402	0.717176	8	CDH5,S1PR1	2	25
GOBP_BLOOD_VESSEL_MORPHOGENESIS	0.0562613	0.391935	0.257206	0.282652	1.14496	602	TNFRSF12A,ACTG1,ANXA2,FGFBP1,CTNNB1,ANXA3,ID1,XBP1,NCL,MYDGF,GLUL,SERPINE1,EREG,NAA15,EPHA2,CCN2,CXCL8,EPHA1,CLIC4,B4GALT1,SPRED1,EMP2,EFNB2,PLK2,EPHB1,JUNB,PKM,RNH1,IL1B,SARS1,ITGA5,KLF2,RAPGEF3,SRF,EPHB4,GREM1,SHB,HSPB6,GJA1,C5AR1,ADAM15,ITGB1BP1,RBM15,HGF,MCAM,JMJD8,JMJD6,NR4A1,PDCL3,SPINK5,ANG,YWHAZ,FLNA,WARS1,CCN3,ADAMTS9,SPHK1,AIMP1,AAMP,HIF1A,PTGS2,CSPG4,LDLR,CDH5,FN1,CCN1,CX3CL1,RAMP1,COL…	181	30.0664
GOBP_BLOOD_VESSEL_REMODELING	0.730693	0.922316	0.0597318	0.292696	0.847673	40	FLNA,MDM2,EXT1,NOS3,RSPO3,FOXC1,BAX,FGF10,BCR,FLT4,CHD7,JAG1,LIF,EDNRA,ACE	15	37.5
GOBP_BMP_SIGNALING_PATHWAY_INVOLVED_IN_HEART_DEVELOPMENT	0.978346	0.991426	0.0459538	-0.287295	-0.544415	7	BMPR1A	2	28.5714
GOBP_BODY_FLUID_SECRETION	0.271805	0.71767	0.116234	0.332202	1.08962	86	AGR2,NME1,KCNN4,XBP1,CCND1,CHRM3,MTX1,GJA1,UMPS,APRT,SPINK1,HIF1A,VIP,GPAT4,CAV1,CYBA,STK39,MED1,FGF10	19	22.093
GOBP_BODY_MORPHOGENESIS	0.961224	0.986881	0.0484088	-0.237934	-0.699157	45	PHLDB1,PLEKHA1,SGPL1,MYH3,FLVCR1,FUZ,IHH,MMP2,RAB3GAP1,ANKRD11,MAB21L2	11	24.4444
GOBP_BONE_CELL_DEVELOPMENT	0.579592	0.877926	0.0725352	0.330838	0.919941	35	ANXA2,FAM20C,SRF,FBXW7,ZFPM1,MED1,LILRB1,MEIS1,PTPN11	9	25.7143
GOBP_BONE_DEVELOPMENT	0.588115	0.881493	0.0720033	-0.254799	-0.963749	214	CHAD,FGFR2,MAP2K6,FOXN3,BMPR2,SRC,LRRK1,MAPK14,IFT172,CITED2,ATG9A,PAPSS2,LRRC17,HOXA11,SMPD3,RARA,ITGB6,ATF2,INPPL1,TMEM38B,IFT80,ABI1,PAFAH1B1,MEGF8,MMP16,HAS2,SMAD1,PRPSAP2,SFRP4,BGLAP,GHR,SEMA4D,ZBTB16,PITX2,INSIG2,KIT,GPR68,MMP14,LRP5,BBX,SH2B3,GLG1,TIFAB,IGF1,PIP4K2A,IHH,DHRS3,SHOX2,GHRL,COL13A1,SRD5A1,FGFR3,HOXB4,PTGER4,TSKU	55	25.7009
GOBP_BONE_GROWTH	0.650206	0.900537	0.0672065	-0.326114	-0.888462	30	FGFR2,SMPD3,RARA,ATF2,IFT80	5	16.6667
GOBP_BONE_MARROW_DEVELOPMENT	0.887189	0.964689	0.049094	-0.329954	-0.674851	9	LRRC17,LRP5,HOXB4	3	33.3333
GOBP_BONE_MATURATION	0.923228	0.973291	0.0486034	0.266563	0.709348	27	GREM1,EXT1,EBP,DCHS1,BMP2,RHOA,ADAMTS12,SNX10	8	29.6296
GOBP_BONE_MINERALIZATION	0.217119	0.672981	0.134273	-0.311734	-1.08967	116	ENPP1,FGFR2,NBR1,BMPR2,ACVR2A,TRPM4,ACVR2B,PTK2B,LGR4,WNT11,SMPD3,TMEM38B,ISG15,FBN2,IFT80,ZBTB40,BMPR1A,KLF10,P2RX7,BGLAP	20	17.2414
GOBP_BONE_MINERALIZATION_INVOLVED_IN_BONE_MATURATION	0.974757	0.99021	0.0454968	0.251399	0.558604	12	GREM1,BMP2,SNX10	3	25
GOBP_BONE_MORPHOGENESIS	0.626283	0.896013	0.0689567	-0.275656	-0.928246	96	FGFR2,FOXN3,BMPR2,CITED2,ATG9A,HOXA11,SMPD3,RARA,ATF2,INPPL1,IFT80,MEGF8,MMP16,HAS2,SFRP4,GHR,INSIG2,MMP14,LRP5,GLG1,TIFAB,IHH,DHRS3,SHOX2,COL13A1,FGFR3,TSKU,TMEM107,TRPV4,CSGALNACT1	30	31.25
GOBP_BONE_REMODELING	0.884086	0.964689	0.0504983	-0.248411	-0.8264	86	IL7,SRC,LRRK1,ZNF675,PTK2B,PPARGC1B,LGR4,TPP1,TNFAIP3,MDK,P2RX7,BGLAP,INPP5D,PDK4,TF,LRP5,PTH1R,IHH,NF1,PRKCA	20	23.2558
GOBP_BONE_RESORPTION	0.467611	0.831845	0.0833634	-0.315313	-0.985079	61	IL7,SRC,LRRK1,ZNF675,PTK2B,PPARGC1B,TPP1,TNFAIP3,P2RX7,BGLAP,INPP5D,PDK4,TF,PTH1R,IHH,NF1,PRKCA	17	27.8689
GOBP_BONE_TRABECULA_FORMATION	0.465209	0.830025	0.0826646	-0.468669	-0.983429	10	CHAD,PPARGC1B,FBN2	3	30
GOBP_BONE_TRABECULA_MORPHOGENESIS	0.409639	0.805578	0.0902635	-0.450636	-1.01766	13	CHAD,PPARGC1B,FBN2,SEMA4D	4	30.7692
GOBP_BOX_C_D_SNORNP_ASSEMBLY	0.00190176	0.0454194	0.45506	0.8429	1.76978	10	NOPCHAP1,SNU13,RUVBL2,RUVBL1,NUFIP1,TAF9,ZNHIT6	7	70
GOBP_BRADYKININ_CATABOLIC_PROCESS	0.22334	0.682227	0.129443	0.66712	1.22601	6	XPNPEP1,IDE,ACE	3	50
GOBP_BRAINSTEM_DEVELOPMENT	0.599613	0.885198	0.0681513	-0.448513	-0.887606	8	CNTFR,SMAD4,ATF2	3	37.5
GOBP_BRAIN_DERIVED_NEUROTROPHIC_FACTOR_RECEPTOR_SIGNALING_PATHWAY	0.687129	0.90889	0.0626618	-0.464044	-0.837349	6	RAPGEF2,BDNF,NTRK2	3	50
GOBP_BRAIN_MORPHOGENESIS	0.0288845	0.265474	0.352488	-0.529271	-1.49335	34	SLC6A4,FOXO3,PTEN,BBS2,PAFAH1B1,MKKS,SOS1,SLC4A10,EMX1,FBXW11,FANCC,NF1,CTNNA2	13	38.2353
GOBP_BRAIN_RENIN_ANGIOTENSIN_SYSTEM	0.344762	0.773513	0.0972151	-0.697783	-1.14577	4	ACE2,AGT	2	50
GOBP_BRANCHED_CHAIN_AMINO_ACID_BIOSYNTHETIC_PROCESS	0.537374	0.861441	0.0758887	0.555227	0.969033	5	SDS	2	40
GOBP_BRANCHED_CHAIN_AMINO_ACID_CATABOLIC_PROCESS	0.130081	0.564824	0.175204	-0.516496	-1.30872	21	AUH,DBT,ACADSB,BCKDHB,ACAT1,ACAD8,HMGCL,MCCC1,BCAT2,ALDH6A1,HIBADH,ECHS1,BCKDHA	13	61.9048
GOBP_BRANCHED_CHAIN_AMINO_ACID_METABOLIC_PROCESS	0.316222	0.749782	0.10714	-0.41251	-1.08389	25	AUH,DBT,ACADSB,BCKDHB,ACAT1,ACAD8,HMGCL,ILVBL,MCCC1,BCAT2,ALDH6A1,HIBADH,ECHS1,BCKDHA	14	56
GOBP_BRANCHED_CHAIN_AMINO_ACID_TRANSPORT	0.879612	0.964551	0.0501934	0.310705	0.69038	12	SLC7A5,SLC43A1,SLC6A20,SLC6A17	4	33.3333
GOBP_BRANCHING_INVOLVED_IN_BLOOD_VESSEL_MORPHOGENESIS	0.584314	0.880418	0.0701132	0.321943	0.899348	33	CTNNB1,SRF,RBM15,COL4A1,TGFBR2,NFATC4,EDNRA,PLXND1,ENG,NOTCH4,SHH,FKBPL	12	36.3636
GOBP_BRANCHING_INVOLVED_IN_LABYRINTHINE_LAYER_MORPHOGENESIS	0.616466	0.891849	0.0686326	-0.394963	-0.891938	13	FGFR2,FZD5,SPINT1	3	23.0769
GOBP_BRANCHING_INVOLVED_IN_MAMMARY_GLAND_DUCT_MORPHOGENESIS	0.871154	0.962513	0.0501934	0.283643	0.738179	23	EPHA2,AREG,PHB2,MED1,WNT4	5	21.7391
GOBP_BRANCHING_INVOLVED_IN_PROSTATE_GLAND_MORPHOGENESIS	0.817476	0.949296	0.0535669	0.337693	0.750346	12	BMP7,HOXD13,NKX3-1,SFRP1	4	33.3333
GOBP_BRANCHING_INVOLVED_IN_SALIVARY_GLAND_MORPHOGENESIS	0.329502	0.763057	0.100279	0.413111	1.07033	22	BMP7,HGF,FGF7,FGF10,PLXNA1,PDGFA,PLXND1,LAMA5,SEMA3A,SNAI2,SHH,TGM2,ESRP2,BTBD7,TNF	15	68.1818
GOBP_BRANCHING_MORPHOGENESIS_OF_AN_EPITHELIAL_TUBE	0.714286	0.917392	0.0609039	0.255766	0.904872	148	CTNNB1,MET,EPHA2,CLIC4,AREG,SRF,BMP7,GREM1,RBM15,NKX3-1,GZF1,MYC,PHB2,HOXD11,COL4A1,SPRY2,CELSR1,TGFBR2,EXT1,ILK,FGF2,MED1,FGF10,FOXF1,TBX2,WNT4,NFATC4,DCHS1,EDNRA,CTNNBIP1,DLG5,BMP2,GLI3,SOX9,PLXND1,SALL1,LAMA5,PPP1CA,ENG,HHIP	40	27.027
GOBP_BRANCHING_MORPHOGENESIS_OF_A_NERVE	0.105368	0.51913	0.193813	-0.66015	-1.38522	10	FGFR2,RERE,LRRK2,EPHA7,SHOX2,DRD2	6	60
GOBP_BRANCHIOMOTOR_NEURON_AXON_GUIDANCE	0.358149	0.782754	0.0982123	0.604185	1.11035	6	PLXNA4,SEMA3A,MYCBP2,SEMA3F	4	66.6667
GOBP_BRANCH_ELONGATION_INVOLVED_IN_URETERIC_BUD_BRANCHING	0.122288	0.548791	0.17822	-0.771319	-1.32532	5	HNF1B	2	40
GOBP_BRANCH_ELONGATION_OF_AN_EPITHELIUM	0.803089	0.94526	0.0541201	0.319486	0.781706	18	AREG,HOXD13,SPRY2,MED1,FGF10,SOX9,SHH,YAP1,WNT5A	9	50
GOBP_BRONCHIOLE_DEVELOPMENT	0.804734	0.945779	0.0550211	-0.433197	-0.744341	5	ITGB6,HOXA5	2	40
GOBP_BRONCHUS_DEVELOPMENT	0.170923	0.626374	0.148262	0.594217	1.28643	11	AGR2,SRF,SPDEF,TGFBR2	4	36.3636
GOBP_BROWN_FAT_CELL_DIFFERENTIATION	0.362105	0.784098	0.100279	-0.358767	-1.05793	47	PPARGC1A,NAPEPLD,ZBTB7B,FLCN,MAPK14,PEX11A,SOX13,ERO1A,NUDT7,FABP3	10	21.2766
GOBP_BRUSH_BORDER_ASSEMBLY	0.0532544	0.383233	0.276501	-0.831694	-1.42906	5	CDHR5,CDHR2,ANKS4B,USH1C,MYO7B	5	100
GOBP_BUD_ELONGATION_INVOLVED_IN_LUNG_BRANCHING	0.57874	0.877926	0.0707899	-0.476864	-0.903644	7	FGFR2,SPRY1	2	28.5714
GOBP_BUNDLE_OF_HIS_CELL_TO_PURKINJE_MYOCYTE_COMMUNICATION	0.73125	0.922388	0.0621124	-0.356696	-0.819775	14	TRPM4,DSG2,CTNNA3	3	21.4286
GOBP_BUNDLE_OF_HIS_CELL_TO_PURKINJE_MYOCYTE_SIGNALING	0.716535	0.918053	0.0603786	-0.427216	-0.809561	7	TRPM4	2	28.5714
GOBP_B_1_B_CELL_DIFFERENTIATION	0.508876	0.847922	0.0774768	-0.575732	-0.989252	5	PLCL2,SLAMF8	2	40
GOBP_B_CELL_ACTIVATION	0.997863	0.99956	0.048799	-0.210875	-0.820782	309	VAV3,NHEJ1,HDAC5,PLCL2,TRDC,SP3,TNFSF4,HDAC9,IL7,SKAP2,PTK2B,TRAF3IP2,IRF2BP2,TNFAIP3,RAG1,LFNG,DCLRE1C,RBPJ,BST1,PRKCB,PRKCD,TNIP2,CASP3,YY1,KMT5B,IGBP1,SH3KBP1,INPP5D,PIK3CD,DLL1,IGHV3-30,KIT,FNIP1,MMP14,FLT3,ZFP36L1,CD40LG,BCL2,LAT2,ITGA4,SLC25A5,SLAMF8,TP53BP1,NCKAP1L,SHLD2,RC3H1,TNFSF13B,IGHV3-15,SASH3,TBX21,ABL1,NTRK1,CD300A,CDH17,IGHV3-13,IGHV3-53,PARP3,CD28,MNDA,PTPN2,TNFRSF13B,LYN,SWAP70…	77	24.9191
GOBP_B_CELL_ACTIVATION_INVOLVED_IN_IMMUNE_RESPONSE	0.285429	0.725783	0.111918	0.331399	1.08708	85	HSPD1,XBP1,EXOSC3,CLCF1,BCL3,MLH1,EXOSC6,MSH6,GPR183,MAD2L2,LGALS1,TLR4,THOC1,NBN,ERCC1,SHLD1,CD40,MSH2,IL6,SUPT6H,IL27RA,DOCK10,ADA,NKX2-3,HMCES,RIF1,CD19,IL21,FOXP3,LIG4	30	35.2941
GOBP_B_CELL_APOPTOTIC_PROCESS	0.318447	0.752464	0.103197	0.415126	1.09686	25	TNFRSF21,NOC2L,MIF,BCL10,BAX,AURKB,IRS2	7	28
GOBP_B_CELL_CHEMOTAXIS	0.11412	0.533645	0.183024	-0.691025	-1.36754	8	PTK2B,HSD3B7,XCL1,PIK3CD,GAS6	5	62.5
GOBP_B_CELL_DIFFERENTIATION	0.245833	0.70123	0.125033	-0.30753	-1.08638	125	NHEJ1,HDAC5,PLCL2,SP3,HDAC9,IL7,PTK2B,TRAF3IP2,IRF2BP2,RAG1,LFNG,DCLRE1C,RBPJ,YY1,INPP5D,DLL1,KIT,FNIP1,MMP14,FLT3,ZFP36L1,CD40LG,BCL2,ITGA4,SLC25A5,SLAMF8,NCKAP1L,TNFSF13B,ABL1,NTRK1,CDH17,PTPN2,IRF8,MFNG,ADAM17,ITFG2,ZBTB7A,IKZF3	38	30.4
GOBP_B_CELL_HOMEOSTASIS	0.380658	0.79347	0.0959207	-0.381809	-1.0402	30	BCL2L11,SOS2,TRAF3IP2,TNFAIP3,CASP3,SOS1,BCL2,NCKAP1L,RC3H1,TNFSF13B,ABL1,TNFRSF13B,LYN	13	43.3333
GOBP_B_CELL_LINEAGE_COMMITMENT	0.83501	0.952071	0.0542316	0.38737	0.711895	6	PRKDC,TP53,TCF3	3	50
GOBP_B_CELL_MEDIATED_IMMUNITY	0.980354	0.991753	0.0457704	0.219913	0.806228	206	CD55,HSPD1,EXOSC3,NECTIN2,CLCF1,BCL3,C1QBP,C7,MLH1,IL13RA2,IGHV3-21,EXOSC6,MSH6,ZP3,MAD2L2,BCL10,CD81,CD70,THOC1,NBN,ERCC1,SHLD1,CD40,MSH2,IGLC7,IGHV3-7,IGHE,SERPING1,IGHG1,IL9R,SUPT6H,IGHG4,FOXJ1,IL27RA,HLA-DMB,HPX,IRF7,C1R,HLA-DPA1,HMCES,TNF,RIF1,IGHV1-69D,CD19,FOXP3,LIG4,SLC15A4,IGLC2,IGHV1-45,C4BPB,C3,HLA-DMA,TREM2,CLU,HLA-DRA,IGHD,MASP2,IGHV3-11,HLA-G,IGHV4-61,IGHV1OR15-1,TNFSF13,ATAD5,IGHV1…	74	35.9223
GOBP_B_CELL_PROLIFERATION	0.662651	0.900537	0.0650878	0.280514	0.913932	83	TNFRSF21,CTPS1,HSPD1,MIF,CLCF1,CD320,GPR183,CD81,CD70,TLR4,BAX,TNFRSF4,CD40,CHRNB2,IRS2	15	18.0723
GOBP_B_CELL_PROLIFERATION_INVOLVED_IN_IMMUNE_RESPONSE	0.623762	0.894293	0.0673624	-0.497596	-0.897893	6	PLCL2	2	33.3333
GOBP_B_CELL_RECEPTOR_SIGNALING_PATHWAY	0.0401547	0.323264	0.321776	-0.365028	-1.28523	121	VAV3,PLCL2,TRDC,PLEKHA1,PRKCB,PTPN22,PIK3CD,ITK,IGHV3-30,BMX,BCL2,LAT2,MAPK1,NCKAP1L,IGHV3-15,ABL1,CD300A,IGHV3-13,IGHV3-53,MNDA,GCSAM,TEC,LYN,LCK,IGHV2-26,IGHV2-70D,KLHL6,CD38,CMTM3,IGHV3-66,IGHV4-4,IGHV3-72,IGHV3-64,GCSAML,LIME1,IGHV7-81,IGHV3-64D,IGHV3-38,IGHV1-3,IGHV2-5,BTK,IGHM,IGHV3-23,IGHV5-10-1,IGHG3,IGHV3-73,CD22,PTPRC,IGHV3-16	49	40.4959
GOBP_C21_STEROID_HORMONE_BIOSYNTHETIC_PROCESS	0.343035	0.771981	0.102822	-0.444199	-1.07089	17	CLCN2,DGKQ,BMP5,REST	4	23.5294
GOBP_C21_STEROID_HORMONE_METABOLIC_PROCESS	0.0970297	0.498525	0.202072	-0.469704	-1.32528	34	HSD3B2,CLCN2,AKR1C3,DGKQ,BMP5,REST,HSD3B1,AKR1C1,AKR1C2	9	26.4706
GOBP_C4_DICARBOXYLATE_TRANSPORT	0.195519	0.653096	0.140406	-0.445898	-1.20211	28	SLC1A1,SLC13A2,SLC3A1,SLC25A30,ABAT	5	17.8571
GOBP_CADMIUM_ION_TRANSMEMBRANE_TRANSPORT	0.250493	0.704369	0.119888	-0.709755	-1.21954	5	SLC39A14,SLC11A2,SLC30A1	3	60
GOBP_CALCINEURIN_MEDIATED_SIGNALING	0.903158	0.968265	0.0526973	-0.252797	-0.745445	47	NR5A2,CHP2,ERBB3,CHP1,DYRK2,AKAP6,SPPL3,CLEC7A,SULT1A3,IGF1	10	21.2766
GOBP_CALCITONIN_FAMILY_RECEPTOR_SIGNALING_PATHWAY	0.2	0.658581	0.1396	0.644277	1.27499	8	RAMP1,RAMP2,RAMP3	3	37.5
GOBP_CALCIUM_ACTIVATED_PHOSPHOLIPID_SCRAMBLING	0.35503	0.781018	0.0975449	-0.64891	-1.11499	5	ANO7,ANO4,ANO9	3	60
GOBP_CALCIUM_DEPENDENT_CELL_CELL_ADHESION_VIA_PLASMA_MEMBRANE_CELL_ADHESION_MOLECULES	0.966068	0.988284	0.0471642	-0.23459	-0.687081	43	CDH8,PCDHB3,CDH16,PCDHB13,CDH6,KIFAP3,PCDHB14,PCDHB5,PCDHB11,PCDH12,PCDHB4,CDH23,CDH17,CDH13,PCDHB6,CDH2,CDHR3,ARVCF,CDH22,PCDHGB4	20	46.5116
GOBP_CALCIUM_IMPORT_INTO_THE_MITOCHONDRION	0.281314	0.724921	0.114751	-0.51725	-1.13024	12	SLC25A23,MICU2,MICU1,AFG3L2,SMDT1,MCU,MCUR1,VDAC1	8	66.6667
GOBP_CALCIUM_INDEPENDENT_CELL_CELL_ADHESION_VIA_PLASMA_MEMBRANE_CELL_ADHESION_MOLECULES	0.0228727	0.230109	0.352488	0.595814	1.5506	23	CLDN2,CLDN3,CLDN1,CLDN12,CLDN4,CX3CL1	6	26.087
GOBP_CALCIUM_ION_EXPORT	0.437372	0.814732	0.0878313	-0.459844	-1.00481	12	SLC35G1,CALM3,CALM1,SLC8B1,ATP2B4	5	41.6667
GOBP_CALCIUM_ION_EXPORT_ACROSS_PLASMA_MEMBRANE	0.432122	0.811187	0.0845557	-0.496703	-1.0159	9	SLC35G1,CALM3,CALM1	3	33.3333
GOBP_CALCIUM_ION_IMPORT	0.144016	0.586171	0.165657	0.357724	1.17333	86	CTNNB1,STC1,TRPC4,PLN,SPINK1,ATP2A1,HOMER1,ORAI1,GCG,ZMPSTE24,CACNA1D,PRNP,CACNA1E,NALF1,ATP2A2,SLC24A2,RAMP3,SEMG1,PDGFRB,PDGFB,ACE,MCUB,ATP2C2,LGALS3,CACNA1H,FCRL3,CASK,MAIP1,GCK,CACNA1C,PLPP4,CACNB2,CACNA1A,P2RX1	34	39.5349
GOBP_CALCIUM_ION_IMPORT_INTO_CYTOSOL	0.841667	0.952481	0.0554793	-0.298914	-0.763277	22	TRPV3,TRPV1,TRPV6	3	13.6364
GOBP_CALCIUM_ION_IMPORT_INTO_SARCOPLASMIC_RETICULUM	0.0408386	0.326368	0.321776	0.812196	1.49262	6	PLN,ATP2A1,ZMPSTE24,ATP2A2	4	66.6667
GOBP_CALCIUM_ION_REGULATED_EXOCYTOSIS	0.241449	0.699671	0.123842	-0.354926	-1.11874	63	SCIN,SCAMP5,SYT2,REST,VAMP2,SYT15,MYH9,RAB3A,SYT17,STXBP3,TRPV6,ADRA2A,NOTCH1,SYT8,RAB3GAP1,CLTRN,KCNB1,CADPS2,CADPS,DOC2A,CDK5,DOC2B,RIMS2,ARL8B,VAMP3,SYT13,VAMP7,SYT6,ARHGAP17,SYT10,SYT7,BAIAP3,RAPGEF4	33	52.381
GOBP_CALCIUM_ION_REGULATED_EXOCYTOSIS_OF_NEUROTRANSMITTER	0.952015	0.982505	0.0460458	0.264246	0.639524	17	UNC13B,ATP2A2,SYT4,STX1B,UNC13A,SYT5,SYT1,STXBP1	8	47.0588
GOBP_CALCIUM_ION_TRANSMEMBRANE_TRANSPORT	0.534884	0.860128	0.0785029	-0.252707	-0.98036	299	TRPM6,P2RX4,GSTM2,CACNB1,TMEM37,TRPV3,FMR1,SLC35G1,KCNE2,CAMK2D,PDPK1,TRPM4,GPER1,ATP1B1,SLC25A23,MCOLN1,PTK2B,MCOLN2,EDN1,ERO1A,ORAI3,NIPSNAP2,TMCO1,TRPM7,CACNA2D4,TRPC3,TMEM38B,FKBP1B,CATSPER3,CHRNA7,GPR35,TPCN1,OPRL1,CALM3,TRPV1,P2RX7,ANXA9,PLCG1,GRIN2B,TPCN2,PDE4D,TRPV6,MICU2,CACNA1F,XCL1,NOS1AP,AKAP6,PRKACA,ITPR2,ADRA2A,ITPR3,CALM1,TRPC1,GRIN3A,STIM1,DDIT3,MICU1,PKD2L1,ATG5,GAS6,PKD1L2,CXCL9…	84	28.0936
GOBP_CALCIUM_ION_TRANSMEMBRANE_TRANSPORT_VIA_HIGH_VOLTAGE_GATED_CALCIUM_CHANNEL	0.38125	0.794128	0.096563	-0.462754	-1.06352	14	CACNB1,CAMK2D,NOS1AP	3	21.4286
GOBP_CALCIUM_ION_TRANSPORT	0.754348	0.928509	0.0626618	-0.233145	-0.927887	406	TRPM6,P2RX4,GSTM2,CACNB1,TMEM37,TRPV3,FMR1,SLC35G1,MYLK,CAMK2G,KCNE2,CLCA1,CAMK2D,PDPK1,TRPM4,GRAMD2A,GPER1,ATP1B1,NMUR1,SLC25A23,MCOLN1,PTK2B,MCOLN2,EDN1,VDR,ERO1A,ORAI3,CCL5,NIPSNAP2,TMCO1,TRPM7,CACNA2D4,TRPC3,TMEM38B,FKBP1B,TRIM27,CATSPER3,CHRNA7,GPR35,CCL8,TPCN1,OPRL1,EPB41,PRKCB,CALM3,TRPV1,P2RX7,ANXA9,PLCG1,GRIN2B,TPCN2,PDE4D,TRPV6,CD33,MICU2,SPHK2,INPP5K,CACNA1F,XCL1,NOS1AP,AKAP6,PRKACA,IT…	117	28.8177
GOBP_CALCIUM_ION_TRANSPORT_INTO_CYTOSOL	0.231683	0.692139	0.12564	-0.296736	-1.08643	157	P2RX4,GSTM2,TRPV3,CAMK2D,PDPK1,GPER1,MCOLN1,PTK2B,MCOLN2,ERO1A,TRPC3,TMEM38B,FKBP1B,TPCN1,CALM3,TRPV1,P2RX7,PLCG1,GRIN2B,TPCN2,PDE4D,TRPV6,XCL1,AKAP6,PRKACA,ITPR2,ITPR3,CALM1,TRPC1,BCL2,DDIT3,PLA2G1B,ATG5,CXCL9,HAP1,XCR1,ABL1,DRD2,NPSR1,FKBP1A,SLC8B1,CCR5,ADRA1A,DRD1,TRPV4,TMBIM6,LYN,ATP2B4,LCK	49	31.2102
GOBP_CALCIUM_MEDIATED_SIGNALING	0.0327757	0.285798	0.321776	-0.334855	-1.2587	200	NR5A2,CHP2,EDN2,PDK2,P2RX4,GSTM2,ERBB3,CAMK2D,PDPK1,TRPM4,ATP1B1,NMUR1,MCOLN1,PTK2B,EDN1,CHP1,ACKR2,DMTN,CAMKK2,MCTP2,TMEM38B,FKBP1B,PTGDR2,BST1,LRRK2,CALM3,PRKAA1,P2RX7,PLCG1,GRIN2B,TPCN2,PLCE1,KSR2,SLA2,DEFB1,DYRK2,AKAP6,PRKACA,SPPL3,P2RY12,CALM1,CX3CR1,EIF2AK3,ACKR4,LAT2,IRGM,CXCR2,CLEC7A,NUDT4,SULT1A3,IGF1	51	25.5
GOBP_CALCIUM_MEDIATED_SIGNALING_USING_INTRACELLULAR_CALCIUM_SOURCE	0.611111	0.889301	0.0667426	0.341186	0.883982	22	BCAP31,STIMATE,SELP,PRNP,CCL20,PTGFR,ADGRL1,FIS1	8	36.3636
GOBP_CALMODULIN_DEPENDENT_KINASE_SIGNALING_PATHWAY	0.317215	0.751052	0.103197	-0.572303	-1.13259	8	CAMKK2,LRRK2,PRKAA1,IRGM	4	50
GOBP_CAMERA_TYPE_EYE_DEVELOPMENT	0.807128	0.946015	0.0577309	-0.234983	-0.917607	317	SLC1A1,PDE6A,DLL4,BMPR2,DIO3,SP3,CDKN1B,CLCN2,MAF,CRB2,DLG1,JUN,FZD5,IFT172,MAX,CDK20,LAMA1,PROM1,BCAR3,ACVR2B,CITED2,TSPAN12,SLITRK6,TTC8,RARA,LIMK2,ARHGAP35,THRB,PDE6B,TBC1D20,TDRD7,FBN2,PROX1,SPRY1,TTLL5,YY1,PHACTR4,MAN2A1,SOS1,TENT2,PITX2,DLL1,SLC4A5,SHROOM2,LRP5,ACVRL1,USH1C,CRYBB3,CELF4,CABP4,MDM1,WDPCP,ANGPTL7,IHH,PYGO2,NF1,HIPK2,MAB21L1,CC2D2A,RAB3GAP1,GNB1,MAB21L2,TBC1D32,DRD2,GATA3,TMEM…	81	25.5521
GOBP_CAMERA_TYPE_EYE_MORPHOGENESIS	0.421053	0.806625	0.0891647	-0.286432	-1.0096	120	SLC1A1,DIO3,SP3,CRB2,FZD5,IFT172,PROM1,BCAR3,CITED2,TSPAN12,TTC8,THRB,TBC1D20,TDRD7,PROX1,YY1,PHACTR4,MAN2A1,PITX2,DLL1,SHROOM2,LRP5,USH1C,CABP4,IHH,NF1,HIPK2,TSKU,FRS2,RPGRIP1,SIX3,NTRK2,NECTIN3,CALB1,VEGFA	35	29.1667
GOBP_CAMERA_TYPE_EYE_PHOTORECEPTOR_CELL_DIFFERENTIATION	0.0416772	0.330113	0.321776	-0.557593	-1.4651	25	DIO3,CRB2,PROM1,TTC8,THRB,USH1C,CABP4,IHH,RPGRIP1,NTRK2	10	40
GOBP_CAMP_BIOSYNTHETIC_PROCESS	0.248566	0.704275	0.118288	-0.584862	-1.19621	9	ADCY6,ADCY9,ADCY10,ADCY5,ADCY4,ADCY7	6	66.6667
GOBP_CAMP_CATABOLIC_PROCESS	0.873805	0.962984	0.0497903	-0.340909	-0.697258	9	PDE8A,PDE4C,PDE4D	3	33.3333
GOBP_CAMP_MEDIATED_SIGNALING	0.577735	0.877926	0.0696133	0.305092	0.921496	49	FFAR4,GAL,RAPGEF3,ADGRG6,OR51E2,GPR3,PDE2A,ADCYAP1R1,ADCYAP1,RASD2,APLNR,PDE7B,CDC34,SOX9,CAP1,PDE7A,CAP2,AHR,MAPK7,ADCY1	20	40.8163
GOBP_CAMP_METABOLIC_PROCESS	0.772819	0.935004	0.0582216	-0.318721	-0.794369	20	ADCY6,PDE8A,ADCY9,PDE4C,PDE4D	5	25
GOBP_CANNABINOID_SIGNALING_PATHWAY	0.0707457	0.435428	0.234393	-0.696407	-1.42435	9	MGLL,CAMK2A,GPR55,ALOX15B,CNR2,ABHD6	6	66.6667
GOBP_CANONICAL_WNT_SIGNALING_PATHWAY	0.842912	0.952481	0.0515309	0.236126	0.904046	293	G3BP1,CTNNB1,CSNK1E,HDAC1,EMD,VCP,RUVBL2,RUVBL1,DVL1,DKK1,TLE1,GREM1,CSNK1G2,EGR1,DAB2,CCNYL1,FERMT1,TPBG,WWTR1,CDH3,CSNK1A1,DACT1,NR4A2,LZTS2,DDX3X,OTULIN,KPNA1,TMEM198,MAD2L2,CAV1,DAAM2,NLE1,STK3,EXT1,SFRP1,RSPO3,RBX1,ILK,RPS12,KANK1,FOXO1,GID8,FGF2,DACT3,SHISA6,FGF10,WNT3,WNT5B,PFDN5,FZD3,WNT4,SOX17,GPC5,CHD8,EDNRA,CTNNBIP1,RYK,CCAR2,RARG,TLE6,BMP2,GLI3,SOX9,FRMD8,PLEKHA4,FZD7,AXIN1,PPP1CA,SMA…	85	29.0102
GOBP_CANONICAL_WNT_SIGNALING_PATHWAY_INVOLVED_IN_CARDIAC_MUSCLE_CELL_FATE_COMMITMENT	0.721881	0.918941	0.0618406	0.536503	0.829881	3	DKK1	2	66.6667
GOBP_CANONICAL_WNT_SIGNALING_PATHWAY_INVOLVED_IN_HEART_DEVELOPMENT	0.27044	0.717226	0.118815	0.733701	1.18738	4	CTNNB1,DKK1	2	50
GOBP_CANONICAL_WNT_SIGNALING_PATHWAY_INVOLVED_IN_OSTEOBLAST_DIFFERENTIATION	0.686869	0.90889	0.0636424	0.484634	0.845828	5	CTNNB1,WNT3	2	40
GOBP_CANONICAL_WNT_SIGNALING_PATHWAY_INVOLVED_IN_REGULATION_OF_CELL_PROLIFERATION	0.311871	0.746832	0.10673	0.629461	1.1568	6	CTNNB1,SFRP1,WNT3	3	50
GOBP_CAP_DEPENDENT_TRANSLATIONAL_INITIATION	0.111111	0.530672	0.190023	0.777702	1.35732	5	EIF4G1,EIF3D,SLBP,MIF4GD	4	80
GOBP_CARBOHYDRATE_BIOSYNTHETIC_PROCESS	0.0458632	0.353961	0.321776	-0.328067	-1.22975	196	ENPP1,ST8SIA6,PPP1R3B,PPARGC1A,PDK2,KAT2B,SESN2,INSR,PCK2,PPP1CB,P2RY1,PPP4R3B,DGKQ,NDST1,AGL,CD244,B4GALNT2,ACADM,FUT8,IMPA1,GPER1,PTK2B,B3GALT5,SLC39A14,CHST13,PPP1R3D,SMPD3,PPARA,PGM1,B3GNT8,C1QTNF12,UGP2,NLN,FBP2,B4GAT1,PFKFB1,HAS2,NDST3,HS2ST1,INPP5K,DYRK2,SLC37A4,OGT,PCK1,B3GNT2,FUT2	46	23.4694
GOBP_CARBOHYDRATE_CATABOLIC_PROCESS	0.00452818	0.0831361	0.407018	-0.404186	-1.46972	151	STBD1,HKDC1,PPP1R3B,SLC4A4,ENTPD5,MGAM,SCARB2,INSR,PPP1CB,DERA,AGL,SI,FUT8,ALDOB,PKLR,PFKFB2,CTBS,RB1CC1,RBKS,XYLB,GLYCTK,PPP1R3D,AOAH,PPARA,PGM1,PFKL,ARNT,NAGA,DHTKD1,GALM,PFKFB1,PRKAA1,P2RX7,MANBA,GIT1,TKFC,NUPR1,LDHA,OGT,GALT,ALDOC,FUT2,NEU1,LRP5,NCOR1,IDNK,PRKAG2,ENO4,CBFA2T3,IGF1,MLXIPL,TREX1	52	34.4371
GOBP_CARBOHYDRATE_DERIVATIVE_BIOSYNTHETIC_PROCESS	0.00521015	0.0919346	0.407018	0.305711	1.23816	594	PNP,SERP1,PMM2,PIGW,CTNNB1,ST6GAL2,FUT4,NME1,CTPS1,VCP,AATF,ENO1,ATIC,RPN1,B3GALT6,ALG3,GART,DPM2,PPAT,AMD1,DPY19L1,UPP1,PHLDA1,B4GALT1,PGM3,LCMT2,NPC1,GALNT4,HPRT1,CEMIP,CHST3,OSTC,GNPNAT1,TMEM165,ALG2,DCTD,PAICS,DPM1,IL1B,RPN2,HBEGF,NANP,PRPS1,GNE,IL33,PIGM,TMEM258,EXT2,UMPS,CAD,DAD1,STOML2,CHPF,APRT,CHPF2,UGDH,ST6GALNAC4,HSD17B12,B4GALT2,GMPS,NME2,MOGS,ALG5,UST,TUSC3,GMPPB,DOLK,ADSL,ACSL4,EXTL…	175	29.4613
GOBP_CARBOHYDRATE_DERIVATIVE_CATABOLIC_PROCESS	0.373494	0.789769	0.0956031	-0.279955	-1.02791	167	MAN1A1,PDE8A,IDS,NUDT3,DERA,APOBEC3C,GPD1L,GNPDA2,NUDT16,CTBS,GALC,GDA,EDEM3,DPYD,NUDT7,PDE5A,AOAH,NAGA,ALDH1A1,ENPP4,APOBEC3B,PRKCD,APOBEC1,PDE4C,MANBA,AMDHD2,ABCD1,ACAT1,PDE4D,FUCA1,NCCRP1,GALT,NT5E,XDH,NEU1,HYAL4,GBA2,OGA,OGG1,NUDT4,CDA,GNS,NEIL2,ADAL	44	26.3473
GOBP_CARBOHYDRATE_DERIVATIVE_METABOLIC_PROCESS	0.107965	0.525478	0.179782	0.261384	1.0866	996	PNP,SERP1,PMM2,PIGW,CTNNB1,ST6GAL2,FUT4,RAN,HYAL2,NME1,CTPS1,EIF6,VCP,AATF,PARK7,ENO1,ATIC,RPN1,B3GALT6,ALG3,EPHA2,GART,DPM2,RAB1A,PPAT,ENTPD7,AMD1,DPY19L1,UPP1,PHLDA1,CD44,B4GALT1,PGM3,LCMT2,NPC1,GALNT4,HPRT1,CEMIP,CHST3,HMGCS1,OSTC,GNPNAT1,TMEM165,ALG2,DCTD,PAICS,PKM,DPM1,IL1B,HK1,PDE10A,RPN2,ACOT9,HBEGF,NANP,PRPS1,ERH,LYVE1,GNE,IL33,PIGM,GALK1,DLST,PDE4B,TMEM258,GPAT3,EXT2,ITPA,UMPS,CAD,DAD1,S…	256	25.7028
GOBP_CARBOHYDRATE_DERIVATIVE_TRANSPORT	0.837945	0.952481	0.0532386	0.260871	0.848061	80	SLC17A9,LRRC8A,MFSD2A,SLC35B1,LRRC8E,CD47,SLC35B2,SLC25A19,SLC35A4,SLC25A25,SLC35A1,SLC28A3,G6PC3,SLC35A2,RFT1,SLC35C1,ABCC5,SLC35C2,SLC25A17,SLC29A2,CALHM1	21	26.25
GOBP_CARBOHYDRATE_HOMEOSTASIS	0.699588	0.912567	0.0636424	-0.246868	-0.934206	227	SLC16A1,APPL2,HKDC1,PPARGC1A,PDK2,SESN3,SESN2,INSR,NR1H4,PCK2,RMI1,PIK3R1,SMAD4,SIDT2,TRPM4,PDK3,GPER1,SIN3A,FOXO3,PPARG,SLC39A14,RAB11FIP5,C2CD2L,FKBP1B,C1QTNF12,OSBP,PRKAA1,PIK3R2,CPB2,STXBP3,SOX4,INPP5K,USF1,PRKACA,ADRA2A,CYB5R4,PCK1,TENT4B,GPR68,ADIPOR1,PDK4,LRP5,GPLD1,DBH,HNF4A,CCDC186,PIK3CA,LRRC8D,MBD5,GAS6,FOXA1,MLXIPL,GHRL,RAF1,NR1D1,PFKM,SLC8B1,NUCKS1,CLTRN,MPC2,KLF7,KCNB1,PTPN2,ZBTB20,…	71	31.2775
GOBP_CARBOHYDRATE_IMPORT_ACROSS_PLASMA_MEMBRANE	0.90495	0.968265	0.0497903	-0.36521	-0.659008	6	SLC2A5	2	33.3333
GOBP_CARBOHYDRATE_MEDIATED_SIGNALING	0.8	0.944311	0.0573667	0.377447	0.746949	8	SMARCA4,SMARCB1,PIH1D1,AGER,UBTF	5	62.5
GOBP_CARBOHYDRATE_METABOLIC_PROCESS	0.000706929	0.0212245	0.477271	-0.320846	-1.30148	577	ENPP1,STBD1,INPP5J,ST8SIA6,HKDC1,PPP1R3B,MAN1A1,MOGAT2,PPARGC1A,SLC3A1,SLC4A4,INPP4B,PDK2,ENTPD5,GAL3ST4,SLC2A5,KAT2B,POFUT1,GNPTAB,MYORG,MGAM,SESN2,ACACB,SCARB2,INSR,PCK2,PPP1CB,P2RY1,DERA,SLC23A1,PPP4R3B,DGKQ,SRC,GCNT4,NDST1,AMY2B,MAPK14,AGL,NCOA2,CD244,B4GALNT2,SI,ACADM,FUT8,GPD1L,IMPA1,ALDOB,PDK3,GPER1,PKLR,GNPDA2,PFKFB2,CTBS,RB1CC1,PPP1CC,RBKS,PTK2B,MPI,B3GALT5,CPT1A,PMM1,BPNT1,SLC39A14,OCRL…	146	25.3033
GOBP_CARBOHYDRATE_PHOSPHORYLATION	0.151951	0.597194	0.161979	-0.483807	-1.27122	25	HKDC1,GNPTAB,PFKFB2,RBKS,XYLB,PFKFB4,PFKFB1,POMK,TKFC	9	36
GOBP_CARBOHYDRATE_TRANSMEMBRANE_TRANSPORT	0.0729167	0.438876	0.24134	-0.35681	-1.23967	113	ENPP1,APPL2,TMEM144,RNASEL,OPN3,SLC2A5,SLC5A9,SESN2,ZDHHC7,INSR,CREBL2,SLC23A1,PIK3R1,MAPK14,SORT1,EDN1,SLC5A11,SLC5A3,RAB4B,C1QTNF12,PRKCB,STXBP3,C2CD5,INPP5K,APPL1	25	22.1239
GOBP_CARBOHYDRATE_TRANSPORT	0.0522544	0.380498	0.321776	-0.352355	-1.27383	146	ENPP1,APPL2,TMEM144,RNASEL,OPN3,SLC2A5,SLC35A5,SLC5A9,SESN2,ZDHHC7,INSR,CREBL2,SLC23A1,PIK3R1,MAPK14,SLC35A3,PLS1,SLC35D2,SORT1,VIL1,EDN1,SLC5A11,AQP11,AQP7,SLC26A6,SMPD3,SLC5A3,RAB4B,C1QTNF12	29	19.863
GOBP_CARBON_CATABOLITE_REGULATION_OF_TRANSCRIPTION	0.664646	0.901583	0.0652353	0.49347	0.861248	5	SRF,FOXA2	2	40
GOBP_CARBON_DIOXIDE_TRANSPORT	0.283168	0.725733	0.111918	-0.653905	-1.17995	6	CA2	2	33.3333
GOBP_CARBOXYLIC_ACID_TRANSPORT	0.000989848	0.0278613	0.45506	-0.365513	-1.4062	270	SLC36A1,SLC16A1,PLA2G12B,SLC7A7,SLC1A1,ABCG2,SLC26A2,SLC13A2,SLC3A1,P2RX4,SLC6A8,MAP2K6,SLC51B,SLC17A4,SFXN1,SLC25A30,SLC46A1,SLC51A,ACE2,SLC23A1,SLC1A7,ABAT,PLA2G4F,SLC26A3,SLCO2B1,ABCC6,ATP8B1,ABCD3,SLC35D2,EDN1,SLC6A9,SLC16A3,SLC7A9,SLC26A6,KCNJ10,SFXN5,BDKRB2,SERINC3,ARL6IP5,UGT1A3,PLA2G2F,SLCO1C1,SLC10A5,CYP4F2,AKR1C1,TRPV1,PRKAA1,P2RX7,GFAP,SLC38A9,SLCO2A1,SLC25A21,PROCA1,SERINC5,PLA2R1,SLC…	62	22.963
GOBP_CARDIAC_ATRIUM_DEVELOPMENT	0.336634	0.767779	0.100991	-0.374537	-1.05676	34	DLL4,BMPR2,WNT11,PROX1,SOS1,SOX4,NOTCH1,NPHP3,MESP1,SHOX2	10	29.4118
GOBP_CARDIAC_ATRIUM_MORPHOGENESIS	0.290722	0.729233	0.112843	-0.418034	-1.10638	26	DLL4,BMPR2,PROX1,SOS1,SOX4,NOTCH1,MESP1,SHOX2	8	30.7692
GOBP_CARDIAC_CELL_DEVELOPMENT	0.549213	0.865268	0.0734381	0.293158	0.948073	74	LMNA,FHL2,HNRNPU,SRF,ALPK3,MYH11,PLEC,PDLIM5,RGS2,ZMPSTE24,TGFBR3,RGS4,TOMM70,NEBL,PI16,MYO18B,JAG1,G6PD,PDGFRB	19	25.6757
GOBP_CARDIAC_CELL_FATE_COMMITMENT	0.809331	0.946794	0.0560596	-0.357125	-0.760056	11	RBPJ,TENM4,MESP1,TBX3,TBX18	5	45.4545
GOBP_CARDIAC_CHAMBER_DEVELOPMENT	0.656311	0.900537	0.0639272	0.261466	0.937442	161	NRG1,AP2B1,FHL2,SRF,ADGRG6,BMP7,RBM15,PKP2,TNNT2,MDM2,HIF1A,CCN1,ADAMTS1,TGFBR2,ZMPSTE24,NOS3,LY6E,FOXC1,TNNC1,RBP4,TGFBR3,PDE2A,CRELD1,TEK,ZFPM1,MED1,FOXF1,TBX2,ANK2,TNNI1,MYOCD,CHD7,PRDM1,JAG1,APLNR,HECTD1,EDNRA,TP53,HEYL,BMP2,PLXND1,SALL1,HEG1,ENG,NRP2,TGFBR1,LMO4,GRHL2,TGFB2,HEY2	50	31.0559
GOBP_CARDIAC_CHAMBER_FORMATION	0.933063	0.976849	0.0494905	-0.306173	-0.651616	11	SOX4,NOTCH1,MESP1	3	27.2727
GOBP_CARDIAC_CHAMBER_MORPHOGENESIS	0.470472	0.832864	0.0815265	0.285336	0.981413	120	NRG1,FHL2,SRF,ADGRG6,BMP7,RBM15,PKP2,TNNT2,MDM2,HIF1A,CCN1,ADAMTS1,TGFBR2,NOS3,LY6E,FOXC1,TNNC1,RBP4,TGFBR3,TEK,ZFPM1,MED1,FOXF1,TBX2,TNNI1,CHD7,JAG1,APLNR,EDNRA,TP53,HEYL,BMP2,HEG1,ENG,NRP2,TGFBR1,GRHL2,TGFB2,HEY2	39	32.5
GOBP_CARDIAC_CONDUCTION	0.418182	0.806625	0.0894367	-0.302799	-1.01311	92	KCNJ2,AKAP9,ACE2,KCNE2,CXADR,CAMK2D,TRPM4,ATP1B1,DSG2,TMEM65,ATP1A1,FKBP1B,CTNNA3,CALM3,PDE4D,SCN4B,PRKACA,KCNE4,CALM1,TRPC1	20	21.7391
GOBP_CARDIAC_CONDUCTION_SYSTEM_DEVELOPMENT	0.431641	0.811035	0.0857844	-0.353311	-1.00502	35	HEY1,SMAD4,DSG2,GATA6,BMPR1A,SMAD1,NOTCH1,MESP1,HOPX,SHOX2,TBX3	11	31.4286
GOBP_CARDIAC_EPITHELIAL_TO_MESENCHYMAL_TRANSITION	0.605825	0.887353	0.0678338	-0.318316	-0.91172	36	PDCD4,EFNA1,HEY1,SMAD4,RBPJ,SPRY1,HAS2,NOTCH1,ACVRL1	9	25
GOBP_CARDIAC_LEFT_VENTRICLE_MORPHOGENESIS	0.89759	0.967336	0.0508054	-0.310556	-0.701321	13	SMAD4,RBPJ,NOTCH1	3	23.0769
GOBP_CARDIAC_MUSCLE_CELL_ACTION_POTENTIAL	0.024985	0.242146	0.352488	-0.434415	-1.40005	72	ANK3,KCNJ2,FGF13,AKAP9,KCNE2,CXADR,DLG1,CAMK2D,GPD1L,TRPM4,ATP1B1,DSG2,TMEM161B,ATP1A1,CTNNA3,CALM3,NOS1AP,SNTA1,SCN4B,KCNE4,CALM1	21	29.1667
GOBP_CARDIAC_MUSCLE_CELL_ACTION_POTENTIAL_INVOLVED_IN_CONTRACTION	0.422917	0.806625	0.0905429	-0.339647	-1.02013	50	KCNJ2,KCNE2,DLG1,GPD1L,TRPM4,DSG2,ATP1A1,CTNNA3,NOS1AP,SNTA1,SCN4B,KCNE4	12	24
GOBP_CARDIAC_MUSCLE_CELL_CARDIAC_MUSCLE_CELL_ADHESION	0.507874	0.84749	0.0774768	-0.506734	-0.960245	7	CXADR,DSG2,CTNNA3	3	42.8571
GOBP_CARDIAC_MUSCLE_CELL_CONTRACTION	0.259557	0.708944	0.118815	-0.338019	-1.08973	70	KCNJ2,FGF13,AKAP9,KCNE2,DLG1,CAMK2D,GPD1L,TRPM4,DSG2,ATP1A1,GSN,CTNNA3,PDE4D,NOS1AP,SNTA1,SCN4B,KCNE4	17	24.2857
GOBP_CARDIAC_MUSCLE_CELL_DIFFERENTIATION	0.245136	0.700665	0.120433	0.326015	1.10447	102	LMNA,NRG1,CALR,FHL2,EFNB2,DKK1,HNRNPU,SRF,GREM1,ALPK3,MYH11,PLEC,PDLIM5,KAT2A,RGS2,ZMPSTE24,RGS4,TOMM70,NEBL,PI16,MYOCD,MYO18B,SIK1,G6PD,PDGFRB,KDM6B	26	25.4902
GOBP_CARDIAC_MUSCLE_CELL_FATE_COMMITMENT	0.827935	0.949296	0.0549074	0.372883	0.712993	7	DKK1	2	28.5714
GOBP_CARDIAC_MUSCLE_CELL_MEMBRANE_REPOLARIZATION	0.545631	0.864697	0.0730744	-0.327142	-0.936997	36	KCNJ2,AKAP9,KCNE2,ATP1B1,ATP1A1,NOS1AP,SNTA1,SCN4B,KCNE4	9	25
GOBP_CARDIAC_MUSCLE_CELL_MYOBLAST_DIFFERENTIATION	0.306483	0.741604	0.106323	0.525348	1.13734	11	NRG1,SRF,GREM1,TBX2,MYOCD	5	45.4545
GOBP_CARDIAC_MUSCLE_CELL_PROLIFERATION	0.39521	0.797481	0.0919686	-0.355487	-1.04117	43	FGFR2,MAPK14,CITED2,GATA6,PTEN,RBPJ,ZFPM2,BMPR1A,SMAD1,TENM4,NOTCH1	11	25.5814
GOBP_CARDIAC_MUSCLE_CONTRACTION	0.125773	0.554358	0.179782	-0.328394	-1.16683	129	P2RX4,KCNJ2,MAP2K6,GSTM2,FGF13,AKAP9,ACE2,KCNE2,DLG1,CAMK2D,GPD1L,TRPM4,ATP1B1,DSG2,ATP1A1,PDE5A,TMEM38B,FKBP1B,GSN,CTNNA3,CALM3,SMAD7,PDE4D,NOS1AP,SNTA1,SCN4B,PRKACA,KCNE4,CALM1	29	22.4806
GOBP_CARDIAC_MUSCLE_MYOBLAST_PROLIFERATION	0.0465985	0.357832	0.321776	-0.913597	-1.38283	3	GATA6,ATF2	2	66.6667
GOBP_CARDIAC_MUSCLE_TISSUE_DEVELOPMENT	0.176817	0.632269	0.145516	0.303239	1.11082	207	LMNA,NRG1,PRMT1,CALR,FHL2,EFNB2,DKK1,HNRNPU,PIM1,SRF,BMP7,GREM1,GJA1,ALPK3,MYH11,PKP2,PLN,PLEC,TNNT2,ADAMTS9,PDLIM5,KAT2A,S1PR1,MSC,TGFBR2,RGS2,ZMPSTE24,LY6E,FOXC1,TNNC1,RBP4,TGFBR3,RGS4,TOMM70,FGF2,ZFPM1,NEBL,MED1,TBX2,PI16,TNNI1,MYOCD,CHD7,MYO18B,SIK1,G6PD,PDGFRB,KDM6B,EDNRA,ANKRD1,DIPK2A,BMP2,MAPK11,CDC42,HEG1,FZD7,ENG,TGFBR1,PRKAR1A,IRX3,TGFB2,HEY2,TAFAZZIN	63	30.4348
GOBP_CARDIAC_MUSCLE_TISSUE_MORPHOGENESIS	0.510934	0.848453	0.0776799	0.309021	0.957265	56	NRG1,PKP2,TNNT2,S1PR1,LY6E,FOXC1,TNNC1,TGFBR3,ZFPM1,MED1,TNNI1,CHD7,EDNRA,ANKRD1,BMP2,HEG1,ENG,TGFBR1,TGFB2,HEY2	20	35.7143
GOBP_CARDIAC_MUSCLE_TISSUE_REGENERATION	0.346535	0.774167	0.0992333	-0.622109	-1.12257	6	CDKN1B	2	33.3333
GOBP_CARDIAC_MYOFIBRIL_ASSEMBLY	0.640496	0.899134	0.0681513	-0.360857	-0.879136	18	SMAD4,ADPRHL1,PROX1,FHOD3,NRAP,MEF2A,MYLK3,MYL2	8	44.4444
GOBP_CARDIAC_NEURAL_CREST_CELL_DEVELOPMENT_INVOLVED_IN_OUTFLOW_TRACT_MORPHOGENESIS	0.829365	0.949458	0.0538979	0.330616	0.741943	13	BMP7,JAG1,EDNRA,CDC42,ENG,TWIST1	6	46.1538
GOBP_CARDIAC_NEURAL_CREST_CELL_DIFFERENTIATION_INVOLVED_IN_HEART_DEVELOPMENT	0.511111	0.848453	0.0785029	-0.396856	-0.956021	16	EDN1,CITED2,MAPK3,SEMA3C,PITX2,MAPK1	6	37.5
GOBP_CARDIAC_NEURAL_CREST_CELL_MIGRATION_INVOLVED_IN_OUTFLOW_TRACT_MORPHOGENESIS	0.880157	0.964551	0.0507028	0.317575	0.687524	11	BMP7,EDNRA,CDC42,ENG,TWIST1	5	45.4545
GOBP_CARDIAC_PACEMAKER_CELL_DIFFERENTIATION	0.189555	0.644918	0.138805	-0.645041	-1.27654	8	BMPR1A,MESP1,SHOX2,TBX3,TBX18,BVES,MAML1	7	87.5
GOBP_CARDIAC_RIGHT_VENTRICLE_MORPHOGENESIS	0.27686	0.721148	0.116234	-0.463025	-1.12804	18	ZFPM2,BMPR1A,SEMA3C,SOX4,NOTCH1,FOXH1,GATA3	7	38.8889
GOBP_CARDIAC_SEPTUM_DEVELOPMENT	0.18595	0.6407	0.145516	-0.329162	-1.11947	101	FGFR2,BMPR2,HOXA13,NDST1,HEY1,SMAD4,BMP5,PAX8,SUFU,CITED2,GATA6,WNT11,RBPJ,ZFPM2,FZD1,PROX1,BMPR1A,SEMA3C,ZBTB14,SMAD7,LUZP1,SOX4	22	21.7822
GOBP_CARDIAC_SEPTUM_MORPHOGENESIS	0.183838	0.63819	0.144631	-0.368165	-1.16769	66	FGFR2,BMPR2,HEY1,SMAD4,BMP5,CITED2,GATA6,WNT11,RBPJ,ZFPM2,FZD1,PROX1,BMPR1A,SEMA3C,SMAD7,SOX4	16	24.2424
GOBP_CARDIAC_VASCULAR_SMOOTH_MUSCLE_CELL_DIFFERENTIATION	0.694391	0.910006	0.0610364	-0.418424	-0.82806	8	GPER1,GATA6,NOTCH1,MESP1,VEGFA	5	62.5
GOBP_CARDIAC_VENTRICLE_DEVELOPMENT	0.740891	0.924816	0.0601186	-0.255291	-0.899831	120	FGFR2,DLL4,BMPR2,HOXA13,HEY1,SMAD4,PAX8,SUFU,CITED2,WNT11,TMEM65,RBPJ,ZFPM2,FZD1,PROX1,BMPR1A,SEMA3C,SMAD7,LUZP1,SOX4	20	16.6667
GOBP_CARDIAC_VENTRICLE_FORMATION	0.287402	0.72799	0.110565	-0.616911	-1.16903	7	SOX4,NOTCH1,MESP1	3	42.8571
GOBP_CARDIAC_VENTRICLE_MORPHOGENESIS	0.826693	0.949296	0.0542316	0.26184	0.840606	68	NRG1,PKP2,TNNT2,HIF1A,TGFBR2,LY6E,FOXC1,TNNC1,TGFBR3,MED1,FOXF1,TNNI1,CHD7,JAG1,EDNRA,HEYL,HEG1,ENG,TGFBR1,GRHL2,TGFB2,HEY2,CPE	23	33.8235
GOBP_CARDIOBLAST_DIFFERENTIATION	0.391555	0.795475	0.0902635	0.428308	1.03658	17	NRG1,SRF,GREM1,DHX36,TBX2,MYOCD	6	35.2941
GOBP_CARDIOBLAST_PROLIFERATION	0.256785	0.708163	0.122108	0.589106	1.19863	9	CTNNB1,PIM1	2	22.2222
GOBP_CARDIOCYTE_DIFFERENTIATION	0.394231	0.797414	0.0899861	0.291912	1.01986	133	LMNA,NRG1,CALR,FHL2,EFNB2,DKK1,HNRNPU,SRF,BMP7,GREM1,ALPK3,MYH11,PLEC,PDLIM5,KAT2A,RGS2,ZMPSTE24,TGFBR3,RGS4,TOMM70,NEBL,SOX18,DHX36,TBX2,PI16,MYOCD,MYO18B,SIK1,JAG1,G6PD,SOX17,PDGFRB,KDM6B,EDNRA,BMP2,CDC42,FZD7,ENG,IRX3,TGFB2,HEY2,TWIST1	42	31.5789
GOBP_CARDIOLIPIN_ACYL_CHAIN_REMODELING	0.647525	0.900386	0.0655321	-0.479936	-0.866027	6	LCLAT1,HADHA	2	33.3333
GOBP_CARDIOLIPIN_BIOSYNTHETIC_PROCESS	0.548454	0.865268	0.0758887	0.471591	0.933257	8	PTPMT1,TAMM41,TAFAZZIN,PLSCR3	4	50
GOBP_CARDIOLIPIN_METABOLIC_PROCESS	0.685221	0.908658	0.0613026	0.354445	0.857822	17	STOML2,PTPMT1,PHB2,TAMM41,THEM5,TAFAZZIN,PLA2G5	7	41.1765
GOBP_CARNITINE_METABOLIC_PROCESS	0.00364461	0.0713635	0.431708	-0.766058	-1.72997	13	CROT,SLC22A4,CRAT,ACADM,CPT1A,CPT2,TMLHE,CPT1C,ALDH9A1	9	69.2308
GOBP_CARNITINE_TRANSPORT	0.243564	0.700665	0.122108	-0.68106	-1.22895	6	SLC22A5,PDZK1,SLC22A4,SLC22A16,SLC25A20	5	83.3333
GOBP_CARTILAGE_DEVELOPMENT	0.269388	0.716869	0.11725	-0.284555	-1.05913	186	BMP3,BMP8B,BMP8A,BMP1,SCIN,BMPR2,THRA,MAF,HOXA3,MAPK14,HOXB3,ESRRA,BMP5,EDN1,SLC39A14,WNT11,HOXA11,SMPD3,RARA,MAPK3,ATF2,HOXA5,PBXIP1,IFT80,MDK,BMPR1A,NFIB,SMAD7,SMAD1,MKKS,GHR,TRPS1,ZBTB16,EIF2AK3,MEX3C,EVC,GPLD1,ACVRL1,RB1,SNX19,PTH1R,HMGA2,CHADL,GLG1,LNPK,IHH,HOXD3,SHOX2,GHRL	49	26.3441
GOBP_CARTILAGE_DEVELOPMENT_INVOLVED_IN_ENDOCHONDRAL_BONE_MORPHOGENESIS	0.800412	0.944514	0.0572461	-0.291837	-0.795079	30	HOXA11,SMPD3,RARA,ATF2,IFT80,GHR,IHH,SHOX2,TSKU,TRPV4,THBS3,RARB,AXIN2,POR	14	46.6667
GOBP_CARTILAGE_MORPHOGENESIS	0.505219	0.84564	0.0808589	0.477155	0.970848	9	STC1,SNAI1,SNAI2,MSX1	4	44.4444
GOBP_CATECHOLAMINE_SECRETION	0.659319	0.900537	0.0652353	-0.292468	-0.902271	56	P2RY1,ABAT,SYT2,ADORA3,SYT15,RAB3A,SYT17,ADRA2A,PINK1,GHSR,SYT8,DRD2,KCNB1,AGT,PRKN	15	26.7857
GOBP_CATECHOLAMINE_UPTAKE	0.355212	0.781018	0.0962406	0.433184	1.0599	18	PARK7,ACTB,TOR1A,SLC6A2,SNCA,MAPK15	6	33.3333
GOBP_CATECHOLAMINE_UPTAKE_INVOLVED_IN_SYNAPTIC_TRANSMISSION	0.625243	0.8956	0.0662842	0.393783	0.874979	12	PARK7,TOR1A,SLC6A2,SNCA	4	33.3333
GOBP_CATECHOL_CONTAINING_COMPOUND_BIOSYNTHETIC_PROCESS	0.827586	0.949296	0.0523759	0.29901	0.774706	22	PARK7,NR4A2,INSM1,GPR37,GCH1,TGFB2,SNCA	7	31.8182
GOBP_CATECHOL_CONTAINING_COMPOUND_CATABOLIC_PROCESS	0.298211	0.737605	0.10882	-0.544195	-1.14191	10	MAOA,DBH,SULT1A3,LRTOMT	4	40
GOBP_CATECHOL_CONTAINING_COMPOUND_METABOLIC_PROCESS	0.301205	0.740297	0.10882	-0.349133	-1.07991	57	SLC1A1,SULT1A2,ABAT,MAOA,DAO,SULT1A1,VPS35,ALDH2,DDC,EPAS1,DBH,SULT1A3,ITGB2,PNKD,DRD2,GATA3,PRKN,DRD1,PDE1B,ATP7A,LRTOMT,NPY	22	38.5965
GOBP_CATION_TRANSMEMBRANE_TRANSPORT	0.0170461	0.193628	0.352488	-0.280627	-1.17378	872	SLC36A1,KCNG1,SLC6A19,ANK3,SLC1A1,SLC40A1,NIPAL1,SLC22A5,NETO2,CRBN,SLC9A3,TRPM6,SLC4A4,P2RX4,KCNJ2,SLC6A8,GSTM2,FGF13,PDZK1,AKAP9,KLHL24,CACNB1,TMEM37,TRPV3,SLC17A4,FMR1,CNGA1,SFXN1,SLC19A3,SLC35G1,SLC30A4,OTOP3,SLC46A1,CNKSR3,IFNGR2,COX15,ACE2,KCNE2,STEAP2,TMEM63C,SLC22A4,SLC23A1,SLC12A6,SLC6A4,SLC31A2,DLG1,CAMK2D,ATP6V1A,ATP6V1C1,PDPK1,KCNS3,GPD1L,DNM2,NIPAL3,TRPM4,GPER1,ATP1B1,SLC15A1,ZDHHC13…	155	17.7752
GOBP_CATION_TRANSPORT	0.000874285	0.0252586	0.477271	-0.286943	-1.21641	1137	SLC36A1,KCNG1,SLC6A19,ANK3,SLC1A1,SLC40A1,NIPAL1,SLC22A5,NETO2,CRBN,SLC9A3,TRPM6,SLC13A2,SLC4A4,P2RX4,REP15,KCNJ2,SLC6A8,GSTM2,FGF13,PDZK1,AKAP9,KLHL24,CACNB1,TMEM37,TRPV3,FLVCR2,SLC17A4,FMR1,CNGA1,SLC5A9,SFXN1,SLC19A3,SNX4,SLC35G1,MYLK,CAMK2G,SLC30A4,OTOP3,SLC46A1,CDKN1B,CNKSR3,IFNGR2,COX15,ACE2,KCNE2,LMTK2,STEAP2,CLCA1,TMEM63C,SLC22A4,SLC23A1,SLC12A6,SLC6A4,ABAT,SLC31A2,DLG1,NDFIP2,CAMK2D,ATP6V…	326	28.6719
GOBP_CAVEOLA_ASSEMBLY	0.230303	0.690594	0.127505	0.707196	1.23426	5	EMP2,CAV1	2	40
GOBP_CAVEOLIN_MEDIATED_ENDOCYTOSIS	0.227181	0.688284	0.128789	-0.577533	-1.22914	11	SRC,MAPK3,CLN3,UNC119,MAPK1,PACSIN2,PROM2,NEDD4L	8	72.7273
GOBP_CD40_SIGNALING_PATHWAY	0.852941	0.956233	0.052057	0.313787	0.730208	15	ITGA5,PHB2,CD86,CD40,FANCA,FANCD2	6	40
GOBP_CD4_POSITIVE_ALPHA_BETA_T_CELL_ACTIVATION	0.866667	0.961763	0.0526973	-0.246773	-0.840531	100	LGALS9C,LGALS9B,CD160,TNFSF4,ZBTB7B,IL6R,IL4R,VSIR,PRKCZ,LGALS9,RARA,SLAMF6,SMAD7,NKG7,XCL1,IL18R1,SOCS5,SPN,NCKAP1L,IL12RB1,TOX,RC3H1,SASH3,TBX21,GATA3,PTGER4,LY9	27	27
GOBP_CD4_POSITIVE_ALPHA_BETA_T_CELL_CYTOKINE_PRODUCTION	0.83368	0.951924	0.0558265	-0.31808	-0.766839	17	PRKCZ,DENND1B,XCL1,IL18R1,SLAMF1,TBX21,GATA3,NLRP3	8	47.0588
GOBP_CD4_POSITIVE_ALPHA_BETA_T_CELL_DIFFERENTIATION	0.924752	0.973416	0.048799	-0.242976	-0.799605	81	TNFSF4,ZBTB7B,IL6R,IL4R,PRKCZ,LGALS9,RARA,SLAMF6,SMAD7,IL18R1,SOCS5,SPN,NCKAP1L,IL12RB1,TOX,RC3H1,SASH3,TBX21,GATA3,PTGER4,LY9,NFKBIZ,NLRP3,ATP7A,HLA-DRB1,IL23R,TMEM98,SH3RF1	28	34.5679
GOBP_CD4_POSITIVE_ALPHA_BETA_T_CELL_PROLIFERATION	0.659138	0.900537	0.0664364	-0.397987	-0.869641	12	LGALS9C,LGALS9B,VSIR,LGALS9	4	33.3333
GOBP_CD4_POSITIVE_CD25_POSITIVE_ALPHA_BETA_REGULATORY_T_CELL_DIFFERENTIATION	0.644101	0.899401	0.0646485	-0.436275	-0.863387	8	LGALS9,TOX,HLA-DRB1,PLA2G2D	4	50
GOBP_CD4_POSITIVE_OR_CD8_POSITIVE_ALPHA_BETA_T_CELL_LINEAGE_COMMITMENT	0.639583	0.899134	0.0686326	-0.343053	-0.875986	22	IL6R,SLAMF6,BCL2,SPN,IL12RB1,TOX,TBX21,LY9	8	36.3636
GOBP_CD8_POSITIVE_ALPHA_BETA_T_CELL_ACTIVATION	0.0659794	0.424486	0.252961	-0.526265	-1.39283	26	ZBTB7B,HLA-A,VSIR,HFE,XCL1,PTPN22,CRTAM,BCL2,NCKAP1L,TOX,HLA-E,CLEC4A,EOMES,GPR18,SH3RF1	15	57.6923
GOBP_CD8_POSITIVE_ALPHA_BETA_T_CELL_DIFFERENTIATION	0.425703	0.806625	0.0880945	-0.445414	-1.00587	13	ZBTB7B,BCL2,NCKAP1L,TOX,EOMES,GPR18	6	46.1538
GOBP_CD8_POSITIVE_ALPHA_BETA_T_CELL_PROLIFERATION	0.247582	0.702814	0.119348	-0.613944	-1.215	8	HLA-A,VSIR,XCL1,PTPN22,HLA-E,SH3RF1	6	75
GOBP_CDC42_PROTEIN_SIGNAL_TRANSDUCTION	0.619919	0.892795	0.0689567	-0.375561	-0.889487	15	RHOU,ABCA1,SHTN1,ABL1	4	26.6667
GOBP_CDP_CHOLINE_PATHWAY	0.0748031	0.442234	0.231127	-0.751078	-1.42327	7	CHPT1,CDS1,CHKA,CHKB	4	57.1429
GOBP_CDP_DIACYLGLYCEROL_METABOLIC_PROCESS	0.6625	0.900537	0.0668966	-0.375069	-0.862001	14	LCLAT1,CDS1,AGPAT3	3	21.4286
GOBP_CELLULAR_ALDEHYDE_METABOLIC_PROCESS	0.306288	0.741536	0.108394	-0.342329	-1.07925	64	KDM3A,CLCN2,AKR1C3,BCO1,BMP5,ADH5,REST,GLYCTK,IDH1,ALDH1A1,ALDH2,AKR1C1,HAGH,AKR7A3,ALDH8A1,DHRS4L1,HYI,ALDH9A1,ALDH3B2,ALDH3B1,PNKD,CYP27C1,ALDH3A2	23	35.9375
GOBP_CELLULAR_AMIDE_METABOLIC_PROCESS	5.65354e-20	2.27808e-17	1.15122	0.427883	1.78672	1080	PNP,EIF4A1,ARG2,EIF3I,SERP1,ETF1,EIF4E,GSPT1,EIF5A,EIF1,RBM8A,EIF3M,EIF4G1,DPH2,YARS1,EIF2S1,BZW1,EIF4A3,EIF3J,RPL22L1,CLIC1,PPP2CA,NOLC1,MRPL3,PUM3,EEF1E1,PDF,EIF6,HARS1,MRPL47,PA2G4,PARK7,NPM1,HM13,NCL,FASTKD2,SYNCRIP,RCC1L,EIF2B2,SMPD4,YBX3,EIF1AX,RPL36AL,ASCC3,KRT17,MRPS2,TRMT10C,EIF3B,ABCA12,EIF2S2,FPGS,EIF5B,EXOSC3,XPNPEP1,CHAC2,ABCE1,KHDRBS1,EIF3G,GARS1,FARSA,MRPS18A,MARS2,CALR,HNRNPD,ORMD…	422	39.0741
GOBP_CELLULAR_AMINO_ACID_BIOSYNTHETIC_PROCESS	0.520243	0.853557	0.0776799	-0.298255	-0.965896	74	PLOD2,ALDH18A1,SEPHS2,GGT1,NAGS,ABAT,DHFR2,GLUD1,DPYD,CBS,SERINC3,ALDH1A1,SHMT1,OTC,SERINC5,CTH,CLN3	17	22.973
GOBP_CELLULAR_AMINO_ACID_CATABOLIC_PROCESS	0.513292	0.849041	0.078921	-0.28217	-0.977119	109	HNMT,AUH,ABAT,DAO,DBT,DDAH2,GLUD1,HYKK,ACADSB,CBS,BCKDHB,ARHGAP11B,DDO,SHMT1,ACAT1,HAAO,ACAD8,SLC25A21,OTC,ALDH8A1,GLDC,TAT,HMGCL,GSTZ1,ETFA,ASPA,MCCC1,KYAT1,GPT,BCAT2,AMDHD1,ALDH6A1,ALDH5A1,CSAD,ATP2B4,PIPOX	36	33.0275
GOBP_CELLULAR_AMINO_ACID_METABOLIC_PROCESS	0.0491493	0.370726	0.282013	0.316443	1.21102	280	ODC1,ARG2,YARS1,CTPS1,SDS,HARS1,PARK7,GLUL,FPGS,GART,PPAT,GARS1,FARSA,MARS2,BLMH,RARS1,MARS1,HSD17B10,AARSD1,YARS2,SARS1,FARSB,HPDL,KARS1,TARS1,SMS,CARS2,DLST,PYCR1,CAD,ASS1,IARS1,EPRS1,EARS2,AZIN1,ENOPH1,GMPS,ATF4,WARS1,GLS,PYCR3,VARS1,GCSH,GCDH,SHMT2,SARS2,TPH1,GLYATL1,PCBD1,NOS3,AARS1,CARNMT1,MTHFD1,RIMKLB,LRRC47,SCLY,PLOD3,KYAT3,PTS,GOT2,GCLC,NARS2,PYCR2,TARS3,FAH,ASNS	66	23.5714
GOBP_CELLULAR_ANION_HOMEOSTASIS	0.603659	0.886836	0.0702813	-0.381055	-0.902498	15	ENPP1,ABCC6,XPR1,CKB	4	26.6667
GOBP_CELLULAR_CARBOHYDRATE_BIOSYNTHETIC_PROCESS	0.123482	0.551131	0.179782	-0.378859	-1.221	72	ENPP1,PPP1R3B,INSR,PCK2,PPP1CB,NDST1,AGL,ACADM,IMPA1,PPP1R3D,B3GNT8,UGP2,FBP2,B4GAT1,HAS2,NDST3,HS2ST1,INPP5K,DYRK2,PCK1,B3GNT2,NDST4	22	30.5556
GOBP_CELLULAR_CARBOHYDRATE_CATABOLIC_PROCESS	0.00982146	0.138733	0.38073	-0.539018	-1.55946	39	STBD1,PPP1R3B,MGAM,SCARB2,PPP1CB,AGL,SI,RB1CC1,PPP1R3D,AOAH	10	25.641
GOBP_CELLULAR_CARBOHYDRATE_METABOLIC_PROCESS	0.000263733	0.0100455	0.498493	-0.389276	-1.49638	273	ENPP1,STBD1,INPP5J,HKDC1,PPP1R3B,MOGAT2,PPARGC1A,INPP4B,PDK2,KAT2B,GNPTAB,MGAM,SESN2,ACACB,SCARB2,INSR,PCK2,PPP1CB,P2RY1,PPP4R3B,DGKQ,SRC,NDST1,AGL,NCOA2,CD244,SI,ACADM,IMPA1,PDK3,GPER1,PFKFB2,RB1CC1,PPP1CC,RBKS,PTK2B,BPNT1,OCRL,XYLB,PTEN,IDH1,PPP1R3D,SLC5A3,AOAH,PPARA,B3GNT8,C1QTNF12,ITPKA,UGP2,NLN,PPIP5K2,FBP2,B4GAT1,GANC,INPP5A,PFKFB4,PFKFB1,PPP1R2,PHKB,PDK1,HAS2,NDST3,MOGAT3,GIT1,POMK,TKFC,HS…	87	31.8681
GOBP_CELLULAR_COMPONENT_ASSEMBLY_INVOLVED_IN_MORPHOGENESIS	0.0914513	0.48601	0.208955	0.365016	1.23696	106	ACTG1,FLNC,MYL9,KRT19,NECTIN2,WDR1,CSRP1,SRF,PMP22,MYH11,PLEC,TNNT2,RFX2,LDB3,LMOD1,CFLAR,MYPN,FLII,NEBL,PGM5,OBSCN,ANK2,GPC1,TMOD1,MTMR2,PDGFRB,ANKRD1,CNTN1,CSRP2,TPPP	30	28.3019
GOBP_CELLULAR_COMPONENT_DISASSEMBLY	0.0848708	0.468135	0.208955	0.288629	1.14657	455	GRWD1,HMGA1,MMP1,ETF1,HSPA8,GSPT1,MMP10,EIF5A,SH3GL1,DFFA,CDC37,MMP3,VCP,PARK7,KIF9,MAP1S,ARFIP2,DYRK3,ARF6,ABCE1,BOK,UBQLN4,PLK3,WDR1,SET,DNAJC6,SSRP1,MID1IP1,FBXO7,DKK1,HPN,HDGFL3,UBQLN1,MMP12,ADAM15,ADAMTS4,KLK4,CAMSAP2,MAP4K4,OGFOD1,CAMSAP1,NOSTRIN,DENR,SUPT16H,CHMP4A,BMERB1,NEK6,VRK1,CTTN,MYC,UFM1,PHB2,HIF1A,RUBCNL,CX3CL1,TIGAR,KLC1,STMN3,HAX1,DDRGK1,RNF41,SPTBN2,SETX,SQSTM1,LMOD1,CDK5RAP3,V…	155	34.0659
GOBP_CELLULAR_COMPONENT_DISASSEMBLY_INVOLVED_IN_EXECUTION_PHASE_OF_APOPTOSIS	0.797244	0.943041	0.0553643	0.297712	0.792239	27	DFFA,BOK,CDK5RAP3,BAX,AIFM1,DEDD2,IL6,ENDOG,DFFB,HSF1,CAPN10	11	40.7407
GOBP_CELLULAR_COMPONENT_MAINTENANCE	0.877264	0.964303	0.0519512	-0.253587	-0.799316	63	TPRN,INSR,PCLO,DLG1,CD177,PLEKHA7,ITPKA,VPS35,TANC1,RAB3A,GRIN2B,INAVA,CTBP2,ITGA3,LNPK,MTSS1,SYNGAP1	17	26.9841
GOBP_CELLULAR_COMPONENT_MORPHOGENESIS	0.247826	0.703246	0.127505	-0.251985	-1.04341	736	ANK3,ATL1,EDN2,IGSF9,FGFR2,LRP4,FGF13,EPB41L3,BMPR2,BTBD3,DAB2IP,CPNE5,ERBB2,RERE,XK,PHLDB1,MTM1,ARHGAP44,LMTK2,UNC5B,FEZ2,EFNA1,SRC,SEMA5A,MYH14,FARP1,UNC5D,USP33,SMAD4,DNM2,NEK3,WASL,ULK1,SYT2,LHX4,LAMA1,MYO9A,KIDINS220,SIN3A,PALS1,VIL1,EDN3,HDAC6,PRKCZ,NIN,EDN1,FLRT3,COBL,PAK1,HOXA2,NGEF,RAP2A,DIXDC1,TMEM106B,PTEN,ADPRHL1,CERT1,STAU2,SLITRK6,ARPIN,SLC25A46,TAOK3,SEMA6D,EVX1,TTC8,APLP2,ANKRD27,…	197	26.7663
GOBP_CELLULAR_COPPER_ION_HOMEOSTASIS	0.723866	0.919515	0.0599892	0.345611	0.819543	16	CCDC22,ARF1,SCO1,ATOX1,PRNP,SCO2	6	37.5
GOBP_CELLULAR_DEFENSE_RESPONSE	0.643969	0.899401	0.0649408	0.29383	0.894797	52	FOSL1,IL33,C5AR1,ADORA2B,IL1RL2,RELA,RAB23,BCL10	8	15.3846
GOBP_CELLULAR_DETOXIFICATION_OF_ALDEHYDE	0.82881	0.949458	0.0562941	0.360176	0.732835	9	PARK7,RDH11,RDH12,AKR1A1	4	44.4444
GOBP_CELLULAR_EXTRAVASATION	0.329389	0.763057	0.10208	0.324628	1.04916	73	FUT4,MADCAM1,LYVE1,CD99,CD47,ST3GAL4,FADD,CX3CL1,PODXL2,EXT1,ICAM1,SELP,OLFM4,BCR,JAM3,CHST2,F11R,ADD2,IL1R1,SELE,IL27RA,SIRPA,XG,FUT7,PLVAP,TNF	26	35.6164
GOBP_CELLULAR_GLUCAN_METABOLIC_PROCESS	0.157258	0.605362	0.157403	-0.370877	-1.18126	67	ENPP1,STBD1,PPP1R3B,MGAM,INSR,PPP1CB,AGL,ACADM,RB1CC1,PPP1CC,PPP1R3D,UGP2,PPP1R2,PHKB,INPP5K,DYRK2	16	23.8806
GOBP_CELLULAR_GLUCOSE_HOMEOSTASIS	0.637965	0.899134	0.0656814	0.26468	0.927354	139	PIM3,TRA2B,LRRC8A,TWNK,XBP1,PPP3CA,ABCA12,NDUFAF2,HK1,SRF,SELENOT,FOXA3,NPTX1,JAGN1,FOXA2,PRKAA2,HIF1A,GPX1,UNC13B,GCG,NGFR,SMARCA4,ICAM1,CYBA,FOXO1,RACK1,FOXK2,GCLC,OXCT1,GPR27,SMARCB1,PIH1D1,IRS2,ACE	34	24.4604
GOBP_CELLULAR_HOMEOSTASIS	0.041763	0.330307	0.321776	-0.269496	-1.12709	874	ENPP1,HKDC1,SLC1A1,P2RY4,EDN2,SLC40A1,PPARGC1A,SLC9A3,SLC4A4,FRRS1,P2RX4,KCNJ2,GSTM2,TRPV3,SLC35G1,LARGE1,SLC30A4,XK,SLC46A1,MTM1,NR1H4,SCTR,CYB561A3,PCK2,CCL28,STEAP2,KNG1,P2RY1,SLC12A6,PIK3R1,RNF135,SLC31A2,CAMK2D,PRDX6,ATP6V1A,PDPK1,SLC26A3,SMAD4,FTH1,SIDT2,TRPM4,MT1DP,PDK3,GPER1,ATP1B1,ABCC6,SIN3A,SLC25A23,MCOLN1,PTK2B,EDN3,MCOLN2,EDN1,FOXO3,VDR,CHP1,SLC6A9,AQP11,SLC39A14,CLN5,HMOX1,ERO1A,TME…	269	30.778
GOBP_CELLULAR_HORMONE_METABOLIC_PROCESS	0.0249863	0.242146	0.352488	-0.379663	-1.34849	133	HSD3B2,ADH1C,ADH6,DHRS11,CLCN2,HSD17B11,AKR1C3,PLB1,DGKQ,BCO1,CYP2S1,HSD17B2,PLEKHA1,SULT1A1,CYP3A4,UGT2B11,BMP5,UGT1A8,CYP2C18,REST,HSD3B1,SGPL1,UGT1A3,ALDH1A1,RETSAT,ADH1A,AKR1C1,AKR1C2,UGT2B7,RDH5,ALDH8A1,SULT1E1,UGT1A1,PNPLA2,UGT2B17,CYP2C9,DHRS3,CYP3A7,CYP2D6,SRD5A1,CYP27C1,ADH1B,CRABP1,AKR1B10,RDH16	45	33.8346
GOBP_CELLULAR_HYPEROSMOTIC_RESPONSE	0.196429	0.654705	0.138022	0.554207	1.24371	13	YBX3,SLC2A1,XRCC5,ERRFI1	4	30.7692
GOBP_CELLULAR_HYPEROSMOTIC_SALINITY_RESPONSE	0.926733	0.974062	0.0487011	-0.348534	-0.628917	6	SLC25A23,MICU1	2	33.3333
GOBP_CELLULAR_HYPOTONIC_RESPONSE	0.382409	0.794128	0.0913924	-0.524312	-1.07237	9	MYLK,SLC12A6	2	22.2222
GOBP_CELLULAR_ION_HOMEOSTASIS	0.00273521	0.0581872	0.431708	-0.304632	-1.24845	649	ENPP1,SLC1A1,P2RY4,EDN2,SLC40A1,SLC9A3,SLC4A4,FRRS1,P2RX4,KCNJ2,GSTM2,TRPV3,SLC35G1,SLC30A4,XK,SLC46A1,CYB561A3,CCL28,STEAP2,KNG1,P2RY1,SLC31A2,CAMK2D,ATP6V1A,PDPK1,SLC26A3,SMAD4,FTH1,TRPM4,MT1DP,GPER1,ATP1B1,ABCC6,SLC25A23,MCOLN1,PTK2B,EDN3,MCOLN2,EDN1,VDR,CHP1,SLC6A9,AQP11,SLC39A14,CLN5,HMOX1,ERO1A,TMEM106B,CCDC115,SLC26A6,CCL5,ACKR2,MAPK3,ISCU,TTC7A,TMCO1,TRPM7,MT1H,XPR1,ATP1A1,CD24,PTGDR,HFE,…	204	31.433
GOBP_CELLULAR_IRON_ION_HOMEOSTASIS	0.0366036	0.303615	0.321776	-0.437447	-1.37885	63	SLC40A1,FRRS1,SLC46A1,CYB561A3,STEAP2,ATP6V1A,SMAD4,FTH1,SLC6A9,SLC39A14,HMOX1,CCDC115,ISCU,TTC7A,HFE,NCOA4,SLC11A2,ATP6V0D1,FLVCR1,TF,IREB2,FTL,ABCB7,HEPH,SCARA5	25	39.6825
GOBP_CELLULAR_KETONE_METABOLIC_PROCESS	0.0808081	0.456918	0.224966	-0.317143	-1.18881	196	APPL2,SLC7A7,PPARGC1A,PDK2,ACACB,CLCN2,COQ5,AKR1C3,NR1H4,DGKQ,CYP2B6,NR1H3,SIRT5,PDK3,SCAP,BMP5,CPT1A,PPARG,UGT1A8,HSD11B2,REST,CBR4,H6PD,PPARA,FABP3,CYP4F12,COQ9,PROX1,CYP4F2,PDK1,AKR1C1,HAGH,AKR1C2,FABP1,COQ8A,ETFBKMT,ABCD1,WDTC1,NCOR2,COQ8B,CYP4F3,INSIG2,ERLIN2,ALDH8A1,TYSND1,CLN3,PPTC7,PDK4,NCOR1,PRKAG2,MLXIPL,GHSR,TREX1,KYAT1,COQ7,PNKD,COQ6,SRD5A1,NR1D1	59	30.102
GOBP_CELLULAR_LIPID_CATABOLIC_PROCESS	1.18122e-09	2.02467e-07	0.788187	-0.50585	-1.91648	217	LPIN2,ABHD3,SCARB1,LIPC,SORL1,CROT,AMACR,ACAA2,ACER2,ACOX1,MGLL,NAPEPLD,ADTRP,SESN2,ACACB,AKR1C3,PLB1,SMPDL3A,EHHADH,PCK2,CRAT,AUH,ACAD10,BCO1,PRDX6,PLA2G4F,ACADM,PLA2G4C,MCEE,ABCD3,ETFDH,CPT1A,GALC,BDH2,ACOX2,PLPP6,ACADS,IDH1,SMPD3,CPT2,ALDH1L2,NUDT7,AOAH,PPARA,SGPL1,PNPLA1,LPIN3,NAGA,DDHD2,HADHB,GDPD3,PRKCD,ABCD4,ACAA1,PEX2,PLCG1,PLA2G4D,FABP1,ETFBKMT,ABCD1,ACAT1,SCP2,HADH,ECI2,FUCA1,PLA2G15,CP…	84	38.7097
GOBP_CELLULAR_LIPID_METABOLIC_PROCESS	2.7753e-14	7.58848e-12	0.975995	-0.388749	-1.63991	976	INPP5J,APPL2,PLA2G12B,ST8SIA6,LPIN2,ABHD3,SCARB1,LIPC,SORL1,CROT,NCEH1,AMACR,EDN2,MOGAT2,PPARGC1A,NAAA,ADH1C,ACAA2,ACER2,INPP4B,MPPE1,PDK2,PIGZ,ACSF2,LCLAT1,GSTM2,SGPP2,ACOX1,GGT1,PIP5K1B,MGLL,GAL3ST4,NAPEPLD,ADH6,IPMK,CYP4V2,PLAAT4,LARGE1,PLPP1,ADTRP,SESN2,ATG14,ACACB,ACSL5,AKR1C3,MTM1,CHPT1,PLB1,NR1H4,SMPDL3A,GAL3ST1,EHHADH,CDS1,PCK2,LPCAT4,ACSF3,SLC22A4,CRAT,AUH,DGKQ,PIK3R1,ACAD10,BCO1,CYP2B6,…	338	34.6311
GOBP_CELLULAR_MACROMOLECULE_BIOSYNTHETIC_PROCESS	7.1618e-35	6.85384e-32	1.53646	0.455494	1.93112	1452	EIF4A1,GRWD1,HMGA1,S100A11,EIF3I,SERP1,ETF1,PMM2,PIGW,CCT6A,CCT2,EIF4E,GSPT1,EIF5A,ALYREF,EIF1,RBM8A,HSP90AB1,CCT3,DDX21,EIF3M,EIF4G1,DPH2,YARS1,CTNNB1,EIF2S1,ST6GAL2,FUT4,DKC1,HSP90AA1,BZW1,EIF4A3,CCT5,EIF3J,PRMT1,RPL22L1,PPP2CA,NOLC1,MRPL3,PUM3,EEF1E1,CCT4,TWNK,CCT7,CDK2AP1,PDF,ZPR1,EIF6,VCP,HARS1,MRPL47,AATF,HNRNPC,PA2G4,NPM1,NCL,FASTKD2,SYNCRIP,RCC1L,EIF2B2,YBX3,EIF1AX,RPL36AL,RPN1,B3GALT6,LR…	553	38.0854
GOBP_CELLULAR_MACROMOLECULE_LOCALIZATION	1.15364e-07	1.29887e-05	0.704976	0.315564	1.34748	1656	SFN,KRT18,TRIM29,LMNA,ARF4,HSPA5,NUP88,AGR2,RRS1,BAG3,NUTF2,BYSL,PIGW,HSPA8,CCT6A,CCT2,NUP98,SDCBP,HSP90AB1,CCT3,MAPRE1,DIAPH1,KPNA2,RANGAP1,CTNNB1,ARL14,SRPRB,DNAJA1,RAN,HYAL2,DKC1,HSP90AA1,CCT5,ID1,IPO4,AP2B1,CDC37,NOLC1,TOMM40,HSPD1,CCT4,SSR2,CCT7,MACROH2A2,EMD,ZPR1,VCP,GRPEL1,PPP3CA,PARK7,NPM1,HM13,ACTB,SRP19,MYADM,SURF4,SEC61A1,HSP90B1,ARFGAP3,LRWD1,GLUL,TCP1,PMPCA,RRAGA,ABCA12,ARFIP2,SEC13,…	515	31.099
GOBP_CELLULAR_MAGNESIUM_ION_HOMEOSTASIS	0.18146	0.635326	0.143759	-0.738501	-1.26893	5	XK,EDN3,TRPM7	3	60
GOBP_CELLULAR_METABOLIC_COMPOUND_SALVAGE	0.119374	0.54368	0.179782	0.484823	1.31592	29	PNP,UPP1,HPRT1,APRT,ENOPH1,ADSL,PRTFDC1,AMPD2,APIP,ADK,PDXK,NAPRT,MTAP	13	44.8276
GOBP_CELLULAR_MODIFIED_AMINO_ACID_BIOSYNTHETIC_PROCESS	0.471954	0.833512	0.08042	0.325412	0.970557	46	MTHFD1L,PARK7,ATIC,FPGS,GART,CHAC2,PTDSS1,PTDSS2,MTHFD1,MGST2,GAMT,PLOD3,GCLC,GCH1	14	30.4348
GOBP_CELLULAR_MODIFIED_AMINO_ACID_CATABOLIC_PROCESS	0.11499	0.533924	0.188204	-0.46795	-1.29174	32	GGT1,DIO3,DMGDH,ALDH1L2,ALDH1L1,PCYOX1,GGT5,ABHD12,DPEP1,ABHD12B	10	31.25
GOBP_CELLULAR_MODIFIED_AMINO_ACID_METABOLIC_PROCESS	0.0371265	0.306624	0.321776	-0.342908	-1.27632	186	PLOD2,SLC1A1,CROT,SLC6A8,GSTM2,GGT1,SULT1B1,GATM,GGT6,DIO3,SLC46A1,LPCAT4,SLC22A4,CRAT,GCNT4,DHFR2,IYD,ACADM,PAX8,CPT1A,CLIC5,SERINC1,IDH1,DMGDH,CPT2,ALDH1L2,ALDH1L1,PCYOX1,SERINC3,ARL6IP5,GSTM4,PLA2G2F,LPCAT3,TMLHE,SLCO1C1,HAGH,SHMT1,SLC5A5,MBOAT1,GGT5,ETHE1,PLA2G15,SERINC5,CPT1C,GSTA2,VNN1,CKB,SERINC2,FOLH1,ABHD12,SULT2A1,GSTK1	52	27.957
GOBP_CELLULAR_MONOVALENT_INORGANIC_ANION_HOMEOSTASIS	0.315789	0.749688	0.106323	0.610918	1.16814	7	KCNE3,KCNQ1,TBXAS1,SLC12A2,SLC12A5	5	71.4286
GOBP_CELLULAR_MONOVALENT_INORGANIC_CATION_HOMEOSTASIS	0.0115607	0.154466	0.38073	-0.413681	-1.42781	106	SLC9A3,SLC4A4,KCNJ2,SLC26A3,ATP1B1,CHP1,AQP11,CLN5,TMEM106B,CCDC115,SLC26A6,MAPK3,ATP1A1,LRRK2,CA2,SLC9A6,ATP1B3,DMXL2,ATP6V0D1,SLC4A10,SCNN1A,CLCN3,ATP6V0D2,SLC4A5,SLC9A2,CLN3,BCL2,MAPK1,VPS33A,SLAMF8,LACC1,SLC4A9	32	30.1887
GOBP_CELLULAR_NITROGEN_COMPOUND_CATABOLIC_PROCESS	0.000204083	0.00819612	0.518848	0.354446	1.40687	452	PNP,ETF1,GSPT1,RBM8A,DKC1,EIF4A3,DFFA,NSUN2,HNRNPA0,ZPR1,MRTO4,VCP,HNRNPC,NPM1,FASTKD2,SYNCRIP,YBX3,CSDC2,HMOX2,ZC3H18,EXOSC3,ENTPD7,DDX5,SERBP1,ISG20,UPP1,EXOSC4,HNRNPD,EXOSC2,LSM7,HPRT1,ELAVL1,ENTPD6,RNASEH1,MAPKAPK2,FUS,FEN1,RNH1,PDE10A,DCPS,HNRNPU,RNPS1,TAF15,PDE4B,SSB,POP1,EXOSC5,ITPA,EXOSC7,PCID2,MLH1,EIF3E,PDE12,NUDT5,PLEKHN1,YBX1,ZFP36,APEX1,HSPA1B,DHX9,EXOSC9,ANG,POLR2D,SLIRP,EXOSC6,TRIR…	128	28.3186
GOBP_CELLULAR_OXIDANT_DETOXIFICATION	0.0526316	0.380858	0.276501	0.388991	1.29754	95	SRXN1,GPX2,PARK7,BMP7,UBIAD1,GSTP1,GSTO1,NXN,PRDX4,SELENOT,TXNDC17,GLRX,TXNRD1,PTGS2,PRDX1,CCS,GPX1,TXN,SELENOS,NOS3,MGST2,PRDX2,MT3,DUOX1,SOD3,GCH1,TPO,GPX3,NFE2L2,SELENOF,MGST1,S100A9,HBA2,TXNRD3	34	35.7895
GOBP_CELLULAR_PIGMENTATION	0.668033	0.902669	0.0656814	-0.296107	-0.903925	53	RAB17,HPS1,ANKRD27,BBS2,DCTN2,MYO7A,MKKS,RAB27A,BLOC1S1,BLOC1S5,RAB27B,SHROOM2,KIF13A,BCL2,PIKFYVE,VPS33A	16	30.1887
GOBP_CELLULAR_POLYSACCHARIDE_CATABOLIC_PROCESS	0.00699552	0.112753	0.407018	-0.72481	-1.74606	16	STBD1,PPP1R3B,MGAM,PPP1CB,AGL,RB1CC1,PPP1R3D,AOAH	8	50
GOBP_CELLULAR_POTASSIUM_ION_HOMEOSTASIS	0.0307006	0.273944	0.352488	-0.690948	-1.58797	14	KCNJ2,ATP1B1,ATP1A1,ATP1B3	4	28.5714
GOBP_CELLULAR_PROCESS_INVOLVED_IN_REPRODUCTION_IN_MULTICELLULAR_ORGANISM	0.940919	0.97882	0.0525899	-0.223284	-0.881563	372	KDM3A,PAQR8,ETV6,TEX11,UBR2,CXADR,SRC,MAST2,STRBP,ZMIZ1,SLC26A3,PTK2B,EDN1,FOXO3,AGO4,PDE3A,FOXJ2,DNAH1,SLC26A6,DDX25,RARA,SMARCA2,DMRTA1,PDE5A,MARF1,TBC1D20,PAQR5,TDRD7,CATSPER3,BBS2,PTGDR2,PAFAH1B1,HOOK1,MASTL,NEURL1,GMCL1,MDK,FMN2,PIWIL2,ACRBP,TDRD5,UBE2B,MKKS,SOS1,ZSCAN21,CEP57,FOXJ3,DEFB1,MLH3,WASHC5,PRKACA,ZBTB16,CCDC136,FNDC3A,KIT,RNF2,SPIRE2,MEIOB,BCL2,DMC1,DNMT3A,FBXW11,YTHDC1,CELF4,CFAP…	78	20.9677
GOBP_CELLULAR_PROTEIN_CATABOLIC_PROCESS	0.014355	0.177548	0.38073	0.285476	1.17566	786	HSPA5,ANXA2,PSME3,SDCBP,UBE2N,HSP90AB1,CTNNB1,PSMD6,CSNK1E,HSP90AA1,SDF2L1,XBP1,ADRM1,VCP,USP31,PARK7,HM13,PSMC4,PSMB2,HSPBP1,UCHL3,HSP90B1,PSMB5,CLPP,PSMB6,ASCC3,PSMD8,COPS3,PSMC5,PSMD7,PRPF19,PSMB7,LAPTM4B,UBE2I,SEC61B,KCTD6,PSMA5,PSMD14,PSMD13,PSMA7,CALR,UBQLN4,PLK3,PSMC1,USP14,UBXN8,USP10,SGTA,ELOC,DVL1,RNF126,LONP1,EZR,PSMB1,FBXO7,PSMA2,PSMD2,PSMD4,AUP1,PPP2R5C,PSMB4,PSME4,CUL1,DDB1,CCDC22,U…	226	28.7532
GOBP_CELLULAR_RESPIRATION	0.00467401	0.0854576	0.407018	0.368504	1.37194	225	NR4A3,VCP,PARK7,FXN,MYBBP1A,NDUFS5,NDUFS8,DLST,PPIF,STOML2,CHCHD2,PDE12,COA6,OGDH,BID,ADSL,TRAP1,PLEC,IDH3B,NDUFS7,NDUFA12,PDHB,NDUFS6,MYC,HIF1A,ATP5F1D,NDUFB8,COX10,SHMT2,PDHA1,NDUFB4,ATP5MF,DNAJC30,IDE,IDH2,PNPT1,PANK2,CYCS,SLC25A25,PRELID1,SLC25A22,IFNLR1,CCNB1,UQCRH,NDUFB6,SLC25A33,UQCC3,ANTKMT,UQCRFS1,CYC1,NDUFAB1,NDUFB2,ATP5MG,AIFM2,MTFR1,ATP5ME,PRDM16,MTLN,COX7A1,NFATC4,SCO2,NDUFAF1,ATP5PD…	94	41.7778
GOBP_CELLULAR_RESPONSE_TO_ABIOTIC_STIMULUS	0.00354895	0.0700277	0.431708	0.345772	1.33566	315	MMP1,HSPA5,BAG3,CNN2,EIF2S1,HYAL2,TIMP1,MMP3,TRIAP1,NOC2L,NPM1,YBX3,TNFRSF10A,CRY1,H2AX,TNFRSF10B,SLC2A1,RUVBL2,IL1B,XRCC5,ELK1,CRIP1,DDB1,GJA1,TNKS1BP1,XRCC6,SMPD1,HYAL3,LTBR,CDC25A,EGR1,LRRC8E,ITGA2,KDM1A,ATF4,PLEC,METTL3,ECT2,GNB5,COPS9,FADD,MYC,MDM2,PTGS2,DDX3X,ERRFI1,GADD45A,HRAS,RHOB,POLD3,BABAM2,ZMPSTE24,ATR,BCL10,PARP1,SCX,SFRP1,NOX1,CYBA,TLR4,CHEK2,STK39,HABP4,FIGNL1,PDE2A,BAX,INO80,TMEM…	88	27.9365
GOBP_CELLULAR_RESPONSE_TO_ACIDIC_PH	0.107071	0.52381	0.193813	-0.553706	-1.33387	16	CHP1,RAB11FIP5,TRPV1,SCNN1A,PCK1,IMPACT,PKD2L1	7	43.75
GOBP_CELLULAR_RESPONSE_TO_ACID_CHEMICAL	0.518	0.852183	0.0772747	0.296151	0.958395	78	XBP1,RRAGA,HNRNPD,CEBPB,KLF2,LAMTOR5,ASS1,PLEC,HNRNPAB,MYC,IPO5,COL4A1,CYBA,PNPLA3,GCLC,NSMF,BAIAP2,DNMT1,COL16A1,BCL11A,AMIGO1	21	26.9231
GOBP_CELLULAR_RESPONSE_TO_ALCOHOL	0.353175	0.779448	0.0982123	-0.313305	-1.03573	83	TP53INP1,P2RY4,ADCY6,GRAMD1C,OSBPL7,TNFSF4,AKR1C3,KLF9,FOXO3,PTGDR,XRN1,CDH1,PRKAA1,AKR1C2,SPHK2,ITPR2,CYBB,UGT1A1,GPLD1	19	22.8916
GOBP_CELLULAR_RESPONSE_TO_ALDEHYDE	0.603175	0.886449	0.0691198	0.400829	0.89951	13	PARK7,RDH11,AIFM1,ACE,RDH12,AKR1A1	6	46.1538
GOBP_CELLULAR_RESPONSE_TO_ALKALOID	0.0197008	0.211839	0.352488	-0.545109	-1.53803	34	SLC1A1,CASP7,GSTM2,CASP6,TMEM38B,DDC,CASP3,TRPV1	8	23.5294
GOBP_CELLULAR_RESPONSE_TO_AMMONIUM_ION	0.579882	0.877926	0.0707899	-0.550364	-0.945663	5	SLC1A1,GRIA1	2	40
GOBP_CELLULAR_RESPONSE_TO_AMYLOID_BETA	0.968127	0.988284	0.0469759	-0.234694	-0.686184	42	BCL2L11,CACNB1,FOXO3,SNX6	4	9.52381
GOBP_CELLULAR_RESPONSE_TO_ANTIBIOTIC	0.530651	0.857991	0.0738053	0.416223	0.960296	14	HSPA5,CRIP1,MDM2,RPL23	4	28.5714
GOBP_CELLULAR_RESPONSE_TO_ARSENIC_CONTAINING_SUBSTANCE	0.164706	0.618205	0.151149	0.495474	1.25768	21	VCP,GSTO1,PPIF,ATF4,MYC,DDX3X,HNRNPA1,DAXX,DHX36,SLC38A2,ZC3H12A,UROS,HSF1	13	61.9048
GOBP_CELLULAR_RESPONSE_TO_ATP	0.0516529	0.380498	0.287857	-0.60663	-1.4779	18	P2RY4,P2RX4,P2RY1,TRPM4,SSH1,TRPV1,P2RX7,P2RY12,CIB2	9	50
GOBP_CELLULAR_RESPONSE_TO_BACTERIAL_LIPOPROTEIN	0.469307	0.832316	0.0819779	-0.559405	-1.00943	6	TLR1,CD14,CD36,TIRAP	4	66.6667
GOBP_CELLULAR_RESPONSE_TO_BILE_ACID	0.485207	0.83755	0.0799859	-0.590273	-1.01424	5	NR1H4	2	40
GOBP_CELLULAR_RESPONSE_TO_BIOTIC_STIMULUS	0.234615	0.692933	0.122679	0.287057	1.07161	230	HSPA5,CD55,MAP2K3,XBP1,MIF,SERPINE1,CXCL8,EFNB2,CEBPB,IRAK2,IRF3,IL1B,PAF1,GSTP1,PDE4B,CXCL3,ASS1,RIPK2,TRIB1,ZFP36,CDC73,CDK4,RELA,IRAK1,PABPN1,WFS1,CX3CL1,TIGAR,NFKBIA,PLAA,IL1A,SELENOS,CXCL2,CXCL1,ZMPSTE24,BCL10,NOS3,CXCL11,PRDX2,TLR4,CD86,CACTIN,TBXA2R,TNIP3,BCR,CXCL5,LILRB1,TRIM5,ARID5A,UPF1,NFKBIB,SIGIRR,PPP1R15B,TSPO,ANKRD1,TP53,LDOC1,HMGB1	58	25.2174
GOBP_CELLULAR_RESPONSE_TO_BRAIN_DERIVED_NEUROTROPHIC_FACTOR_STIMULUS	0.181443	0.635326	0.147331	0.651366	1.28902	8	EIF4A3,SH3GL2,MAPT,TMEM108,WASF1	5	62.5
GOBP_CELLULAR_RESPONSE_TO_CADMIUM_ION	0.0173309	0.195412	0.352488	-0.549369	-1.55006	34	AKR1C3,JUN,MT1DP,HMOX1,MAPK3,MT1H,MT1M,MT2A,MT1F,MT1E,MAPK9,CYBB,MT1X,MAPK1,MT1G,OGG1	16	47.0588
GOBP_CELLULAR_RESPONSE_TO_CAFFEINE	0.421471	0.806625	0.0880945	-0.486286	-1.0204	10	GSTM2,TMEM38B	2	20
GOBP_CELLULAR_RESPONSE_TO_CALCIUM_ION	0.435644	0.813286	0.0860347	-0.303231	-0.997898	81	CHP2,CPNE5,AKR1C3,CAMK2D,JUN,SYT2,NCSTN,SLC25A23,MCOLN1,EDN1,DMTN,SYT15,CPNE8,PRKAA1,SYT17,CPNE2,GPLD1,CPNE7,ALOX5AP,DPEP1,CARF,SYT8,CPNE3	23	28.3951
GOBP_CELLULAR_RESPONSE_TO_CAMP	0.464981	0.829971	0.0815265	0.322467	0.986389	53	HSPA5,EZR,STC1,RAPGEF3,ASS1,APEX1,KDM1A,IGFBP5,KCNQ1,INHBB,RAP1B,CYP1B1,PDE2A	13	24.5283
GOBP_CELLULAR_RESPONSE_TO_CARBOHYDRATE_STIMULUS	0.589212	0.882083	0.0725352	-0.26889	-0.955048	133	MAP2K6,SLC2A5,NR1H4,PCK2,SMAD4,SIDT2,TRPM4,PDK3,GPER1,MAPK13,SIN3A,FOXO3,SLC39A14,SLC26A6,RAB11FIP5,C2CD2L,FKBP1B,C1QTNF12,OSBP,PRKCB,PRKAA1,CPB2,SOX4,PRKACA,ADRA2A,MAP2K7,PCK1,GPR68,LRP5,ZFP36L1,GPLD1,CCDC186,PIK3CA,CLEC7A,GAS6,MLXIPL,GHRL,RAF1,NR1D1,CLTRN,MPC2,KLF7,KCNB1,ZBTB20,MEN1,ADCY5,ZBED6,PLA2G6,CMA1,SERPINF1,HLA-DRB1	51	38.3459
GOBP_CELLULAR_RESPONSE_TO_CHEMICAL_STRESS	0.0207867	0.218779	0.352488	0.321069	1.24021	314	SRXN1,NR4A3,CTNNB1,EIF2S1,DNAJA1,MET,ADPRS,SFPQ,MMP3,PARK7,YBX3,FXN,SLC2A1,PRKRA,LONP1,FBXO7,XRCC5,KLF2,BMP7,HDAC2,PYCR1,PPIF,UBQLN1,CHCHD2,PPIA,FOS,HGF,P4HB,LRRC8E,APEX1,HSPA1B,GLRX2,DIABLO,ATF4,TRAP1,RELA,PLEC,MCL1,ECT2,RWDD1,SPHK1,PRKAA2,MYC,NR4A2,HIF1A,PTGS2,DDX3X,PRDX1,ERRFI1,CCS,GPX1,SIGMAR1,RHOB,BAG5,ANXA1,TXN,PNPT1,CAV1,SELENOS,SETX,NONO,FBXW7,KEAP1,NOS3,PARP1,NOX1,PRDX2,TLR4,NCOA7,MAP3K5…	99	31.5287
GOBP_CELLULAR_RESPONSE_TO_CHOLESTEROL	0.632114	0.898911	0.0679923	-0.372767	-0.882869	15	GRAMD1C,OSBPL7	2	13.3333
GOBP_CELLULAR_RESPONSE_TO_COCAINE	0.363636	0.785553	0.0949752	-0.553994	-1.09635	8	SLC1A1	2	25
GOBP_CELLULAR_RESPONSE_TO_COLD	0.733981	0.923357	0.0585938	0.36062	0.801291	12	NFKBIA,FOXO1,DNAJC3	3	25
GOBP_CELLULAR_RESPONSE_TO_COPPER_ION	0.202899	0.660736	0.138805	-0.461418	-1.20331	24	MT1DP,MT1H,MT1M,MT2A,MT1F,MT1E,MT1X,AOC1,BECN1,MT1G	10	41.6667
GOBP_CELLULAR_RESPONSE_TO_CORTICOSTEROID_STIMULUS	0.543478	0.862609	0.0741759	0.303834	0.94891	58	EIF4E,RAN,PLAT,STC1,HNRNPU,ASS1,ZFP36,UBE2L3,ERRFI1,CBX3,TFAP4,ANXA1,CFLAR,CYP1B1,SMYD3,AIFM1,ATP2B1,RPS6KB1,ACE	19	32.7586
GOBP_CELLULAR_RESPONSE_TO_DEXAMETHASONE_STIMULUS	0.357834	0.782289	0.0959207	0.398159	1.0574	26	EIF4E,PLAT,ASS1,ERRFI1,CBX3,TFAP4,CFLAR,SMYD3	8	30.7692
GOBP_CELLULAR_RESPONSE_TO_DNA_DAMAGE_STIMULUS	0.000255027	0.0098115	0.498493	0.32195	1.32702	796	SFN,AEN,MORF4L2,UBE2N,CSNK1E,DOT1L,ADPRS,SFPQ,EEF1E1,TRIAP1,VCP,AATF,PARK7,NPM1,ACTB,CCND1,WDR4,MIF,SETD7,ASCC3,COPS3,CRY1,DYRK3,EPHA2,BCCIP,H2AX,PRPF19,DCUN1D5,POLD2,DDX5,INO80C,PSMD14,BOK,UBQLN4,CD44,PLK3,RUVBL2,USP10,SPRED1,RUVBL1,BCL3,PRMT6,MAPKAPK2,PLK2,INO80E,FUS,SSRP1,FEN1,IRF3,XRCC5,HNRNPK,PSME4,CRIP1,MRGBP,UBE2V1,POLE3,ACTL6A,DDB1,DONSON,TRIM28,TNKS1BP1,MLH1,XRCC6,DDX1,CHCHD6,PPP4C,RAD23…	270	33.9196
GOBP_CELLULAR_RESPONSE_TO_DSRNA	0.672764	0.903946	0.0649408	-0.337317	-0.85471	21	TLR3,IFIT1,IFIH1,RIOK3,P2RX7,FLOT1,MAVS	7	33.3333
GOBP_CELLULAR_RESPONSE_TO_ELECTRICAL_STIMULUS	0.565923	0.873706	0.0734381	-0.435351	-0.92654	11	REST,PTEN	2	18.1818
GOBP_CELLULAR_RESPONSE_TO_ENDOGENOUS_STIMULUS	0.00162118	0.0404291	0.45506	-0.280125	-1.19307	1260	ENPP1,APPL2,BCL2L11,LPIN2,AQP8,SORL1,NR5A2,SLC1A1,BMP8B,P2RY4,CDKN2B,BMP8A,PBLD,PDK2,FGFR2,P2RX4,CASP7,PTPRA,ADCY6,HDAC5,RXRA,GSTM2,PPM1A,DLL4,AKAP9,CACNB1,KDM3A,EIF4EBP2,KAT2B,SNX25,VEPH1,SESN3,PDE8A,PAQR8,BMPR2,PDCD4,NR1D2,DAB2IP,PLPP1,ERBB2,TNFSF4,ADTRP,NUMA1,SESN2,ZBTB7B,TRIM68,AKR1C3,ZDHHC7,PADI2,INSR,ACVR2A,HDAC9,NR1H4,THRA,PCK2,UBR2,CHMP5,P2RY1,GNA11,CPEB3,HOXA13,GABRG2,CRB2,NR3C1,DENND4C,…	295	23.4127
GOBP_CELLULAR_RESPONSE_TO_EPINEPHRINE_STIMULUS	0.937132	0.977489	0.04783	0.286927	0.621175	11	PDE4B,KCNQ1	2	18.1818
GOBP_CELLULAR_RESPONSE_TO_ESTRADIOL_STIMULUS	0.929577	0.97451	0.0492918	-0.251669	-0.72769	40	BCL2L11,NRIP1,GPER1,SSTR2,NCOA3,UGT1A1,SSTR1,FAM210B,MMP2,SRD5A1	10	25
GOBP_CELLULAR_RESPONSE_TO_ESTROGEN_STIMULUS	0.506903	0.846945	0.0776799	0.409474	0.970981	16	PELP1,SRA1,MYC,SFRP1,ARID5A,SERPINB9	6	37.5
GOBP_CELLULAR_RESPONSE_TO_ETHANOL	0.0759754	0.446004	0.234393	-0.644061	-1.40734	12	TP53INP1,PRKAA1,ITPR2,CYBB,UGT1A1,DNMT3A,GLRA2	7	58.3333
GOBP_CELLULAR_RESPONSE_TO_ETHER	0.148893	0.591556	0.161979	0.719333	1.32196	6	CDK4,LARP1,ZC3H12A,PLCB1,GOLPH3	5	83.3333
GOBP_CELLULAR_RESPONSE_TO_EXOGENOUS_DSRNA	0.523232	0.855079	0.0772747	-0.39117	-0.942323	16	TLR3,IFIT1,IFIH1	3	18.75
GOBP_CELLULAR_RESPONSE_TO_EXTERNAL_STIMULUS	0.172932	0.626374	0.143759	0.282985	1.08853	302	FOSL1,HSPA5,AQP3,BAG3,HSPA8,CNN2,EIF4G1,EIF2S1,XBP1,MFSD2A,GLUL,TNFRSF10A,RRAGA,MYBBP1A,SEH1L,UPP1,TNFRSF10B,MARS1,SLC2A1,UCN3,IL1B,DCPS,PIM1,SRF,PICK1,LTBR,FOS,FOXA3,ADORA2B,ITGA2,GLRX2,PMAIP1,ATF4,PLEC,MIOS,FOXA2,RRP8,PRKAA2,FADD,NR4A2,PTGS2,GADD45A,PRKAG1,INHBB,NUDT1,BCL10,DSC2,SCX,SFRP1,PCSK9,CYBA,TLR4,GCN1,HNRNPA1,RIPOR1,MAP3K5,FOXO1,HABP4,PDE2A,MED1,GCLC,TXN2,MYOCD,ASNS,AIFM1,WNT4,MAP3K14,S…	94	31.1258
GOBP_CELLULAR_RESPONSE_TO_EXTRACELLULAR_STIMULUS	0.4158	0.805642	0.0913924	-0.2665	-1.01274	238	CDKN2B,PDK2,RXRA,SESN3,BMPR2,SESN2,ATG14,AKR1C3,NR1H4,NUAK2,FLCN,WIPI1,USP33,IL15,ULK1,MAX,FOXO3,VDR,HMOX1,SREBF2,MAPK3,ATF2,XPR1,ARHGAP35,PPARA,CBS,SESN1,BMT2,LRRK2,SIK2,ZFYVE1,TNRC6A,KLF10,PIK3C3,PRKAA1,RNF152,P2RX7,SH3GLB1,LAMP2,BGLAP,STK24,USF1,DEPDC5,LARS1,MAP1LC3B,EIF2AK3,PCK1,POSTN,MTMR3,AOC1,FNIP1,PDK4,NCOA1,BECN1,JMY,IMPACT,PRKAB2,BCL2,MAPK1,ITGA4,WIPI2,PRKAG2,ATG5,GAS6,EIF2AK2,CBL,BRSK1…	87	36.5546
GOBP_CELLULAR_RESPONSE_TO_FATTY_ACID	0.532673	0.858376	0.0753094	-0.337235	-0.951514	34	AKR1C3,NR1H4,SRC,PDK3,EDN1,CPT1A,HMGCS2,AKR1C1,AKR1C2	9	26.4706
GOBP_CELLULAR_RESPONSE_TO_FLUID_SHEAR_STRESS	0.775591	0.936581	0.0566484	0.325545	0.807106	19	TFPI2,KLF2,ASS1,PLEC,PTGS2	5	26.3158
GOBP_CELLULAR_RESPONSE_TO_FOLLICLE_STIMULATING_HORMONE_STIMULUS	0.850485	0.955719	0.0517405	0.323146	0.718023	12	PLAT,GCLC,EDNRA	3	25
GOBP_CELLULAR_RESPONSE_TO_GAMMA_RADIATION	0.000629326	0.0196658	0.477271	0.672755	1.82602	29	HSPA5,H2AX,XRCC5,ELK1,XRCC6,EGR1,KDM1A,MDM2,HRAS,ZMPSTE24,ATR,CYBA,CHEK2,TMEM109,RPL26,CRYAB,TP53,MAP3K20,TSPYL5	19	65.5172
GOBP_CELLULAR_RESPONSE_TO_GLUCAGON_STIMULUS	0.949896	0.981828	0.0499914	0.291926	0.59397	9	ASS1	2	22.2222
GOBP_CELLULAR_RESPONSE_TO_GLUCOSE_STARVATION	0.502879	0.845468	0.0766747	0.320105	0.966843	49	HSPA5,XBP1,MYBBP1A,UPP1,SLC2A1,PICK1,PMAIP1,ATF4,RRP8,PRKAA2,PRKAG1,HNRNPA1,ASNS,SIK1,TP53,NFE2L2,ZC3H12A,TBL2,IFI16	19	38.7755
GOBP_CELLULAR_RESPONSE_TO_GONADOTROPIN_STIMULUS	0.653846	0.900537	0.0661326	-0.35239	-0.87093	19	PAX8,EDN1,GATA6,SLC5A5,NOTCH1	5	26.3158
GOBP_CELLULAR_RESPONSE_TO_GROWTH_HORMONE_STIMULUS	0.691684	0.909336	0.0635008	-0.33577	-0.836861	20	PIK3R1,SOCS2,LEPROT,GHR,MBD5,GHRL,LYN,LEPROTL1,JAK2,PXN,STAT5A,STAT6,PTK2	13	65
GOBP_CELLULAR_RESPONSE_TO_HEAT	0.000431972	0.0146986	0.498493	0.545032	1.74744	66	BAG3,HSP90AB1,EIF2S1,HSP90AA1,VCP,TCIM,MAPKAPK2,CHORDC1,HDAC2,DNAJC2,DNAJC7,DNAJB6,HSPA1B,POLR2D,HIKESHI,IRAK1,HSBP1,PTGS2,DNAJB1,YWHAE,IL1A,RBBP7,ATR,DAXX,DHX36,STUB1,MAPT,HSP90AB2P,CLPB,STAC	30	45.4545
GOBP_CELLULAR_RESPONSE_TO_HEPARIN	0.486869	0.83755	0.0810802	0.577173	1.00734	5	EGR1,SFRP1,SOX9	3	60
GOBP_CELLULAR_RESPONSE_TO_HISTAMINE	0.491903	0.838755	0.0806388	0.508899	0.973071	7	DIAPH1,HRH1	2	28.5714
GOBP_CELLULAR_RESPONSE_TO_HORMONE_STIMULUS	0.00375508	0.0725486	0.431708	-0.305202	-1.23621	546	ENPP1,APPL2,BCL2L11,LPIN2,SORL1,NR5A2,P2RY4,PDK2,PTPRA,ADCY6,HDAC5,RXRA,KDM3A,EIF4EBP2,KAT2B,SESN3,PAQR8,NR1D2,PLPP1,TNFSF4,ADTRP,ZBTB7B,TRIM68,AKR1C3,ZDHHC7,PADI2,INSR,HDAC9,NR1H4,THRA,PCK2,NR3C1,DENND4C,PIK3R1,SRC,NR1H3,NCOA2,PDPK1,ZMIZ1,KLF9,RNF14,MAX,GPER1,PKLR,PRMT2,PDE3B,ESRRA,BCAR3,HDAC6,PAX8,PRKCZ,EDN1,FOXO3,PAK1,PPARG,HMGCS2,PPARGC1B,SLC39A14,GATA6,REST,LGR4,SOCS2,RARA,ACSL1,PGRMC2,ATP1A…	146	26.7399
GOBP_CELLULAR_RESPONSE_TO_HYDROGEN_PEROXIDE	0.266129	0.714155	0.11725	0.33236	1.08133	82	NR4A3,MET,PARK7,FXN,KLF2,HDAC2,PYCR1,PPIF,HGF,APEX1,TRAP1,RELA,ECT2,SPHK1,SIGMAR1,RHOB,ANXA1,TXN,SETX,MAP3K5,CYP1B1,STK25,RACK1,GPR37,RPS3,AIFM1,PCNA,KDM6B,NFE2L2,MAP1LC3A,ZNF580,IL6,ENDOG,CDK1,HSF1	35	42.6829
GOBP_CELLULAR_RESPONSE_TO_HYDROPEROXIDE	0.206963	0.664644	0.132147	-0.640865	-1.26827	8	TP53INP1,PRKCD,OXR1,DAPK1,AIF1	5	62.5
GOBP_CELLULAR_RESPONSE_TO_HYPEROXIA	0.270707	0.717226	0.116234	0.680764	1.18813	5	CAV1,NOX1,FOXO1	3	60
GOBP_CELLULAR_RESPONSE_TO_INCREASED_OXYGEN_LEVELS	0.827515	0.949296	0.0555947	-0.341096	-0.745329	12	ATP6V1A,CCDC115,ATP6V0D1	3	25
GOBP_CELLULAR_RESPONSE_TO_INDOLE_3_METHANOL	0.577778	0.877926	0.0721798	0.538177	0.939275	5	CTNNB1,CTNNA1	2	40
GOBP_CELLULAR_RESPONSE_TO_INORGANIC_SUBSTANCE	0.0281668	0.261424	0.352488	-0.330767	-1.24573	210	ANK3,SLC1A1,CHP2,SLC40A1,ALAD,P2RX4,FMR1,CPNE5,CDKN1B,AKR1C3,NEK7,CAMK2D,JUN,DNM2,MT1DP,SYT2,NCSTN,SLC25A23,MCOLN1,B2M,EDN1,HMOX1,SMPD3,MAPK3,MT1H,DMTN,HFE,SLC30A10,MT1M,CDH1,SYT15,MT2A,MT1F,LRRK2,CPNE8,PRKAA1,MT1E,SYT17,CPNE2,MAPK9,ATRX,CYBB,EIF2AK3,MT1X,AOC1,SLFN14,TF,BECN1,GPLD1,MTF1,MAPK1,MT1G,CPNE7,ALOX5AP,OGG1,DPEP1,CREB1,TREX1,CARF,SYT8,CPNE3,DDX11,ADCY10	63	30
GOBP_CELLULAR_RESPONSE_TO_INSULIN_LIKE_GROWTH_FACTOR_STIMULUS	0.968504	0.988284	0.0464155	-0.294253	-0.5576	7	GHSR,SYAP1,IGF1R	3	42.8571
GOBP_CELLULAR_RESPONSE_TO_INSULIN_STIMULUS	0.00273607	0.0581872	0.431708	-0.376402	-1.41094	196	ENPP1,APPL2,LPIN2,SORL1,PDK2,PTPRA,HDAC5,EIF4EBP2,KAT2B,SESN3,ZBTB7B,ZDHHC7,INSR,HDAC9,NR1H4,PCK2,DENND4C,PIK3R1,SRC,PDPK1,PKLR,PDE3B,ESRRA,BCAR3,PRKCZ,PPARG,HMGCS2,SLC39A14,VWA2,PTPRE,LPIN3,C1QTNF12,ZNF106,VAMP2,PRKCB,PRKCD,SIK2,GAB1,PRKAA1,PIK3R2,TBC1D4,BGLAP,SP1,C2CD5,WDTC1,GHR,INPP5K,USF1,AP3S1,OGT,APPL1,INSIG2,PCK1,GRB7,ADIPOR1,PDK4,APC,ZFP36L1,GPLD1,MSTN,RB1,FOXO4,PIK3CA	63	32.1429
GOBP_CELLULAR_RESPONSE_TO_INTERFERON_ALPHA	0.244533	0.700665	0.122108	-0.568949	-1.19385	10	IFIT2,IFNAR1,IFIT3,GAS6,GATA3,PYHIN1	6	60
GOBP_CELLULAR_RESPONSE_TO_INTERFERON_BETA	0.860417	0.960115	0.0544556	-0.296169	-0.756268	22	TLR3,CAPN2,IRGM,TREX1,PYHIN1,MNDA,TRIM6,OAS1	8	36.3636
GOBP_CELLULAR_RESPONSE_TO_INTERFERON_GAMMA	0.768642	0.934084	0.0557104	0.25511	0.879087	114	ACTG1,ZYX,HSP90AB1,CDC37,SYNCRIP,CDC42EP2,ASS1,GAPDH,EPRS1,PDE12,CLDN1,CD47,MYC,CX3CL1,ACTR3,RAB7B,CCL26,TLR4,CD58,MED1	20	17.5439
GOBP_CELLULAR_RESPONSE_TO_INTERLEUKIN_1	0.0598802	0.404271	0.261664	0.37959	1.28179	104	IL1RN,HYAL2,IL1R2,CXCL8,USP10,CEBPB,IRAK2,IL1B,KLF2,HYAL3,EGR1,IL1RL2,CD47,RELA,AKAP12,IRAK1,NKX3-1,RPS6KA4,MYC,HIF1A,CX3CL1,INHBB,CCL26,SFRP1,CACTIN,PTGIS,HYAL1,UPF1,CD40,ANKRD1,CCL20,SOX9,MAPK11,ZC3H12A,VRK2,RBMX,IL1R1,IL6	38	36.5385
GOBP_CELLULAR_RESPONSE_TO_IONIZING_RADIATION	0.0219405	0.226383	0.352488	0.443027	1.43275	74	HSPA5,H2AX,XRCC5,ELK1,TNKS1BP1,XRCC6,EGR1,KDM1A,ECT2,MDM2,GADD45A,HRAS,RHOB,BABAM2,ZMPSTE24,ATR,SFRP1,CYBA,CHEK2,FIGNL1,INO80,TMEM109,RPL26,EEF1D,SWI5,CRYAB,TP53,MAP3K20,TSPYL5,SNAI2,IFI16,HSF1	32	43.2432
GOBP_CELLULAR_RESPONSE_TO_IRON_ION	0.0235996	0.233435	0.352488	-0.762333	-1.55919	9	SLC40A1,B2M,HMOX1,HFE,TF	5	55.5556
GOBP_CELLULAR_RESPONSE_TO_KETONE	0.620278	0.892809	0.0678338	0.279702	0.925311	90	EIF4E,PARK7,PLAT,DCPS,KLF2,ELK1,ASS1,ADAM15,CDK4,RWDD1,PRKAA2,MYC,LARP1,ERRFI1,CBX3,TFAP4,CFLAR,SFRP1,CYP1B1,SMYD3,AIFM1,PTGER2,ATP2B1,RPS6KB1,ACE,PTGFR,ADCY3,AKT1,CASP9,AHR,CFTR,FBXO32,SPP1,FDX1,ADCY1	35	38.8889
GOBP_CELLULAR_RESPONSE_TO_LAMINAR_FLUID_SHEAR_STRESS	0.823887	0.949296	0.0551352	0.374048	0.71522	7	KLF2,ASS1	2	28.5714
GOBP_CELLULAR_RESPONSE_TO_LEPTIN_STIMULUS	0.449807	0.819895	0.0828962	0.403519	0.987317	18	NR4A3,INHBB,STAT3,MT3	4	22.2222
GOBP_CELLULAR_RESPONSE_TO_LEUCINE	0.0367647	0.304293	0.321776	-0.707685	-1.48497	10	SESN3,SESN2,UBR2,SESN1,LARS1	5	50
GOBP_CELLULAR_RESPONSE_TO_LEUCINE_STARVATION	0.174538	0.628238	0.15017	-0.584422	-1.27702	12	SESN3,SESN2,ATF2,SESN1,LARS1,IMPACT	6	50
GOBP_CELLULAR_RESPONSE_TO_LIGHT_INTENSITY	0.7666	0.933082	0.0582216	0.423746	0.778744	6	GNB5,SLC24A2	2	33.3333
GOBP_CELLULAR_RESPONSE_TO_LIGHT_STIMULUS	0.00345717	0.0689274	0.431708	0.434525	1.50096	115	MMP1,EIF2S1,HYAL2,TIMP1,MMP3,TRIAP1,NOC2L,NPM1,CRY1,RUVBL2,CRIP1,DDB1,SMPD1,HYAL3,CDC25A,KDM1A,ATF4,METTL3,GNB5,COPS9,MYC,PTGS2,POLD3,ATR,PARP1,BAX,INO80,MC1R,HYAL1,RPL26,DHX36,ACTR5,TMEM161A,GRK4,AURKB,SLC24A2,ERCC1,NFATC4,PCNA,TP53	40	34.7826
GOBP_CELLULAR_RESPONSE_TO_LIPID	0.0329565	0.286396	0.321776	0.290132	1.16646	544	GJB3,CD55,NR4A3,HSPA8,EIF4E,RAN,MAP2K3,HDAC1,XBP1,PARK7,MIF,SERPINE1,CRY1,DDX5,CXCL8,DDX54,CALR,HNRNPD,H2AZ1,NPC1,RUVBL2,IRS1,FKBP4,PLAT,EFNB2,CEBPB,IRAK2,INSIG1,IRF3,IL1B,XRCC5,STC1,PAF1,HNRNPU,PIM1,BMP7,ELK1,HDAC2,GSTP1,PDE4B,CXCL3,ASS1,PTGES3,PMEPA1,RIPK2,OR51E2,ADAM15,TRIB1,CLDN1,LRP8,LMO3,ABHD2,ZFP36,NR2E3,HSPA1B,CDC73,ITGA2,KDM1A,CNOT9,DAB2,CDK4,RELA,IRAK1,NKX3-1,ZNF35,RWDD1,PABPN1,MYC,UFM1…	131	24.0809
GOBP_CELLULAR_RESPONSE_TO_LIPOPROTEIN_PARTICLE_STIMULUS	0.321138	0.755573	0.105521	-0.39111	-1.07777	31	ADTRP,ABCG1,PPARG,ABCA1,SMPD3,SREBF2,MIA3	7	22.5806
GOBP_CELLULAR_RESPONSE_TO_LITHIUM_ION	0.87767	0.964362	0.0502948	0.31298	0.695435	12	CALR,FABP4,NFATC4,TPH2,SHH,LIG4	6	50
GOBP_CELLULAR_RESPONSE_TO_LOW_DENSITY_LIPOPROTEIN_PARTICLE_STIMULUS	0.952183	0.982505	0.0496901	-0.282769	-0.68171	17	PPARG,ABCA1,SREBF2,SOCS5,ITGB2,CDH13,FCER1G,CASR,CD36	9	52.9412
GOBP_CELLULAR_RESPONSE_TO_MAGNESIUM_ION	0.212598	0.669511	0.131458	-0.658397	-1.24764	7	ANK3,SMPD3,SLFN14	3	42.8571
GOBP_CELLULAR_RESPONSE_TO_MANGANESE_ION	0.34127	0.770045	0.100279	0.484971	1.08833	13	HSPA5,EIF2S1,ATF4	3	23.0769
GOBP_CELLULAR_RESPONSE_TO_MECHANICAL_STIMULUS	0.0514851	0.380498	0.282013	0.414513	1.33795	70	BAG3,CNN2,TNFRSF10A,TNFRSF10B,SLC2A1,IL1B,LTBR,ITGA2,PLEC,FADD,PTGS2,GADD45A,BCL10,SCX,CYBA,TLR4,HABP4,PDE2A,GCLC,MAP3K14,CD40,ANKRD1,SOX9,SLC38A2,F11R,ENG	26	37.1429
GOBP_CELLULAR_RESPONSE_TO_MINERALOCORTICOID_STIMULUS	0.594433	0.883596	0.0699459	-0.427985	-0.898059	10	GPER1,EDN1,FOXO3	3	30
GOBP_CELLULAR_RESPONSE_TO_MOLECULE_OF_BACTERIAL_ORIGIN	0.179842	0.634358	0.144631	0.303579	1.11192	203	CD55,MAP2K3,XBP1,MIF,SERPINE1,CXCL8,EFNB2,CEBPB,IRAK2,IRF3,IL1B,PAF1,GSTP1,PDE4B,CXCL3,ASS1,RIPK2,TRIB1,ZFP36,CDC73,CDK4,RELA,IRAK1,PABPN1,CX3CL1,NFKBIA,PLAA,IL1A,SELENOS,CXCL2,CXCL1,BCL10,NOS3,CXCL11,PRDX2,TLR4,CD86,CACTIN,TBXA2R,TNIP3,BCR,CXCL5,LILRB1,TRIM5,ARID5A,UPF1,NFKBIB,SIGIRR	48	23.6453
GOBP_CELLULAR_RESPONSE_TO_MURAMYL_DIPEPTIDE	0.762906	0.932739	0.0560596	-0.383457	-0.784279	9	CHMP5,PTPN22,TRIM41	3	33.3333
GOBP_CELLULAR_RESPONSE_TO_NICOTINE	0.954724	0.983897	0.04707	-0.308739	-0.58505	7	B2M	2	28.5714
GOBP_CELLULAR_RESPONSE_TO_NITROGEN_COMPOUND	0.00558009	0.0966543	0.407018	-0.298183	-1.22201	649	ENPP1,APPL2,TLR3,BCL2L11,LPIN2,AQP8,SORL1,SLC1A1,P2RY4,PDK2,P2RX4,CASP7,PTPRA,ADCY6,HDAC5,GSTM2,AKAP9,CACNB1,FMR1,EIF4EBP2,KAT2B,SESN3,IFIT1,SESN2,ZBTB7B,ZDHHC7,INSR,HDAC9,NR1H4,PCK2,UBR2,CHMP5,P2RY1,GNA11,CPEB3,GABRG2,DENND4C,PIK3R1,SRC,SLC6A4,CASP6,IFIH1,HTR4,JUN,PDPK1,SLC26A3,DNM2,TRPM4,MAX,GPER1,MAPK13,PKLR,PDE3B,ESRRA,SIN3A,BCAR3,NCSTN,PRKCZ,EDN1,FOXO3,PPARG,HMGCS2,GABPA,RAP1A,SLC39A14,PDE3A…	159	24.4992
GOBP_CELLULAR_RESPONSE_TO_NITROGEN_STARVATION	0.233266	0.692933	0.126876	-0.572067	-1.21751	11	MAP1LC3B,BECN1,ATG5,GABARAPL1,GABARAPL2,ATG7	6	54.5455
GOBP_CELLULAR_RESPONSE_TO_NITROSATIVE_STRESS	0.17505	0.6289	0.148262	0.700301	1.28699	6	DNAJA1,PARK7	2	33.3333
GOBP_CELLULAR_RESPONSE_TO_NUTRIENT	0.327968	0.761809	0.103576	-0.372508	-1.07709	40	CDKN2B,PDK2,RXRA,NR1H4,IL15,VDR,HMOX1,BGLAP,USF1,POSTN,NCOA1,GAS6,USF2,FES,TRIM24,KANK2,BRIP1	17	42.5
GOBP_CELLULAR_RESPONSE_TO_ORGANIC_CYCLIC_COMPOUND	0.138085	0.578324	0.17822	-0.268764	-1.08851	547	SLC16A1,TLR3,BCL2L11,AQP8,SLC1A1,P2RY4,P2RX4,CASP7,ADCY6,RXRA,GSTM2,AKAP9,KDM3A,GRAMD1C,PAQR8,IFIT1,PLPP1,OSBPL7,ADTRP,TRIM68,CDKN1B,AKR1C3,PADI2,NR1H4,PCK2,NRIP1,P2RY1,GNA11,GABRG2,NR3C1,SRC,SLC6A4,CASP6,IFIH1,HTR4,PLA2G4F,ZMIZ1,SLC26A3,KLF9,IL15,DNM2,RNF14,TRPM4,GPER1,PKLR,PRMT2,ESRRA,SIN3A,NCSTN,HDAC6,EDN1,FOXO3,VDR,PAK1,HMGCS2,GABPA,PPARGC1B,RAP1A,PDE3A,REST,CHRM4,SLC26A6,CCL5,MAPK3,DMTN,PGRM…	130	23.766
GOBP_CELLULAR_RESPONSE_TO_OSMOTIC_STRESS	0.79604	0.942766	0.0557104	0.279344	0.809006	40	YBX3,SLC2A1,XRCC5,LRRC8E,PTGS2,DDX3X,ERRFI1,STK39	8	20
GOBP_CELLULAR_RESPONSE_TO_OXIDISED_LOW_DENSITY_LIPOPROTEIN_PARTICLE_STIMULUS	0.320487	0.755088	0.105521	-0.519659	-1.10597	11	ADTRP,SMPD3,MIA3	3	27.2727
GOBP_CELLULAR_RESPONSE_TO_OXYGEN_CONTAINING_COMPOUND	0.172414	0.626374	0.137251	0.253435	1.06031	1109	GJB3,HSPA5,CD55,NR4A3,EIF4E,RANGAP1,CTNNB1,MET,PIM3,TRA2B,MAP2K3,ID1,ADPRS,PRMT5,MMP3,TWNK,XBP1,VCP,PPP3CA,PARK7,ACTB,HSP90B1,KLF16,MIF,SERPINE1,RRAGA,ABCA12,NDUFAF2,FXN,CXCL8,BAIAP2L1,HNRNPD,CHRM3,H2AZ1,MARS1,GNA14,RUVBL2,IRS1,PLAT,GDF15,EFNB2,CEBPB,IRAK2,INSIG1,YWHAG,HTR1D,EZR,PKM,IRF3,IL1B,XRCC5,STC1,DCPS,PAF1,KLF2,LAMTOR5,RAPGEF3,PIM1,SRF,BMP7,ELK1,HDAC2,GSTP1,PDE4B,PYCR1,CXCL3,GJA1,PPIF,ASS1…	277	24.9775
GOBP_CELLULAR_RESPONSE_TO_OXYGEN_GLUCOSE_DEPRIVATION	0.29899	0.73817	0.109684	0.664142	1.15912	5	AQP3,ATF4,AIFM1	3	60
GOBP_CELLULAR_RESPONSE_TO_OXYGEN_LEVELS	0.612774	0.889871	0.0686326	0.267603	0.949312	152	LMNA,AQP3,HYOU1,ENO1,PLK3,UCN3,STC1,BMP7,UBQLN1,CHCHD2,PICK1,EGR1,P4HB,PMAIP1,ATF4,IRAK1,NKX3-1,MYC,MDM2,PHB2,HIF1A,PTGS2,TIGAR,E2F1,CAV1,CFLAR,SFRP1,NOX1,FOXO1,ATP6V1G1,MT3,PGK1,PTGIS,KCNMB1,STUB1,AIFM1	36	23.6842
GOBP_CELLULAR_RESPONSE_TO_OXYGEN_RADICAL	0.0134755	0.170245	0.38073	0.621736	1.61086	22	ADPRS,BMP7,GLRX2,PRDX1,CCS,NOS3,PRDX2,MT3,SOD3,GCH1,NFE2L2	11	50
GOBP_CELLULAR_RESPONSE_TO_PARATHYROID_HORMONE_STIMULUS	0.945344	0.980034	0.048799	0.312216	0.59699	7	WNT10B,FGF23	2	28.5714
GOBP_CELLULAR_RESPONSE_TO_PEPTIDE	0.0547368	0.386949	0.282013	-0.299084	-1.17313	334	ENPP1,APPL2,BCL2L11,LPIN2,SORL1,PDK2,PTPRA,ADCY6,HDAC5,CACNB1,EIF4EBP2,KAT2B,SESN3,ZBTB7B,ZDHHC7,INSR,HDAC9,NR1H4,PCK2,CHMP5,DENND4C,PIK3R1,SRC,PDPK1,MAX,GPER1,PKLR,PDE3B,ESRRA,BCAR3,PRKCZ,EDN1,FOXO3,PPARG,HMGCS2,SLC39A14,SOCS2,SMPD3,VWA2,PTPRE,LPIN3,SLC30A10,C1QTNF12,ZNF106,SNX6,VAMP2,PRKCB,PRKCD,CA2,SIK2,GAB1,PRKAA1,LEPROT,PIK3R2,TBC1D4,KLF11,BGLAP,GLP2R,SP1,C2CD5,WDTC1,GHR,INPP5K,USF1,PTPN22,A…	90	26.9461
GOBP_CELLULAR_RESPONSE_TO_PEPTIDE_HORMONE_STIMULUS	0.0330954	0.287277	0.321776	-0.315539	-1.21394	270	ENPP1,APPL2,LPIN2,SORL1,PDK2,PTPRA,ADCY6,HDAC5,EIF4EBP2,KAT2B,SESN3,ZBTB7B,ZDHHC7,INSR,HDAC9,NR1H4,PCK2,DENND4C,PIK3R1,SRC,PDPK1,MAX,GPER1,PKLR,PDE3B,ESRRA,BCAR3,PRKCZ,EDN1,PPARG,HMGCS2,SLC39A14,SOCS2,VWA2,PTPRE,LPIN3,SLC30A10,C1QTNF12,ZNF106,VAMP2,PRKCB,PRKCD,CA2,SIK2,GAB1,PRKAA1,LEPROT,PIK3R2,TBC1D4,BGLAP,GLP2R,SP1,C2CD5,WDTC1,GHR,INPP5K,USF1,AP3S1,OGT,APPL1,INSIG2,PCK1,GRB7,ADIPOR1,PDK4,APC,ZF…	72	26.6667
GOBP_CELLULAR_RESPONSE_TO_PEPTIDOGLYCAN	0.104628	0.51703	0.195789	0.75551	1.38845	6	RIPK2,RELA	2	33.3333
GOBP_CELLULAR_RESPONSE_TO_PH	0.0762887	0.446529	0.234393	-0.517487	-1.3696	26	GNA11,MCOLN1,CHP1,RAB11FIP5,TRPV1,SCNN1A,PCK1,GPR68,GPLD1,IMPACT,PKD2L1	11	42.3077
GOBP_CELLULAR_RESPONSE_TO_POTASSIUM_ION	0.901804	0.968196	0.0504983	0.312368	0.655856	10	NPTX1,SLC12A2,CACNA1H,HSF1	4	40
GOBP_CELLULAR_RESPONSE_TO_PROGESTERONE_STIMULUS	0.651485	0.900537	0.0652353	-0.477445	-0.861532	6	SRC,TRERF1,IGF1R	3	50
GOBP_CELLULAR_RESPONSE_TO_PROSTAGLANDIN_E_STIMULUS	0.245935	0.701256	0.123257	-0.492697	-1.16691	15	P2RY4,ADCY6,TNFSF4	3	20
GOBP_CELLULAR_RESPONSE_TO_PROSTAGLANDIN_STIMULUS	0.0811359	0.45694	0.224966	-0.560374	-1.39666	20	P2RY4,ADCY6,TNFSF4,AKR1C3,PTGDR,PRKAA1,AKR1C2	7	35
GOBP_CELLULAR_RESPONSE_TO_PURINE_CONTAINING_COMPOUND	0.186747	0.641745	0.142901	-0.553425	-1.24979	13	GSTM2,P2RY1,TMEM38B	3	23.0769
GOBP_CELLULAR_RESPONSE_TO_RADIATION	0.000141428	0.00600477	0.518848	0.428028	1.54626	180	MMP1,HSPA5,EIF2S1,HYAL2,TIMP1,MMP3,TRIAP1,NOC2L,NPM1,CRY1,H2AX,RUVBL2,XRCC5,ELK1,CRIP1,DDB1,TNKS1BP1,XRCC6,SMPD1,HYAL3,CDC25A,EGR1,KDM1A,ATF4,METTL3,ECT2,GNB5,COPS9,MYC,MDM2,PTGS2,GADD45A,HRAS,RHOB,POLD3,BABAM2,ZMPSTE24,ATR,PARP1,SFRP1,CYBA,CHEK2,FIGNL1,BAX,INO80,TMEM109,MC1R,HYAL1,RPL26,DHX36,ACTR5,TMEM161A,GRK4,EEF1D,AURKB,SLC24A2,SWI5,ERCC1,NFATC4,CRYAB,PCNA	61	33.8889
GOBP_CELLULAR_RESPONSE_TO_REACTIVE_NITROGEN_SPECIES	0.0826772	0.460346	0.21925	0.558777	1.38534	19	MMP3,HNRNPD,CFLAR,MAP3K5,FOXO1,MT3,CDK2,AIFM1	8	42.1053
GOBP_CELLULAR_RESPONSE_TO_REACTIVE_OXYGEN_SPECIES	0.266019	0.714111	0.114751	0.310378	1.08554	137	NR4A3,MET,ADPRS,PARK7,FXN,KLF2,BMP7,HDAC2,PYCR1,PPIF,FOS,HGF,APEX1,GLRX2,TRAP1,RELA,ECT2,SPHK1,PRDX1,CCS,SIGMAR1,RHOB,ANXA1,TXN,SETX,NOS3,PRDX2,MAP3K5,CYP1B1,STK25,RACK1,MT3,GPR37,RPS3,SOD3,MPV17,GCH1,AIFM1,AGAP3,MAPT,PCNA,KDM6B,NFE2L2,MAP1LC3A	44	32.1168
GOBP_CELLULAR_RESPONSE_TO_RETINOIC_ACID	0.556452	0.869427	0.0739901	-0.299323	-0.953361	67	BRINP3,PTK6,FGFR2,SLC6A4,PTK2B,HOXA2,ABCA1,WNT11,RARA,TWF2	10	14.9254
GOBP_CELLULAR_RESPONSE_TO_SALT	0.690283	0.909336	0.0635008	0.430553	0.823263	7	HNRNPA1,DAXX,ZC3H12A,HSF1	4	57.1429
GOBP_CELLULAR_RESPONSE_TO_SALT_STRESS	0.452333	0.821409	0.0852885	-0.467649	-0.995277	11	SLC12A6,SLC25A23,ZFP36L1,MICU1,TRPV4	5	45.4545
GOBP_CELLULAR_RESPONSE_TO_SODIUM_ARSENITE	0.753535	0.92832	0.0592219	0.456177	0.796162	5	HNRNPA1,DAXX,ZC3H12A,HSF1	4	80
GOBP_CELLULAR_RESPONSE_TO_STARVATION	0.441584	0.817203	0.0852885	-0.273631	-1.00184	157	SESN3,BMPR2,SESN2,ATG14,AKR1C3,NUAK2,FLCN,WIPI1,USP33,MAX,FOXO3,SREBF2,MAPK3,ATF2,XPR1,PPARA,SESN1,BMT2,LRRK2,SIK2,ZFYVE1,TNRC6A,KLF10,PIK3C3,PRKAA1,RNF152,SH3GLB1,LAMP2,STK24,DEPDC5,LARS1,MAP1LC3B,EIF2AK3,PCK1,MTMR3,AOC1,FNIP1,PDK4,BECN1,JMY,IMPACT,BCL2,MAPK1,WIPI2,PRKAG2,ATG5,GAS6,EIF2AK2,BRSK1,VPS41,SRD5A1,GABARAPL1,SZT2,GABARAPL2,KRT20,GAS2L1,SLC39A5,ATG7	58	36.9427
GOBP_CELLULAR_RESPONSE_TO_STEROID_HORMONE_STIMULUS	0.207921	0.665201	0.133555	0.301184	1.09706	195	NR4A3,HSPA8,EIF4E,RAN,HDAC1,PARK7,CRY1,DDX5,DDX54,CALR,NPC1,FKBP4,PLAT,STC1,HNRNPU,BMP7,ASS1,PTGES3,PMEPA1,OR51E2,LMO3,ABHD2,ZFP36,NR2E3,HSPA1B,KDM1A,CNOT9,DAB2,NKX3-1,RWDD1,UFM1,PHB2,UBE2L3,ERRFI1,CBX3,DDRGK1,TFAP4,ANXA1,CFLAR,SAFB,SMARCA4,PAGR1,PARP1,SFRP1,CYP1B1,SMYD3,NR2C1,DAXX,MED1,SAFB2	50	25.641
GOBP_CELLULAR_RESPONSE_TO_STEROL	0.918864	0.972198	0.0501934	-0.285529	-0.711643	20	GRAMD1C,OSBPL7	2	10
GOBP_CELLULAR_RESPONSE_TO_STEROL_DEPLETION	0.179798	0.634358	0.146416	-0.51307	-1.23598	16	ZBTB7B,SCAP,SREBF2,ARHGEF10L,LPCAT3,INSIG2,ERLIN2	7	43.75
GOBP_CELLULAR_RESPONSE_TO_STRESS	1.87501e-07	1.93988e-05	0.690132	0.310231	1.32927	1800	SFN,SRXN1,LMNA,HMGA1,ARG2,HSPA5,AEN,SERP1,MORF4L2,AGR2,AQP3,NR4A3,BAG3,HSPA8,HYOU1,SDCBP,UBE2N,HSP90AB1,EIF4G1,CTNNB1,EIF2S1,DNAJA1,CSNK1E,MET,HSP90AA1,SDF2L1,MANF,MAP2K3,DOT1L,PRMT1,CDC37,HSPD1,ADPRS,SFPQ,EEF1E1,MMP3,TRIAP1,XBP1,VCP,MFSD2A,AATF,PARK7,NPM1,HM13,ACTB,CCND1,HACD3,ENO1,HSP90B1,WDR4,MIF,SETD7,YBX3,TFPI2,ASCC3,GLUL,COPS3,RRAGA,CRY1,DYRK3,EPHA2,BCCIP,H2AX,PRPF19,FXN,DCUN1D5,PDIA4,POLD2…	549	30.5
GOBP_CELLULAR_RESPONSE_TO_TEMPERATURE_STIMULUS	0.771203	0.934821	0.057006	-0.448508	-0.770649	5	TRPV1	2	40
GOBP_CELLULAR_RESPONSE_TO_TESTOSTERONE_STIMULUS	0.398821	0.798522	0.0905429	0.480844	1.04099	11	ELK1,RWDD1,MYC	3	27.2727
GOBP_CELLULAR_RESPONSE_TO_THYROID_HORMONE_STIMULUS	0.359667	0.783612	0.0999277	-0.438781	-1.05783	17	KLF9,THRB,BRD8,CTSS,KIT,GHSR,GAS2L1	7	41.1765
GOBP_CELLULAR_RESPONSE_TO_TOPOLOGICALLY_INCORRECT_PROTEIN	0.00347039	0.0690113	0.431708	0.429305	1.47935	114	HSPA5,SERP1,AGR2,BAG3,HSPA8,EIF2S1,SDF2L1,HSPD1,XBP1,VCP,CCND1,BOK,HSPA9,RNF126,AUP1,HSPB8,CREB3,TMED2,HSPA1B,ATF4,PPP1R15A,WFS1,BFAR,DNAJB9,DDRGK1,COPS5,TOR1A,ATF6,SELENOS,CDK5RAP3,RHBDD2,RACK1,BAX,DAXX,PTPN1,STUB1,YOD1,CREB3L2,PPP1R15B,VAPB,NFE2L2,DERL2,UGGT2,DERL3,CREB3L1,UFD1,TBL2,HSPA13,TMEM33,QRICH1,HSF1,HSPA14,CUL3,HERPUD1	54	47.3684
GOBP_CELLULAR_RESPONSE_TO_TOXIC_SUBSTANCE	0.181467	0.635326	0.142057	0.3318	1.14514	118	SRXN1,GPX2,PARK7,PIM1,BMP7,UBIAD1,GSTP1,GSTO1,NXN,PRDX4,SELENOT,TXNDC17,GLRX,RDH11,TXNRD1,PTGS2,PRDX1,CCS,GPX1,TXN,SELENOS,NOS3,MGST2,PRDX2,MT3,DUOX1,SOD3,GCH1,TPO,GPX3,RDH12,NFE2L2,SELENOF,GSTM3,MGST1,S100A9,HBA2,AKR1A1,TXNRD3	39	33.0508
GOBP_CELLULAR_RESPONSE_TO_UNFOLDED_PROTEIN	0.00790799	0.121895	0.38073	0.433911	1.44737	95	HSPA5,SERP1,AGR2,BAG3,HSPA8,EIF2S1,HSPD1,XBP1,VCP,CCND1,BOK,HSPA9,HSPB8,CREB3,TMED2,HSPA1B,ATF4,PPP1R15A,WFS1,BFAR,DNAJB9,DDRGK1,COPS5,ATF6,SELENOS,CDK5RAP3,RHBDD2,RACK1,BAX,DAXX,PTPN1,STUB1,YOD1,CREB3L2,PPP1R15B,VAPB,NFE2L2,DERL2,DERL3,CREB3L1,TBL2,HSPA13,TMEM33,QRICH1,HSF1,HSPA14,HERPUD1	47	49.4737
GOBP_CELLULAR_RESPONSE_TO_UV	0.00300881	0.0624266	0.431708	0.465211	1.52589	86	MMP1,EIF2S1,HYAL2,TIMP1,MMP3,TRIAP1,NOC2L,NPM1,RUVBL2,CRIP1,DDB1,SMPD1,HYAL3,CDC25A,KDM1A,ATF4,METTL3,COPS9,MYC,PTGS2,POLD3,ATR,PARP1,BAX,INO80,MC1R,HYAL1,RPL26,DHX36,ACTR5,TMEM161A,AURKB,ERCC1,NFATC4,PCNA,TP53	36	41.8605
GOBP_CELLULAR_RESPONSE_TO_UV_A	0.0667976	0.425526	0.245042	0.663507	1.43644	11	MMP1,TIMP1,MMP3	3	27.2727
GOBP_CELLULAR_RESPONSE_TO_UV_B	0.00882496	0.130432	0.38073	0.834275	1.65099	8	HYAL2,CRIP1,HYAL3,HYAL1	4	50
GOBP_CELLULAR_RESPONSE_TO_UV_C	0.64381	0.899401	0.0639272	-0.548058	-0.899916	4	POLH,IMPACT	2	50
GOBP_CELLULAR_RESPONSE_TO_VASCULAR_ENDOTHELIAL_GROWTH_FACTOR_STIMULUS	0.675197	0.905197	0.0632191	0.283128	0.890639	61	MAP2K3,MAPKAPK2,ITGB1BP1,NR4A1,RELA,SPHK1,SPRY2,ANXA1,NUS1,RAMP2,FOXC1,FLT4,VEGFC,PDGFRB,PRKD1,NRP2,AKT1,PTP4A3,CADM4,ADAMTS12,CD63,GAS1,VEGFD,EGR3,ADAMTS3,SMOC2	26	42.623
GOBP_CELLULAR_RESPONSE_TO_VIRUS	0.480808	0.835935	0.0817516	-0.303184	-0.979998	73	TLR3,DDX60,PUM2,FMR1,RNF135,IFIH1,MAPK14,BIRC2,RNF125,CCL5,LGALS9,ATF2,RIOK3,NLRX1,TKFC,DHX58,IKBKE,BIRC3,IRGM,OAS3,TLR7,GSDME,TSPAN6,ADAR	24	32.8767
GOBP_CELLULAR_RESPONSE_TO_VITAMIN	0.737271	0.924324	0.0606404	-0.312323	-0.843622	29	RXRA,IL15,VDR,BGLAP,POSTN,GAS6,FES,TRIM24,KANK2,BRIP1	10	34.4828
GOBP_CELLULAR_RESPONSE_TO_VITAMIN_D	0.677485	0.905837	0.0645031	-0.340711	-0.849177	20	RXRA,IL15,VDR,BGLAP,FES,TRIM24,KANK2	7	35
GOBP_CELLULAR_RESPONSE_TO_WATER_STIMULUS	0.595573	0.884007	0.0704501	0.499827	0.918563	6	PLEC,MYC	2	33.3333
GOBP_CELLULAR_RESPONSE_TO_XENOBIOTIC_STIMULUS	0.0113173	0.15201	0.38073	-0.377456	-1.37877	164	TLR3,NCEH1,ACER2,GSTM2,SULT1B1,CES3,SULT1A2,NR1I2,CMBL,KCNE2,CYP2B6,CYP2S1,FMO4,SULT1A1,CYP3A4,FMO5,UGT2B11,EDN1,NAT2,UGT1A8,CYP2C18,RAP2A,REST,UGT1A10,ACSL1,UGT1A3,GSTM4,CYP4F12,CRKL,CYP4F2,DDC,AKR1C1,ACAA1,PRKAA1,CYP2C19,CYP2U1,GSTA2,UGT1A1,SULT2A1,GPLD1,RB1,HNF4A,FMO1,UGT1A4,PPM1E,DPEP1,GAS6,SULT1A3	48	29.2683
GOBP_CELLULAR_RESPONSE_TO_X_RAY	0.738956	0.924749	0.0598603	-0.362836	-0.819385	13	PRAP1,DNM2,TP53BP1,HMGA2,GATA3,NUCKS1,SFRP2,ATM,NIPBL	9	69.2308
GOBP_CELLULAR_RESPONSE_TO_ZINC_ION	0.0731707	0.43926	0.237794	-0.557686	-1.41309	21	P2RX4,MT1DP,MT1H,MT1M,MT2A,MT1F,MT1E,MT1X,MTF1,MT1G,CREB1,GLRA2	12	57.1429
GOBP_CELLULAR_SENESCENCE	0.202783	0.660642	0.135741	0.351213	1.13632	77	HMGA1,ARG2,MAP2K3,EEF1E1,H2AX,CALR,PRMT6,PLK2,SRF,MAP2K1,YBX1,NEK6,RSL1D1,HRAS,SMC5,PNPT1,ZMPSTE24,MAP3K5	18	23.3766
GOBP_CELLULAR_SODIUM_ION_HOMEOSTASIS	0.4125	0.805578	0.0919686	-0.4028	-1.02855	22	ATP1B1,ATP1A1,ATP1B3,SCNN1A,AGT,NEDD4L,SCNN1B	7	31.8182
GOBP_CELLULAR_SPHINGOLIPID_HOMEOSTASIS	0.391919	0.795475	0.0931455	0.625577	1.09181	5	ORMDL2	2	40
GOBP_CELLULAR_TRANSITION_METAL_ION_HOMEOSTASIS	0.00744481	0.117279	0.407018	-0.419678	-1.45641	110	SLC1A1,SLC40A1,FRRS1,SLC30A4,SLC46A1,CYB561A3,STEAP2,SLC31A2,ATP6V1A,SMAD4,FTH1,MT1DP,SLC6A9,SLC39A14,HMOX1,CCDC115,ISCU,TTC7A,MT1H,HFE,SLC30A10,MT1M,MT2A,MT1F,NCOA4,MT1E,SLC11A2,ATP6V0D1,SLC30A2,COX19,FLVCR1,PRND,MT1X,TF,IREB2,ATP7B,MT1G,SLC30A9,FTL,ABCB7,HEPH	41	37.2727
GOBP_CELLULAR_TRIGLYCERIDE_HOMEOSTASIS	0.751012	0.928062	0.059476	0.408621	0.781328	7	XBP1	2	28.5714
GOBP_CELLULAR_TRIVALENT_INORGANIC_ANION_HOMEOSTASIS	0.00813476	0.123571	0.38073	-0.827799	-1.63821	8	ENPP1,ABCC6,XPR1	3	37.5
GOBP_CELLULAR_WATER_HOMEOSTASIS	0.03781	0.309296	0.321776	-0.807453	-1.45702	6	SCTR,AQP11,CLN3,SCT	4	66.6667
GOBP_CELL_ACTIVATION	0.88993	0.965878	0.0583453	-0.220514	-0.933862	1050	NDRG1,TLR3,VAV3,NHEJ1,EDN2,PAG1,P2RX4,LGALS9C,HDAC5,LGALS9B,DLL4,HHLA2,PLCL2,PJA2,TRDC,SNX4,CD160,ERBB2,SP3,HAVCR1,TNFSF4,ZBTB7B,IFNGR2,HDAC9,IL6R,BTN3A1,HLA-A,P2RY1,CXADR,IL4R,VSIR,IL7,DGKQ,SOS2,SRC,ABAT,ADAM10,NR1H3,DLG1,MAPK14,CD244,JUN,FZD5,PDPK1,ZMIZ1,SMAD4,IL15,PBX1,CD177,GAB2,GPER1,KLF5,ULK3,KMT2E,SKAP2,NCK2,NCSTN,PTK2B,PRKCZ,B2M,EDN1,TMIGD2,FOXO3,IL2RB,SOX13,HMOX1,TRAF3IP2,PLPP6,CCL5,LGAL…	337	32.0952
GOBP_CELL_ACTIVATION_INVOLVED_IN_IMMUNE_RESPONSE	0.363057	0.784967	0.100633	-0.266022	-1.02299	275	PLCL2,SNX4,TNFSF4,ZBTB7B,IL6R,IL4R,CD244,PDPK1,CD177,GAB2,PTK2B,PRKCZ,HMOX1,LGALS9,UNC13D,RARA,FGL2,PTGDR,LFNG,SLAMF6,SNX6,MILR1,VAMP2,MDK,SMAD7,KMT5B,CD46,STXBP3,ENPP3,NKG7,SPHK2,DOCK2,PRAM1,IL18R1,RAB27A,PIK3CD,PYCARD,DLL1,CX3CR1,PCK1,KIT,CD40LG,LRP1,LAT2,SOCS5,SLAMF1,SPN,TP53BP1,NCKAP1L,CLEC7A,IL12RB1,VAMP8,ITGB2,SHLD2,TREX1,DNASE1L3,CBL,RC3H1,FES,TBX21,ABL1,TSC1,GATA3,LCP1,APBB1IP,PTGER4,CD30…	95	34.5455
GOBP_CELL_ADHESION_INVOLVED_IN_HEART_MORPHOGENESIS	0.139394	0.580452	0.168238	0.756789	1.32082	5	TGFBR2,TGFB2,FLRT2	3	60
GOBP_CELL_ADHESION_MEDIATED_BY_INTEGRIN	0.68357	0.908658	0.0640704	0.276383	0.906531	86	ITGA6,SERPINE1,EPHA2,ITGA5,ITGB1BP1,ITGA2,FERMT1,CCN3,ITGAE,EXT1,ICAM1,ITGA10,CYP1B1,JAM3,ITGA2B,ITGB3,ITGBL1,LIF,COL16A1,PTPN11,TESC,PODXL,SNAI2,TGFB2,PLAU	25	29.0698
GOBP_CELL_ADHESION_MOLECULE_PRODUCTION	0.220307	0.677862	0.126876	0.520535	1.20096	14	CXCL8,IL1B,PPIA,CAV1,MYOCD	5	35.7143
GOBP_CELL_AGGREGATION	0.314402	0.748819	0.10673	-0.442512	-1.1029	20	BMP1,THRA,MAPK14	3	15
GOBP_CELL_AGING	0.0643275	0.419498	0.248911	0.37063	1.26788	111	LMNA,HMGA1,ARG2,MAP2K3,EEF1E1,NPM1,MIF,SERPINE1,H2AX,CALR,PRMT6,PLK2,NUP62,SRF,MAP2K1,MNT,YBX1,NEK6,RWDD1,RSL1D1,HRAS,SMC5,PNPT1,ZMPSTE24,ATR,CHEK2,MAP3K5,PRELP,TBX2,CDK2,ERCC1	31	27.9279
GOBP_CELL_CELL_ADHESION	0.238698	0.696547	0.11725	0.251613	1.04178	901	KRT18,TRIM29,ACTG1,PNP,S100A11,ARG2,ANXA2,CD55,IL1RN,TNFRSF21,NR4A3,CLDN2,SERPINB8,CTNNB1,FUT4,HSPH1,CLIC1,PLAUR,HSPD1,XBP1,ACTB,MYADM,ITGA6,PVR,ABCA12,GTPBP4,MYL9,CLDN3,AP3D1,MADCAM1,LAMA3,BAIAP2L1,CDC42EP1,SLC7A1,CD44,NECTIN2,BLOC1S4,EFNB2,CEBPB,EZR,LRFN5,IL1B,CSRP1,ITGA5,SRF,BMP7,ALCAM,ASS1,CDH7,RIPK2,CLDN1,PPIA,RAP2B,VCL,PKP2,CLDN12,ILDR2,DNAJB6,CD99,DSG4,SERPINE2,IL1RL2,CD47,CLDN4,ITGA2,CD27…	238	26.4151
GOBP_CELL_CELL_ADHESION_INVOLVED_IN_GASTRULATION	0.412574	0.805578	0.0886261	0.478111	1.03507	11	IL1RN,MYADM	2	18.1818
GOBP_CELL_CELL_ADHESION_MEDIATED_BY_CADHERIN	0.439919	0.816459	0.0870516	-0.371636	-1.0019	28	CDHR2,PLEKHA7,AFDN,DENND6A,FLOT1,CTNND1,NOTCH1,FOXA1,PLG,MMP24,VEGFA,NEXMIF,CDH2	13	46.4286
GOBP_CELL_CELL_ADHESION_MEDIATED_BY_INTEGRIN	0.686071	0.908747	0.0650878	-0.354365	-0.854317	17	CCL5,SKAP1,ITGA4,FERMT3,PLPP3,SWAP70,WNK1,CD3E	8	47.0588
GOBP_CELL_CELL_ADHESION_VIA_PLASMA_MEMBRANE_ADHESION_MOLECULES	0.923567	0.973291	0.052057	-0.227056	-0.873146	275	PCDH20,IGSF9,PTPRR,PTPRF,CXADR,CRB2,MAP2K5,MAPK14,CDHR5,CLSTN1,UNC5D,CD177,CDHR2,DSG2,FLRT3,PTPRG,FAT4,PTPRD,CDH1,MILR1,CDH8,CD209,PCDHGB3,PCDH18,BSG,JAML,PCDHB3,CLDN15,PCDHGB6,CNTN4,CDH16,TENM4,CDHR1,IL1RAP,GPC4,CD164,PCDHB13,CRTAM,CDH6,CEACAM8,CLDN8,MBP,CEACAM5,CNTN2,TENM1,KIFAP3,PLXNB2,PCDHB14,PIK3CB,PTPRT,PCDHB5,ITGB2,PLXNB3,PCDHGA7,PCDHB11,PCDHA4,MMP24,PCDHA10,PCDH12,PCDHB4,CDH23,CDH17,VSTM2L	63	22.9091
GOBP_CELL_CELL_JUNCTION_ASSEMBLY	0.131373	0.566119	0.170932	0.329741	1.16738	146	ACTG1,CLDN2,CTNNB1,ACTB,CLDN3,EPHA2,WDR1,IL1B,SRF,GJA1,CDH7,CLDN1,VCL,PKP2,CLDN12,CLDN4,ECT2,GJA4,SNAI1,CDH5,PARD3,CAV1,RAMP2,PKP3,ESAM,CTNNA1,ANK2,JAM3,TJP1,RAB13,APLNR,PAK2,DCHS1,ACE,DLG5,CDH11,HEG1,F11R,RHOA,GRHL2,SNAI2,IRX3,CLDN7,CD9,TLN2,CLDN11,OCLN,CDH24,TLN1,TBCD,CDH18	51	34.9315
GOBP_CELL_CELL_JUNCTION_MAINTENANCE	0.882239	0.964689	0.0497903	0.299669	0.733219	18	MYADM,PARD6A,TJP1,F2RL1,KIRREL1,F2R,FERMT2,NLGN2,CAMSAP3	9	50
GOBP_CELL_CELL_JUNCTION_ORGANIZATION	0.175889	0.631321	0.146416	0.304214	1.11424	203	ACTG1,CLDN2,CTNNB1,ACTB,MYADM,CLDN3,EPHA2,WDR1,EFNB2,IL1B,SRF,PARD6A,GJA1,CDH7,CLDN1,VCL,PKP2,CLDN12,CLDN4,LIMS2,PLEC,FLNA,ECT2,GJA4,SNAI1,CDH5,PARD3,CAV1,RAMP2,EXT1,PKP3,ESAM,CTNNA1,ANK2,JAM3,TJP1,RAB13,TJP2,APLNR,PAK2,DCHS1,ACE,DLG5,GRHL1,CDH11,F2RL1,CDC42,HEG1,F11R,RHOA,NUMBL,SMAD3,TGFBR1,GRHL2,SNAI2,IRX3,TGFB2,CLDN7,PERP,CD9,TLN2,CLDN11,KIRREL1,OCLN,EPHA4,CDH24,TLN1,TBCD,CDH18	69	33.9901
GOBP_CELL_CELL_RECOGNITION	0.0136852	0.171761	0.38073	0.460054	1.47436	65	CCT2,CCT3,CCT5,CCT4,CCT7,TCP1,CCT8,B4GALT1,EPHB1,VDAC2,ZP3,CD81	12	18.4615
GOBP_CELL_CELL_SIGNALING	0.657534	0.900537	0.057853	0.228425	0.971635	1552	GJB3,SERP1,SYN1,IL1RN,G3BP1,FGFBP1,EIF4E,ZYX,SDCBP,FABP5,KPNA2,CTNNB1,CSNK1E,NRG1,PIM3,EIF4A3,PRR7,PPP2CA,LRRC8A,HDAC1,EMD,VCP,PPP3CA,PARK7,CCND1,MIF,GLUL,GJB4,PSMC5,ABCA12,CRY1,NDUFAF2,EREG,FFAR4,RAB1A,CHRM3,USP14,AREG,GAL,RUVBL2,VGF,IRS1,RUVBL1,PLAT,DVL1,GDF15,UCN3,EFNB2,PANX1,PLK2,YWHAG,EPHB1,HTR1D,C12orf43,IL1B,SYT12,DKK1,NCDN,PAF1,TLE1,SRF,KCNC4,PMP22,TNC,GREM1,DDB1,GJA1,CSNK1G2,NXN,ANAPC2,N…	419	26.9974
GOBP_CELL_CELL_SIGNALING_BY_WNT	0.753223	0.92832	0.0549074	0.234361	0.928353	431	G3BP1,CTNNB1,CSNK1E,PPP2CA,HDAC1,EMD,VCP,CCND1,RUVBL2,RUVBL1,DVL1,C12orf43,DKK1,PAF1,TLE1,GREM1,DDB1,CSNK1G2,NXN,EGR1,ROR1,CDC73,TRABD2A,DAB2,CCNYL1,FERMT1,TPBG,VANGL1,GRB10,WWTR1,CDH3,PRKAA2,CSNK1A1,DACT1,NR4A2,GRK5,LZTS2,DDX3X,OTULIN,KPNA1,TMEM198,TGFB1I1,MAD2L2,CAV1,DAAM2,CELSR1,NLE1,STK3,EXT1,MESD,SMARCA4,SFRP1,RSPO3,RBX1,ILK,ATP6V0C,RPS12,KANK1,FOXO1,CSNK2B,RACK1,GID8,FGF2,DACT3,CCNE1,SHISA6…	121	28.0742
GOBP_CELL_CELL_SIGNALING_INVOLVED_IN_CARDIAC_CONDUCTION	0.227451	0.688559	0.126254	0.419862	1.15536	31	GJA1,CASQ2,PKP2,FLNA,KCNQ1,CACNA1D,RANGRF,ANK2,NUP155,SCN1B,KCNJ3,CACNA1C,CACNB2,RYR2	14	45.1613
GOBP_CELL_CHEMOTAXIS	0.311321	0.746832	0.102822	0.26773	1.02797	298	MET,PPIB,MIF,SERPINE1,EPHA2,CXCL8,CALR,S100A14,TREM1,EPHB1,IL1B,HBEGF,SRP54,CXCL16,GREM1,PDE4B,CXCL3,C1QBP,CREB3,C5AR1,PPIA,HGF,AKIRIN1,HRH1,NR4A1,PLEC,TPBG,CCN3,CX3CL1,RPS19,NUP85,RARRES2,GPR183,S1PR1,SBDS,ANXA1,TNFRSF11A,CXCL2,CXCL1,CCL26,TNFAIP6,SCG2,CXCL11,CCRL2,STK39,FGF2,CHGA,THBS4,FFAR2,CXCL5,IL23A,JAM3,RAB13,VEGFC,FGFR1,FGF18,PIP5K1A,PDGFRB,FPR2,CYP19A1,RHOG,PRKD1,PDGFB,SLC12A2,CCL20,HMGB…	84	28.1879
GOBP_CELL_COMMUNICATION_BY_ELECTRICAL_COUPLING	0.199187	0.658581	0.138805	-0.419506	-1.1676	33	ANK3,CAMK2D,ATP1B1,ATP1A1,FKBP1B,CALM3,PDE4D,PRKACA,CALM1	9	27.2727
GOBP_CELL_COMMUNICATION_BY_ELECTRICAL_COUPLING_INVOLVED_IN_CARDIAC_CONDUCTION	0.292784	0.730609	0.112379	-0.417286	-1.1044	26	CAMK2D,ATP1B1,ATP1A1,FKBP1B,CALM3,PDE4D,PRKACA,CALM1	8	30.7692
GOBP_CELL_COMMUNICATION_INVOLVED_IN_CARDIAC_CONDUCTION	0.453815	0.82186	0.0845557	-0.319432	-0.988045	57	CXADR,CAMK2D,TRPM4,ATP1B1,DSG2,ATP1A1,FKBP1B,CTNNA3,CALM3,PDE4D,SCN4B,PRKACA,CALM1	13	22.807
GOBP_CELL_CYCLE	2.08921e-08	2.75775e-06	0.733762	0.321288	1.37141	1694	SFN,KRT18,TUBA1C,LMNA,FOSL1,TUBB4B,NUP88,MORF4L2,RRS1,HSPA8,EIF4E,GSPT1,PSME3,SDCBP,PPM1G,HSP90AB1,MAPRE1,TUBG1,EIF4G1,SRSF2,CTNNB1,PES1,RAN,PIM3,ATF5,DOT1L,PPME1,CLIC1,CDC37,PPP2CA,NOLC1,SFPQ,BOP1,RANBP1,PRMT5,NSUN2,TRIAP1,CDK2AP1,ZPR1,TUBB2A,VCP,AATF,PPP3CA,NUDC,NPM1,PDCD2L,ACTB,CCND1,ODF2,MLF1,CRY1,GTPBP4,EREG,DYRK3,CENPW,BCCIP,H2AX,PRPF19,CCN2,GADD45GIP1,ARF6,UBE2I,SERTAD1,INO80C,MYBBP1A,KHDR…	537	31.7001
GOBP_CELL_CYCLE_CHECKPOINT_SIGNALING	0.0411127	0.327192	0.321776	0.348565	1.25137	170	DOT1L,NSUN2,TRIAP1,CCND1,CRY1,H2AX,PRPF19,ZNF207,PLK3,PLK2,DONSON,PCID2,NAE1,DDX39B,MDM2,PABIR1,TRIP13,RINT1,E2F1,MAD2L2,BABAM2,CDK5RAP3,VPS4A,ATR,MAD2L1BP,CCNB1,TIPIN,PRKDC,CHEK2,NABP2,CUL4A,ATRIP,RPL26,THOC1,NBN,CDC6,AURKB,CDK2,BUB3,GTSE1,RNASEH2B,INTS3,UIMC1,CDT1,NABP1,ZWINT,TP53,MSH2,CCAR2,DYNC1LI1,PTPN11,RPS27L,CDC45,IK,CLSPN,ZW10,BUB1,MAP3K20,ZNF830,CDC5L	60	35.2941
GOBP_CELL_CYCLE_DNA_REPLICATION	0.00155221	0.038963	0.45506	0.5647	1.66071	44	ZPR1,FEN1,DONSON,WIZ,MCM3,ZMPSTE24,TIPIN,INO80,CDC7,MCM6,UPF1,MCM2,CDT1,PCNA,CDC45,GINS1,ZNF830,DBF4,GINS3,RPA4,BRCA2	21	47.7273
GOBP_CELL_CYCLE_DNA_REPLICATION_INITIATION	0.246465	0.701256	0.122679	0.69633	1.2153	5	MCM3,MCM2,GINS3,MCM4,POLA1	5	100
GOBP_CELL_CYCLE_G1_S_PHASE_TRANSITION	0.00177129	0.0432422	0.45506	0.387417	1.44238	224	EIF4E,GSPT1,PSME3,EIF4G1,PPP2CA,TRIAP1,ZPR1,PPP3CA,CCND1,MLF1,KHDRBS1,TCIM,PLK3,PLK2,RCC1,FBXO7,PAF1,TFDP1,CUL1,NASP,E2F6,CDC25A,CDK2AP2,FHL1,APEX1,BID,CDC73,CDK4,LSM10,E2F4,NKX3-1,CCNH,DACT1,MYC,RBBP8,MDM2,PHB2,DDX3X,CCND2,DDRGK1,E2F1,ADAMTS1,ANXA1,FAM83D,FBXW7,PAGR1,PRKDC,PLRG1,CHEK2,E2F3,METTL13,CPSF3,INO80,CUL4A,CRLF3,CCNE1,CDC7,HYAL1,RPL26,FGF10,CDC6,ECD,TBX2,CDK2,GTSE1,RPS6,RPS6KB1,CDC34,TP…	71	31.6964
GOBP_CELL_CYCLE_G2_M_PHASE_TRANSITION	0.139721	0.580452	0.166934	0.32765	1.16233	152	ATF5,PPME1,NPM1,CCND1,DYRK3,KHDRBS1,PLK3,DONSON,CCNQ,RCC2,CDC25A,FHL1,NAE1,CDK4,PABIR1,RINT1,BABAM2,CDK5RAP3,VPS4A,NES,CCNB1,PINX1,CHEK2,NABP2,PKIA,ENSA,AVEN,CDC7,NBN,RAD51B,CDC6,FBXL22,AURKB,CDK2,RNASEH2B,RAB11A,INTS3,UIMC1,PKMYT1,TAF2,NABP1,TP53,WEE1,RAD51C,CLSPN,ZNF830,WNT10B,PPM1D,KIF14,BRD4,CDK1	51	33.5526
GOBP_CELL_CYCLE_PHASE_TRANSITION	7.63289e-05	0.00352033	0.538434	0.353413	1.41088	500	EIF4E,GSPT1,PSME3,EIF4G1,ATF5,DOT1L,PPME1,PPP2CA,NSUN2,TRIAP1,ZPR1,PPP3CA,NPM1,CCND1,MLF1,CRY1,DYRK3,H2AX,PRPF19,KHDRBS1,TCIM,ZNF207,PLK3,PLK2,RCC1,FBXO7,PAF1,TFDP1,RPL24,CUL1,DDB1,DONSON,UBE2S,NASP,PCID2,E2F6,CCNQ,RCC2,CDC25A,CDK2AP2,FHL1,APEX1,BID,CDC73,ANAPC7,NAE1,CDK4,LSM10,E2F4,NKX3-1,DDX39B,NEK6,CCNH,DACT1,MYC,RBBP8,MDM2,PABIR1,PHB2,TRIP13,DDX3X,UBE2L3,RINT1,CCND2,DDRGK1,TFAP4,E2F1,ADAMTS1,…	182	36.4
GOBP_CELL_CYCLE_PROCESS	5.80041e-05	0.00282853	0.557332	0.311587	1.30655	1163	LMNA,RRS1,EIF4E,GSPT1,PSME3,MAPRE1,TUBG1,EIF4G1,CTNNB1,RAN,ATF5,DOT1L,PPME1,PPP2CA,SFPQ,RANBP1,PRMT5,NSUN2,TRIAP1,ZPR1,VCP,PPP3CA,NUDC,NPM1,CCND1,ODF2,MLF1,CRY1,EREG,DYRK3,BCCIP,H2AX,PRPF19,CCN2,UBE2I,MYBBP1A,KHDRBS1,TCIM,ZNF207,SEH1L,PSMD13,CALR,PLK3,NAT10,TTL,TTC19,GEM,PLK2,NUP62,CHORDC1,FEN1,BANF1,RCC1,EZR,NAA10,FBXO7,MIS12,IL1B,PAF1,HNRNPU,TFDP1,NTMT1,RPL24,MAP4,PARD6A,BMP7,CUL1,ENTR1,DDB1,DO…	332	28.5469
GOBP_CELL_DEATH_IN_RESPONSE_TO_HYDROGEN_PEROXIDE	0.251451	0.705006	0.118288	0.439115	1.16617	26	NR4A3,MET,PARK7,PYCR1,HGF,TRAP1,SIGMAR1,TXN,STK25,RACK1,GPR37	11	42.3077
GOBP_CELL_DEATH_IN_RESPONSE_TO_OXIDATIVE_STRESS	0.00979033	0.138733	0.38073	0.435196	1.43158	87	NR4A3,CTNNB1,MET,SFPQ,MMP3,PARK7,FBXO7,PYCR1,UBQLN1,PPIA,HGF,P4HB,DIABLO,ATF4,TRAP1,MCL1,HIF1A,GPX1,SIGMAR1,BAG5,TXN,NONO,FBXW7,PARP1,NOX1,TLR4,NCOA7,MAP3K5,CYP1B1,STK25,RACK1,GPR37	32	36.7816
GOBP_CELL_DIFFERENTIATION_INVOLVED_IN_EMBRYONIC_PLACENTA_DEVELOPMENT	0.32233	0.756639	0.102449	0.412801	1.09072	25	KRT19,SOCS3,DNAJB6,SNAI1,STK3,PRDM1,LIF,HECTD1,SOX15,GRHL2,GJB5	11	44
GOBP_CELL_DIFFERENTIATION_INVOLVED_IN_KIDNEY_DEVELOPMENT	0.200397	0.659559	0.13649	0.372267	1.15649	57	CTNNB1,GREM1,ACTA2,WWTR1,GPR4,EXT1,WNT4,JAG1,LAMB2,LIF,MYO1E,EDNRA,PDGFB,GLI3,SALL1,IQGAP1,PODXL,GLIS2,FOXJ1,SHH,NPHS1,AMER1,YAP1,CD34	24	42.1053
GOBP_CELL_DIFFERENTIATION_INVOLVED_IN_METANEPHROS_DEVELOPMENT	0.211946	0.669376	0.130106	0.454053	1.19129	24	CTNNB1,GREM1,WWTR1,WNT4,LAMB2,LIF,PDGFB,SALL1,YAP1,CD34,WNT9B,TCF21,POU3F3	13	54.1667
GOBP_CELL_DIFFERENTIATION_INVOLVED_IN_PHENOTYPIC_SWITCHING	0.869121	0.962402	0.0531298	0.439532	0.679884	3	DNMT1,SOD2	2	66.6667
GOBP_CELL_DIFFERENTIATION_IN_HINDBRAIN	0.345528	0.773601	0.100991	-0.422028	-1.06935	21	SLC25A46,LDB1,PROX1,TTC21B	4	19.0476
GOBP_CELL_DIFFERENTIATION_IN_SPINAL_CORD	0.253061	0.707094	0.121543	-0.385193	-1.13187	45	DLL4,SCYL3,IFT172,LHX4,SUFU,SOX13	6	13.3333
GOBP_CELL_DIVISION	0.00630598	0.104907	0.407018	0.306365	1.2415	607	SFN,TUBA1C,MAPRE1,RAN,NSUN2,AATF,NUDC,CCND1,EREG,DYRK3,CENPW,ARF6,UBE2I,ZNF207,SEH1L,TUBA1B,TOP1,PLK3,CDC123,TTC19,RUVBL1,ZNRD2,GNL3,PLK2,NUP62,RCC1,MIS12,IL1B,HNRNPU,MAP4,PARD6A,WDR5,ENTR1,ANAPC2,UBE2S,CCDC124,RCC2,ITGB1BP1,SPOUT1,CDC25A,FGF7,DYNLT3,CINP,YBX1,CDK2AP2,EPB41L2,ANAPC7,CDK4,SMYD5,CEP55,RTKN,TUBB,PLEC,ANKLE2,ARF1,YTHDF2,WWTR1,ECT2,NKX3-1,ANXA11,CHMP4A,NEK6,CLTA,VRK1,CSNK1A1,MYC,RBBP8…	210	34.5964
GOBP_CELL_FATE_COMMITMENT	0.756148	0.929245	0.0597318	-0.242026	-0.925455	247	FGFR2,FGF13,DLL4,HNF1B,IL6R,HOXA13,IL7,SMAD4,EYA2,EDN1,SUFU,PPARG,HOXA2,SOX13,GATA6,WNT11,HOXA11,RARA,TBX19,SLAMF6,RBPJ,APC2,SOX12,LATS1,PROX1,ATOH1,BMPR1A,CASP3,SMAD1,EPAS1,TENM4,TBX10,DLL1,NOTCH1,SOSTDC1,APC,ZNF521,BCL2,SPN,SLAMF8,MESP1,IL12RB1,TOX,FOXA1,SMAD2,IHH,RTF1,TBX21,TBX3,GATA3,SOX2,LY9,BCL11B	53	21.4575
GOBP_CELL_FATE_COMMITMENT_INVOLVED_IN_FORMATION_OF_PRIMARY_GERM_LAYER	0.911704	0.968299	0.0511148	-0.265126	-0.731861	32	HNF1B,EYA2,GATA6,HOXA11,BMPR1A,SMAD1	6	18.75
GOBP_CELL_FATE_COMMITMENT_INVOLVED_IN_PATTERN_SPECIFICATION	0.250497	0.704369	0.120433	-0.562213	-1.17972	10	DLL4,SUFU	2	20
GOBP_CELL_FATE_DETERMINATION	0.671371	0.903819	0.0646485	0.308827	0.892862	41	CTNNB1,MCL1,NKX2-2,CYP26B1,PRRX1,TBX2,TRIM15,JAG1,SOX17,DSCAML1,CDC42	11	26.8293
GOBP_CELL_FATE_SPECIFICATION	0.648485	0.900537	0.0664364	-0.276063	-0.923658	92	HNF1B,HOXA13,EYA2,SUFU,WNT11,HOXA11,TBX19,RBPJ,APC2,ATOH1,BMPR1A,TENM4,TBX10,DLL1,NOTCH1,APC,MESP1,FOXA1,IHH,TBX21,TBX3,SOX2,TBX18,EOMES,NANOG,PTCH1,TBX1,GLI2,SFRP2,ETV2,MYL2	31	33.6957
GOBP_CELL_FATE_SPECIFICATION_INVOLVED_IN_PATTERN_SPECIFICATION	0.50495	0.84564	0.0780892	-0.543834	-0.981328	6	SUFU	2	33.3333
GOBP_CELL_GROWTH	0.0468468	0.359378	0.282013	0.297005	1.18296	468	SFN,H3-3B,SDCBP,HSP90AB1,EIF4G1,CTNNB1,HYAL2,HSP90AA1,PPP2CA,MFSD2A,ENO1,KRT17,ATAD3A,FXN,DCUN1D5,EXOSC4,EXOSC2,LLPH,TTL,DVL1,HBEGF,SRF,CXCL16,HPN,SEMA6B,OLFM1,TNC,GREM1,ALCAM,GJA1,ANAPC2,EI24,CCDC85B,ADAM15,CPNE1,VCL,MUC12,RTN4R,SERPINE2,FHL1,HSPA1B,CDC73,DAB2,KAZALD1,IGFBP5,EXOSC9,TMEM97,CCN3,NUBP1,SPHK1,SERTAD3,CTTN,PDLIM5,ST7L,PABIR1,FN1,NDUFA13,DDX49,DDX3X,ARIH2,LMX1A,MEAF6,PLAA,RBBP7,MAD2L2…	143	30.5556
GOBP_CELL_JUNCTION_ASSEMBLY	0.277467	0.721148	0.10925	0.265813	1.04826	414	ACTG1,CLDN2,SDCBP,EIF4G1,CTNNB1,NRG1,ACTB,ITGA6,CLDN3,EPHA2,CORO1C,ARF6,RHOD,WDR1,DVL1,EFNB2,EPHB1,LRFN5,IL1B,DKK1,ITGA5,SRF,GREM1,GJA1,CDH7,RCC2,ITGB1BP1,CLDN1,VCL,NPTX1,PKP2,CLDN12,CLDN4,ITGA2,MAP4K4,LRRC4B,PLEC,TPBG,ECT2,GJA4,SNAI1,CTTN,PDLIM5,LRFN4,CDH5,FN1,PARD3,CAV1,SPTBN2,SYNDIG1,RAMP2,RAP1B,PKP3,SFRP1,POLDIP2,ESAM,S100A10,EPHB3,LRRC24,TEK,NTRK3,CRB3,ACTN1,DBNL,GPM6B,BCR,CBLN2,CTNNA1,ANK2,…	101	24.3961
GOBP_CELL_JUNCTION_DISASSEMBLY	0.821569	0.949296	0.0537873	0.308552	0.783213	21	ARF6,DKK1,MAP4K4,CX3CL1	4	19.0476
GOBP_CELL_JUNCTION_MAINTENANCE	0.866935	0.961782	0.0525899	0.269708	0.779765	41	MYADM,CLDN3,ARF6,PARD6A,CLDN1,CBLN2,TJP1,ERC1,CHCHD10,F2RL1	10	24.3902
GOBP_CELL_JUNCTION_ORGANIZATION	0.448399	0.819895	0.0787114	0.244978	0.999759	677	ACTG1,ARF4,SYN1,HSPA8,CLDN2,SDCBP,EIF4G1,CTNNB1,NRG1,VCP,KIF1A,ACTB,MYADM,ITGA6,CLDN3,EPHA2,CORO1C,ARF6,RHOD,WDR1,PFN1,DVL1,EFNB2,EPHB1,LRFN5,IL1B,DKK1,ITGA5,SRF,PARD6A,GREM1,GJA1,ANAPC2,CDH7,C5AR1,RCC2,ITGB1BP1,PICK1,CLDN1,VCL,LRP8,NPTX1,PKP2,CLDN12,CLDN4,ITGA2,MAP4K4,LIMS2,LRRC4B,YWHAZ,TUBB,PLEC,TPBG,ARF1,FLNA,ECT2,GJA4,ABHD17A,SRGN,SNCG,PCDHGC3,SNAI1,CTTN,PDLIM5,LRFN4,CDH5,FN1,CX3CL1,COL4A1,PA…	195	28.8035
GOBP_CELL_KILLING	0.979879	0.991666	0.046882	-0.219293	-0.807649	172	CD160,STX7,HLA-A,KLRD1,HTN3,B2M,LGALS9,UNC13D,MR1,SLAMF6,VAMP2,HLA-H,P2RX7,KLRK1,GNLY,FCGR3A,NKG7,XCL1,RAB27A,HLA-B,RIPK3,CX3CR1,CRTAM,H2BC12,CCL13,KLRC1,NCKAP1L,CLEC7A,IL12RB1,GFER,LYZ,AZGP1,KLRC4-KLRK1,DNASE1L3,BCL2L1,CD1D,HLA-E,RAET1E,PRF1,ARRB2,SH2D1A,CTSC,RASGRP1,DNASE1,HLA-DRB1,SCNN1B,IL23R,NLRP6,ARL8B,SLAMF7,CD1E,STXBP2,VAMP7,HMGN2	54	31.3953
GOBP_CELL_MATRIX_ADHESION	0.236538	0.693218	0.122108	0.286648	1.07009	230	ACTG1,ZYX,CTNNB1,ITGA6,SERPINE1,CORO1C,MADCAM1,TIMM10B,CCN2,RHOD,EPHA1,CD44,EMP2,ITGA5,SRF,LYVE1,GREM1,MMP12,RCC2,ADAM15,ITGB1BP1,VCL,ITGA2,MAP4K4,FERMT1,ADAMTS9,CTTN,FN1,CX3CL1,ITGAE,GFUS,SFRP1,POLDIP2,ITGA10,ILK,S100A10,TEK,ACTN1,GPM6B,BCR,JAM3,ITGA2B,TNXB,APOD,WNT4,SNED1,OTOA,ITGB3,JAG1,ITGBL1,PIP5K1A,COL16A1,BCAM,THSD1,L1CAM,PPFIA2,RHOA	57	24.7826
GOBP_CELL_MATURATION	0.864097	0.960946	0.0530213	-0.235936	-0.871541	177	FZD5,SLC26A3,LGI4,IL15,PTK2B,EDN1,FOXO3,PPARG,PDE3A,CLN5,SLC26A6,HOXA5,TDRD7,CATSPER3,TFCP2L1,LRRK2,RFX3,NTN4,SCARF1,TDRD5,DEFB1,FLVCR1,EPAS1,WASHC5,PRKACA,PTBP3,SLFN14,FARP2,BCL2,RB1,CNTN2,FAM210B,DMC1,NRCAM,PTH1R,CLEC7A,FOXA1,IHH,PLD6,GATA3,ROPN1,CABYR,TMEM79,FEM1B,SIX3,SLC26A8,HES1,VEGFA,ANKS1A,C1QA,ZBTB7A,TDRKH,L3MBTL3,AGRN	54	30.5085
GOBP_CELL_MIGRATION	0.00744366	0.117279	0.407018	0.272597	1.15338	1413	ACTG1,PHLDA2,LMNA,S100A11,ARF4,HSPA5,ARPC5L,LAMC2,NR4A3,S100P,FGFBP1,SDCBP,CNN2,MAPRE1,DIAPH1,CTNNB1,ANXA3,FUT4,HYAL2,NRG1,MET,TIMP1,MAP2K3,ID1,PPIB,XBP1,TUBB2A,PPP3CA,MTA2,MYADM,ITGA6,MIF,GLUL,SERPINE1,GTPBP4,CLDN3,EPHA2,CORO1C,MADCAM1,RAB1A,CCN2,ARF6,LAMA3,CXCL8,RHOD,EPHA1,CALR,CD44,CLIC4,B4GALT1,S100A14,WDR1,PFN1,SPRED1,CEMIP,ARTN,ELP6,TMEM201,TREM1,EMP2,SPNS2,PLAT,PTP4A1,EFNB2,PLK2,EPHB1,IL1B…	401	28.3793
GOBP_CELL_MIGRATION_INVOLVED_IN_GASTRULATION	0.139583	0.580452	0.170932	-0.557972	-1.28236	14	CRB2,AMOT,WNT11,MEGF8,LRP5	5	35.7143
GOBP_CELL_MIGRATION_INVOLVED_IN_HEART_DEVELOPMENT	0.811741	0.948248	0.0558265	-0.318084	-0.786143	19	EDN1,FLRT3,SEMA3C,PITX2,NOTCH1,MESP1	6	31.5789
GOBP_CELL_MIGRATION_INVOLVED_IN_KIDNEY_DEVELOPMENT	0.509054	0.847922	0.0785029	0.530204	0.974389	6	PDGFRB,GDF6,PDGFB,PDGFA	4	66.6667
GOBP_CELL_MIGRATION_INVOLVED_IN_METANEPHROS_DEVELOPMENT	0.0808081	0.456918	0.224966	0.800291	1.39674	5	PDGFRB,GDF6,PDGFB,PDGFA	4	80
GOBP_CELL_MIGRATION_INVOLVED_IN_SPROUTING_ANGIOGENESIS	0.340467	0.76914	0.0992333	0.346797	1.06081	53	FGFBP1,SPRED1,EFNB2,PLK2,SRF,EPHB4,GREM1,ITGB1BP1,NR4A1,PTGS2,ANXA1,FBXW7,MMRN2,TBXA2R,FGF2	15	28.3019
GOBP_CELL_MIGRATION_IN_HINDBRAIN	0.748441	0.926836	0.0609039	-0.337362	-0.813324	17	RERE,PLXNA2,RBFOX2,CEND1,CTNNA2,TTBK2	6	35.2941
GOBP_CELL_MORPHOGENESIS	0.0224581	0.227707	0.352488	-0.265717	-1.12238	986	ANK3,ATL1,EDN2,IGSF9,WASHC2C,FGFR2,LRP4,DOCK1,FGF13,EPB41L3,CDC42SE2,BMPR2,BTBD3,TPRN,DAB2IP,CPNE5,ERBB2,RERE,XK,ARHGAP44,SIPA1L3,FRYL,LMTK2,P2RY1,ARHGAP18,UNC5B,FEZ2,CDC42EP3,HOXA13,EFNA1,PIK3R1,SRC,RHOU,SEMA5A,MYH14,DLG1,MAPK14,ARHGEF28,FARP1,STRADB,UNC5D,MELTF,USP33,SMAD4,DNM2,SIDT2,NEK3,WASL,ULK1,PLS1,SYT2,LHX4,LAMA1,MYO9A,KIDINS220,FRY,SIN3A,FGD6,VIL1,PTK2B,EDN3,HDAC6,PRKCZ,NIN,EDN1,FLRT3,VD…	278	28.1947
GOBP_CELL_MORPHOGENESIS_INVOLVED_IN_DIFFERENTIATION	0.281879	0.725142	0.120433	-0.25026	-1.03277	698	ANK3,ATL1,EDN2,IGSF9,WASHC2C,FGFR2,LRP4,DOCK1,FGF13,BMPR2,BTBD3,TPRN,ERBB2,RERE,XK,ARHGAP44,SIPA1L3,LMTK2,UNC5B,FEZ2,HOXA13,EFNA1,PIK3R1,SRC,SEMA5A,FARP1,UNC5D,MELTF,USP33,SMAD4,DNM2,WASL,ULK1,PLS1,LHX4,LAMA1,KIDINS220,SIN3A,EDN3,HDAC6,NIN,EDN1,FLRT3,COBL,PAK1,HOXA2,CCDC88C,NGEF,RAP2A,DIXDC1,TMEM106B,PTEN,STAU2,SLITRK6,SLC25A46,SEMA6D,UNC13D,EVX1,TTC8,APLP2,ANKRD27,DMTN,ARHGAP35,DACT2,TBC1D20,PAR…	194	27.7937
GOBP_CELL_MORPHOGENESIS_INVOLVED_IN_NEURON_DIFFERENTIATION	0.0955556	0.495646	0.216543	-0.275996	-1.11814	544	ANK3,ATL1,EDN2,IGSF9,FGFR2,LRP4,FGF13,BMPR2,BTBD3,TPRN,ERBB2,RERE,XK,ARHGAP44,LMTK2,UNC5B,FEZ2,EFNA1,SEMA5A,FARP1,UNC5D,USP33,SMAD4,DNM2,WASL,ULK1,PLS1,LHX4,LAMA1,KIDINS220,SIN3A,EDN3,HDAC6,NIN,EDN1,FLRT3,COBL,PAK1,HOXA2,NGEF,RAP2A,DIXDC1,TMEM106B,PTEN,STAU2,SLITRK6,SLC25A46,SEMA6D,EVX1,TTC8,APLP2,ANKRD27,ARHGAP35,PARP6,IST1,PTPRD,NEO1,CHRNA7,SIAH1,TWF2,ITPKA,ABI1,NUMB,DPYSL2,PAFAH1B1,HECW1,KIF13…	156	28.6765
GOBP_CELL_MOTILITY_INVOLVED_IN_CEREBRAL_CORTEX_RADIAL_GLIA_GUIDED_MIGRATION	0.287402	0.72799	0.110565	-0.616945	-1.16909	7	SYNE2,DAB2IP,P2RY12,SRGAP2	4	57.1429
GOBP_CELL_PART_MORPHOGENESIS	0.0764045	0.446529	0.245042	-0.272037	-1.11382	647	ANK3,ATL1,EDN2,IGSF9,FGFR2,LRP4,FGF13,EPB41L3,BMPR2,BTBD3,DAB2IP,CPNE5,ERBB2,RERE,XK,MTM1,ARHGAP44,LMTK2,UNC5B,FEZ2,EFNA1,SRC,SEMA5A,MYH14,FARP1,UNC5D,USP33,SMAD4,DNM2,NEK3,WASL,ULK1,SYT2,LHX4,LAMA1,MYO9A,KIDINS220,SIN3A,VIL1,EDN3,HDAC6,PRKCZ,NIN,EDN1,FLRT3,COBL,PAK1,HOXA2,NGEF,RAP2A,DIXDC1,TMEM106B,PTEN,CERT1,STAU2,SLITRK6,ARPIN,SLC25A46,TAOK3,SEMA6D,EVX1,TTC8,APLP2,ANKRD27,SNX2,ARHGAP35,PARP6,I…	183	28.2844
GOBP_CELL_PROJECTION_ASSEMBLY	0.00976354	0.138733	0.38073	-0.297079	-1.20796	590	VAV3,IFT74,SYNE2,P2RX4,RAB17,SCIN,CDC14A,CD2AP,FMR1,DNAI4,MYLK,CDC14B,ALPK1,ARHGAP44,SPATA13,FHDC1,CDC42EP3,ESPN,PIK3R1,SRC,RHOU,DNAAF11,IFT172,DNM2,WASL,KLF5,DYNC2I1,ATP8B1,KIF3B,ABLIM2,FGD6,NCK2,MYO1A,RILP,HDAC6,TCHP,TBC1D14,COBL,ARAP1,UNC119B,RAP1A,OCRL,PLD1,TBC1D22A,RAP2A,TBC1D5,BAG4,TBC1D13,STAU2,DNAH1,TTC8,INTU,FAM149B1,LIMK2,ODF2L,CDKL1,FAM110C,DMTN,INPPL1,ARHGAP35,KCNJ10,TBC1D20,ARHGEF6,P…	158	26.7797
GOBP_CELL_PROJECTION_ORGANIZATION	0.00195366	0.0461806	0.431708	-0.275357	-1.18375	1518	ANK3,INPP5J,VAV3,ATL1,EDN2,IGSF9,IFT74,PTK6,SYNE2,FGFR2,P2RX4,LRP4,ADCY6,RAB17,FGF13,EPB41L3,SCIN,CDC14A,CD2AP,FMR1,DNAI4,BMPR2,BTBD3,MYLK,CAMK2G,TPRN,DAB2IP,CPNE5,CDC14B,ERBB2,RERE,PTPRF,ALPK1,XK,SCARB2,ARHGAP44,INSR,FRYL,SPATA13,LMTK2,FHDC1,GPRIN2,UNC5B,FEZ2,CDC42EP3,CPEB3,EFNA1,ESPN,UHMK1,PIK3R1,SRC,RHOU,CAMK1D,SEMA5A,DNAAF11,CDHR5,FARP1,CLMN,JUN,UNC5D,PLEKHA1,IFT172,USP33,SMAD4,DNM2,NEK3,WASL…	425	27.9974
GOBP_CELL_PROLIFERATION_INVOLVED_IN_HEART_MORPHOGENESIS	0.871901	0.962548	0.0534572	-0.303972	-0.740549	18	BMPR2,SMAD4,RBPJ,PITX2,NOTCH1	5	27.7778
GOBP_CELL_PROLIFERATION_INVOLVED_IN_KIDNEY_DEVELOPMENT	0.537255	0.861441	0.0743625	0.366557	0.930448	21	BMP7,EGR1,MYC,CFLAR,PDGFRB,PDGFB,PDGFA,BMP2	8	38.0952
GOBP_CELL_PROLIFERATION_INVOLVED_IN_METANEPHROS_DEVELOPMENT	0.116232	0.536385	0.184706	0.642765	1.34957	10	BMP7,EGR1,MYC,PDGFRB,SHH	5	50
GOBP_CELL_PROLIFERATION_IN_BONE_MARROW	0.275248	0.719932	0.113787	-0.659768	-1.19053	6	FGFR2,MAP3K3,HMGA2	3	50
GOBP_CELL_PROLIFERATION_IN_FOREBRAIN	0.145228	0.588734	0.166934	-0.496962	-1.27881	23	FGFR2,DIXDC1,PCM1,NUMB,DISC1,CEP120	6	26.087
GOBP_CELL_PROLIFERATION_IN_HINDBRAIN	0.7125	0.916359	0.0633597	-0.361571	-0.830979	14	RERE,SLC6A4,GPR37L1	3	21.4286
GOBP_CELL_PROLIFERATION_IN_MIDBRAIN	0.579381	0.877926	0.0730744	0.46003	0.910378	8	FZD3,RYK,WNT5A,WNT2	4	50
GOBP_CELL_RECOGNITION	0.85214	0.956187	0.0517405	0.239648	0.885793	215	TNFRSF21,CCT2,CCT3,CCT5,CCT4,CCT7,TCP1,CCT8,B4GALT1,EPHB1,VDAC2,JMJD6,IGHV3-21,YWHAZ,ZP3,EXT1,CD81,MYPN,EMB,EPHB3,FCN1,DSCAML1,CRTAC1,IGLC7,AMIGO1,IGHV3-7,MFGE8,ADGRB1,GAP43,LGALS3,CXCR4,NEXN,SEMA3A,CADM1,IGHE,ASTL,FETUB,IGHG1,CD9,VCAN,PLA2G5,IGHG4,EPHA4,CD5,CLGN,SPA17,ZPBP2,NTM	48	22.3256
GOBP_CELL_REDOX_HOMEOSTASIS	0.0108395	0.148185	0.38073	0.542813	1.52791	37	BOLA2B,GLRX3,PRDX4,SELENOT,APEX1,GLRX2,TXNRD1,PRDX1,GPX1,TXN,SELENOS,NOS3,PRDX2,GCLC,TXN2,ERP44,NFE2L2	17	45.9459
GOBP_CELL_SUBSTRATE_ADHESION	0.212008	0.669376	0.128143	0.275693	1.0734	356	ACTG1,AGR2,ZYX,CTNNB1,ID1,MYADM,ITGA6,SERPINE1,CORO1C,MADCAM1,RAB1A,TIMM10B,CCN2,RHOD,EPHA1,CALR,CD44,EMP2,EPHB1,ITGA5,SRF,LYVE1,GREM1,C1QBP,MMP12,RCC2,HSD17B12,ADAM15,ITGB1BP1,ACTN4,VCL,P4HB,ITGA2,MAP4K4,DAB2,LIMS2,FERMT1,FLNA,ADAMTS9,CTTN,FN1,CCN1,CX3CL1,ITGAE,TYRO3,GFUS,TRIOBP,LAMB3,SFRP1,POLDIP2,ITGA10,ILK,S100A10,KANK1,SPRY4,OLFM4,EPHB3,TEK,ANTXR1,ACTN1,GPM6B,BCR,FOXF1,JAM3,ITGA2B,TNXB,APOD,…	89	25
GOBP_CELL_SUBSTRATE_JUNCTION_ORGANIZATION	0.244576	0.700665	0.121543	0.329411	1.10656	98	ACTG1,ITGA6,CORO1C,ARF6,RHOD,ITGA5,GREM1,RCC2,ITGB1BP1,VCL,ITGA2,MAP4K4,PLEC,CTTN,FN1,SFRP1,POLDIP2,S100A10,TEK,ACTN1,GPM6B,BCR,APOD,WNT4,PIP5K1A,COL16A1,THSD1,RHOA,SMAD3,SLK	30	30.6122
GOBP_CELL_SURFACE_RECEPTOR_SIGNALING_PATHWAY_INVOLVED_IN_CELL_CELL_SIGNALING	0.896175	0.966683	0.0464155	0.225148	0.902248	523	G3BP1,CTNNB1,CSNK1E,EIF4A3,PPP2CA,HDAC1,EMD,VCP,PPP3CA,CCND1,RUVBL2,RUVBL1,DVL1,C12orf43,DKK1,PAF1,TLE1,GREM1,DDB1,CSNK1G2,NXN,EGR1,ROR1,NETO1,CDC73,TRABD2A,DAB2,CCNYL1,FERMT1,TPBG,VANGL1,GRB10,WWTR1,CDH3,PRKAA2,CSNK1A1,DACT1,NR4A2,GRK5,LZTS2,DDX3X,OTULIN,UNC13B,KPNA1,TMEM198,TGFB1I1,MAD2L2,CAV1,DAAM2,CELSR1,NLE1,STK3,EXT1,MESD,SMARCA4,SFRP1,RSPO3,RBX1,ILK,ATP6V0C,RPS12,KANK1,FOXO1,CSNK2B,RACK1,G…	141	26.9598
GOBP_CELL_SURFACE_RECEPTOR_SIGNALING_PATHWAY_INVOLVED_IN_HEART_DEVELOPMENT	0.940937	0.97882	0.0492918	-0.264237	-0.713735	29	DLL4,HEY1,WNT11,RBPJ,BMPR1A	5	17.2414
GOBP_CELL_VOLUME_HOMEOSTASIS	0.652941	0.900537	0.0646485	0.319216	0.878407	31	LRRC8A,KCNN4,LRRC8E,E2F4,SLC12A8,SLC12A4	6	19.3548
GOBP_CENP_A_CONTAINING_CHROMATIN_ORGANIZATION	0.0728745	0.438876	0.237794	0.739434	1.41388	7	CENPW,NASP,HJURP,ITGB3BP	4	57.1429
GOBP_CENTRAL_NERVOUS_SYSTEM_DEVELOPMENT	0.160494	0.611314	0.144631	0.257167	1.06867	993	HSPA5,TNFRSF21,BAG3,HSP90AB1,SH3GL1,CTNNB1,ANXA3,CSNK1E,RAN,NRG1,HSP90AA1,TRA2B,ATF5,ID1,PRMT5,HDAC1,MACROH2A2,ZPR1,SNRPB,MFSD2A,UTP3,PPP3CA,ACTB,MAP1S,EIF2B2,ATIC,DHX37,CLDN3,FPGS,H2AX,GART,PRPF19,BOK,HNRNPD,CLCF1,SLC2A1,WDR1,HPRT1,EPHB1,EIF2B4,TMX2,IL1B,XRCC5,DKK1,TSPAN2,SRF,MBD3,EIF2B5,SEMA6B,BMP7,HDAC2,DHX30,ACTL6A,GSTP1,EIF2B3,DYNLL1,FAIM2,NRGN,MAP2K1,EFNA2,C5AR1,B4GALT2,TRPC4,LRP8,NPTX1,ROR…	325	32.7291
GOBP_CENTRAL_NERVOUS_SYSTEM_MATURATION	0.799213	0.943981	0.0552496	-0.394426	-0.747426	7	RERE,CX3CR1,CEND1	3	42.8571
GOBP_CENTRAL_NERVOUS_SYSTEM_MYELIN_FORMATION	0.986139	0.994086	0.045862	-0.273754	-0.493979	6	TENM4	2	33.3333
GOBP_CENTRAL_NERVOUS_SYSTEM_MYELIN_MAINTENANCE	0.590476	0.882568	0.0681513	-0.572432	-0.93994	4	PTEN	2	50
GOBP_CENTRAL_NERVOUS_SYSTEM_NEURON_AXONOGENESIS	0.189796	0.644918	0.142901	0.427357	1.18832	35	HSP90AB1,HSP90AA1,EPHB1,C12orf57,NR4A2,EPHB6,B4GALT6,EPHB3,NDEL1,PLXNA4,FBXO45,CHRNB2,CDH11	13	37.1429
GOBP_CENTRAL_NERVOUS_SYSTEM_NEURON_DEVELOPMENT	0.901186	0.968107	0.0498907	0.250437	0.815656	79	HSP90AB1,HSP90AA1,HPRT1,EPHB1,OGDH,ARX,C12orf57,NR4A2,EPHB6,B4GALT6,EPHB3,NDEL1,PLXNA4,FBXO45,MAPT,CHRNB2,CDH11,SEMA3A,NRP2,SCYL2,EPHA4,MAP2,SCN1B,AGBL4	24	30.3797
GOBP_CENTRAL_NERVOUS_SYSTEM_NEURON_DIFFERENTIATION	0.661191	0.900537	0.0662842	-0.256933	-0.937689	161	FGFR2,DLL4,SCYL3,ZMIZ1,IFT172,LHX4,SIN3A,PALS1,B2M,NIN,SUFU,NDNF,PTEN,SLC25A46,LDB1,ARHGAP35,PAFAH1B1,PROX1,NFIB,ZSWIM6,DISC1,TTC21B,SOX4,RAPGEF2,SLC4A10,EMX1,GBA2,CNTN2,DCLK2,TOX,ZC4H2,DRD2,SZT2,CEND1,TSKU,BCL11B,DRD1,NTRK2,HES1,ATP7A,CSF1R,CDK5,EOMES,DCC	44	27.3292
GOBP_CENTRAL_NERVOUS_SYSTEM_PROJECTION_NEURON_AXONOGENESIS	0.444874	0.818991	0.0835991	0.372227	0.988533	26	EPHB1,C12orf57,NR4A2,EPHB6,EPHB3,PLXNA4,FBXO45,CHRNB2,CDH11	9	34.6154
GOBP_CENTRIOLE_ASSEMBLY	0.638298	0.899134	0.0650878	0.300659	0.896729	46	NPM1,PLK2,NUP62,RBM14,E2F4,KAT2A,CETN2,PPP1R35	8	17.3913
GOBP_CENTRIOLE_CENTRIOLE_COHESION	0.636015	0.898991	0.0647943	0.378653	0.873615	14	CTNNB1,ODF2	2	14.2857
GOBP_CENTRIOLE_ELONGATION	0.991753	0.997418	0.0474483	0.23811	0.471207	8	PPP1R35	2	25
GOBP_CENTROMERE_COMPLEX_ASSEMBLY	0.0568627	0.394688	0.266351	0.505304	1.39048	31	H3-3B,CENPW,MIS12,CENPO,NASP,CENPT,CENPV,TRAPPC12,HELLS,HJURP,CENPN,ITGB3BP,CENPX	13	41.9355
GOBP_CENTROMERIC_SISTER_CHROMATID_COHESION	0.0510806	0.380498	0.282013	0.674044	1.45925	11	CTNNB1,NAA10,NAA50,SGO1,BOD1,BUB1	6	54.5455
GOBP_CENTROSOME_DUPLICATION	0.825911	0.949296	0.0550211	-0.25929	-0.839706	74	KAT2B,CHMP5,CEP192,USP33,CEP63,PDCD6IP,CEP44,CHMP3,CEP152,OFD1,CHMP4C,CEP120,GEN1,CDK5RAP2,MDM1,CNTROB,BRSK1	17	22.973
GOBP_CENTROSOME_SEPARATION	0.815686	0.949296	0.0541201	0.328068	0.763443	15	RANBP1,NUP62,NDE1,NDEL1	4	26.6667
GOBP_CERAMIDE_1_PHOSPHATE_TRANSPORT	0.10058	0.504672	0.195789	-0.700304	-1.3859	8	CERT1,PLEKHA3,PLEKHA8,PLEKHA8P1,GLTP,GLTPD2	6	75
GOBP_CERAMIDE_BIOSYNTHETIC_PROCESS	0.456566	0.822971	0.0845557	-0.31166	-0.988475	66	ST8SIA6,GAL3ST1,SIRT3,SPTLC2,PNPLA1,SPTLC3,SPTSSA,SPTSSB,PRKCD,B4GALT4,PRKAA1,P2RX7,SPHK2,CERS6	14	21.2121
GOBP_CERAMIDE_CATABOLIC_PROCESS	0.0527383	0.38091	0.282013	-0.58874	-1.46735	20	ACER2,GALC,NAGA,PRKCD,NEU1,GBA2,ASAH1	7	35
GOBP_CERAMIDE_METABOLIC_PROCESS	0.167665	0.623732	0.151149	-0.32742	-1.12722	104	ST8SIA6,ACER2,PLPP1,GAL3ST1,SIRT3,SPTLC2,GALC,CERT1,SMPD3,CERK,SGPL1,PNPLA1,SPTLC3,NAGA,SPTSSA,SPTSSB,PRKCD,B4GALT4,PRKAA1,P2RX7,SPHK2,CERS6,PLA2G15,NEU1,GBA2,ASAH1,ALOX12B	27	25.9615
GOBP_CERAMIDE_TRANSPORT	0.299587	0.739167	0.111011	-0.452491	-1.10238	18	CERT1,VAPA,OSBP,ABCA13,PLEKHA3,ABCB1,PSAP,PLEKHA8,PLEKHA8P1,GLTP	10	55.5556
GOBP_CEREBELLAR_CORTEX_DEVELOPMENT	0.39499	0.797414	0.0899861	0.342597	1.02756	48	HSPA5,FAIM2,MAP2K1,B4GALT2,ARCN1,OGDH,SERPINE2,SPTBN2,AARS1,TRNP1,CLP1,PTPN11,NEUROD2,SEZ6,KIF14	15	31.25
GOBP_CEREBELLAR_CORTEX_FORMATION	0.541494	0.862291	0.0768737	-0.362322	-0.932351	23	SLC25A46,LDB1,PROX1,TTC21B,DLL1,CEND1,ATP7A,CDK5	8	34.7826
GOBP_CEREBELLAR_CORTEX_MORPHOGENESIS	0.967146	0.988284	0.0484088	-0.244627	-0.675277	32	SLC25A46,LDB1,PROX1,TTC21B,COQ8B,DLL1,CEND1,ATP7A,CDK5,GLI1,GLI2	11	34.375
GOBP_CEREBELLAR_GRANULAR_LAYER_DEVELOPMENT	0.813492	0.949232	0.054794	0.334083	0.749724	13	FAIM2,SERPINE2	2	15.3846
GOBP_CEREBELLAR_GRANULAR_LAYER_FORMATION	0.562992	0.872525	0.0721798	-0.48518	-0.919402	7	PROX1,OPHN1,KNDC1	3	42.8571
GOBP_CEREBELLAR_GRANULAR_LAYER_MORPHOGENESIS	0.908142	0.968265	0.052057	0.316474	0.643917	9	SERPINE2,KIF14	2	22.2222
GOBP_CEREBELLAR_PURKINJE_CELL_GRANULE_CELL_PRECURSOR_CELL_SIGNALING_INVOLVED_IN_REGULATION_OF_GRANULE_CELL_PRECURSOR_CELL_PROLIFERATION	1	1	0.04783	0.226741	0.366945	4	SHH,LHX5,SMO,GLI1	4	100
GOBP_CEREBELLAR_PURKINJE_CELL_LAYER_DEVELOPMENT	0.431068	0.810675	0.0855357	0.374204	0.988735	25	HSPA5,FAIM2,B4GALT2,ARCN1,SPTBN2,AARS1	6	24
GOBP_CEREBELLAR_PURKINJE_CELL_LAYER_FORMATION	0.406571	0.804109	0.0919686	-0.470255	-1.02755	12	SLC25A46,LDB1,TTC21B,CEND1,ATP7A	5	41.6667
GOBP_CEREBELLAR_PURKINJE_CELL_LAYER_MORPHOGENESIS	0.448485	0.819895	0.0855357	-0.41612	-1.00243	16	SLC25A46,LDB1,TTC21B,COQ8B,DLL1,CEND1,ATP7A	7	43.75
GOBP_CEREBRAL_CORTEX_CELL_MIGRATION	0.44668	0.819783	0.0855357	-0.340734	-0.998474	44	SYNE2,FGF13,DAB2IP,ZMIZ1,DIXDC1,ADGRG1,PAFAH1B1,DISC1,P2RY12,EFHC1,SRGAP2	11	25
GOBP_CEREBRAL_CORTEX_DEVELOPMENT	0.829787	0.949746	0.0526973	0.249936	0.856758	112	CTNNB1,TRA2B,ATIC,H2AX,GART,SLC2A1,LRP8,KDM1A,ARX,NSUN5,BMERB1,TACC2,HIF1A,BLOC1S2,YWHAE,XAB2,RELN,NDE1,BAX,NDEL1,FUT10,CDK5R2,FBXO45	23	20.5357
GOBP_CEREBRAL_CORTEX_GABAERGIC_INTERNEURON_DEVELOPMENT	0.877953	0.964362	0.0509083	-0.358486	-0.679319	7	CNTN2,DRD2,DRD1	3	42.8571
GOBP_CEREBRAL_CORTEX_GABAERGIC_INTERNEURON_DIFFERENTIATION	0.921844	0.973291	0.0494905	0.294368	0.618063	10	ARX	2	20
GOBP_CEREBRAL_CORTEX_NEURON_DIFFERENTIATION	0.958763	0.986346	0.0489954	-0.245398	-0.649478	26	SIN3A,PAFAH1B1,EMX1,CNTN2,TOX,DRD2,DRD1,EOMES	8	30.7692
GOBP_CEREBRAL_CORTEX_RADIALLY_ORIENTED_CELL_MIGRATION	0.424797	0.806625	0.0888945	-0.361485	-1.00611	33	SYNE2,DAB2IP,ZMIZ1,DIXDC1,ADGRG1,PAFAH1B1,DISC1,P2RY12	8	24.2424
GOBP_CEREBRAL_CORTEX_REGIONALIZATION	0.767206	0.933227	0.0584693	0.401881	0.76844	7	TRA2B	2	28.5714
GOBP_CEREBRAL_CORTEX_TANGENTIAL_MIGRATION	0.207243	0.664906	0.135002	0.681885	1.25314	6	ARX,RELN,FBXO45	3	50
GOBP_CEREBROSPINAL_FLUID_CIRCULATION	0.718876	0.918941	0.0611693	-0.366748	-0.82822	13	DNAAF11,CFAP221,DAW1,ODAD4,SPAG16,KATNIP	6	46.1538
GOBP_CGMP_BIOSYNTHETIC_PROCESS	0.447937	0.819895	0.0840746	0.463968	1.00445	11	GUCY2C,GUCY1A2,NPR1,GUCY1A1	4	36.3636
GOBP_CGMP_MEDIATED_SIGNALING	0.905882	0.968265	0.0492918	0.267986	0.737433	31	PDE10A,ADORA2B,RUNDC3A,PDE2A	4	12.9032
GOBP_CGMP_METABOLIC_PROCESS	0.467456	0.831845	0.0819779	0.421233	0.998863	16	PDE10A,PDE2A,GUCY2C,GUCY1A2,NPR1,GUCY1A1	6	37.5
GOBP_CHANGES_TO_DNA_METHYLATION_INVOLVED_IN_EMBRYO_DEVELOPMENT	0.430063	0.810032	0.0897105	0.505691	1.02891	9	TRIM28,PICK1,DNMT1	3	33.3333
GOBP_CHAPERONE_COFACTOR_DEPENDENT_PROTEIN_REFOLDING	1.8889e-05	0.00104793	0.57561	0.716862	2.00254	34	BAG1,HSPA5,HSPA8,SDF2L1,HSPH1,DNAJB5,HSPE1,HSPA9,PTGES3,DNAJC7,HSPA1B,DNAJB1,TOR1A	13	38.2353
GOBP_CHAPERONE_MEDIATED_AUTOPHAGY	0.0966469	0.497933	0.202072	0.574275	1.36177	16	BAG3,HSPA8,HSP90AA1,PLK3,SYNPO2,SNRNP70,ATP13A2,STUB1	8	50
GOBP_CHAPERONE_MEDIATED_PROTEIN_COMPLEX_ASSEMBLY	0.00283625	0.0591671	0.431708	0.693765	1.76102	21	CCT2,HSP90AB1,HSP90AA1,HSPD1,LONP1,HSPA4,PSMG3,PTGES3,PSMG1,PFDN6	10	47.619
GOBP_CHAPERONE_MEDIATED_PROTEIN_FOLDING	3.49867e-12	8.6406e-10	0.898671	0.741571	2.39638	71	BAG1,HSPA5,HSPA8,CCT6A,CCT2,CCT3,SDF2L1,CCT5,HSPH1,DFFA,DNAJB5,PPIB,CCT4,CCT7,TCP1,PDIA4,HSPE1,CCT8,HSPA9,FKBP4,CHORDC1,PDCD5,HSPB6,PTGES3,DNAJC7,DNAJB6,FKBP2,HSPA1B,PDCL3,TRAP1,UNC45A,DNAJB1,TOR1A	33	46.4789
GOBP_CHEMICAL_HOMEOSTASIS	0.00117567	0.0314719	0.45506	-0.288354	-1.22404	1143	ENPP1,ANK3,SLC16A1,APPL2,PLA2G12B,HKDC1,SCARB1,LIPC,NR5A2,SLC1A1,OIT3,P2RY4,EDN2,SLC40A1,PPARGC1A,SLC9A3,SLC4A4,FRRS1,PDK2,TLCD4,P2RX4,ADCY6,KCNJ2,GSTM2,ACOX1,TRPV3,EGLN1,ABCA5,PRKACB,SESN3,SLC35G1,NR1D2,IFIT1,SESN2,SLC30A4,XK,SLC46A1,INSR,HDAC9,NR1H4,SCTR,CYB561A3,PCK2,CCL28,STEAP2,KNG1,P2RY1,SLC12A6,RMI1,PIK3R1,SRC,NR1H3,SLC31A2,CAMK2D,ATP6V1A,PDPK1,SLC26A3,MELTF,ABCG1,SMAD4,GPD1L,FTH1,SIDT2,TR…	371	32.4584
GOBP_CHEMICAL_HOMEOSTASIS_WITHIN_A_TISSUE	0.97921	0.991644	0.0484088	-0.260634	-0.628346	17	ITGB6,EPAS1,NAPSA,RCN3,VEGFA,OAS1	6	35.2941
GOBP_CHEMICAL_SYNAPTIC_TRANSMISSION_POSTSYNAPTIC	0.826263	0.949296	0.0549074	-0.250866	-0.852433	98	P2RX4,ABAT,PTK2B,PRKCZ,PTEN,CHRNA7,LRRK2,MPP2,TRPV1,P2RX7,INSYN1,GRIN2B,CHRNA1,P2RX6,CHRNB1,GRIK2,CELF4,CHRNA10,GHRL,RAB3GAP1,GLRA2,DRD2,ARRB2,NPFF	24	24.4898
GOBP_CHEMOKINE_C_C_MOTIF_LIGAND_5_PRODUCTION	0.518664	0.852183	0.0762797	0.439804	0.952141	11	ARG2,DDX3X,ADCYAP1,MUL1	4	36.3636
GOBP_CHEMOKINE_C_X_C_MOTIF_LIGAND_12_SIGNALING_PATHWAY	0.841046	0.952481	0.0538979	0.379159	0.696804	6	STK39,CXCR4,TREM2	3	50
GOBP_CHEMOKINE_C_X_C_MOTIF_LIGAND_1_PRODUCTION	0.338614	0.769038	0.100633	-0.624292	-1.12651	6	TRPV4,IL17RA,MYD88,TIRAP	4	66.6667
GOBP_CHEMOKINE_C_X_C_MOTIF_LIGAND_2_PRODUCTION	0.971717	0.988765	0.0474483	-0.257627	-0.62062	16	MAP2K5,MCOLN2,MBP,OAS3	4	25
GOBP_CHEMOKINE_PRODUCTION	0.458167	0.824356	0.0835991	0.298056	0.987537	93	ARG2,MIF,EPHA2,TREM1,IL1B,IL33,GSTP1,RIPK2,EGR1,ADORA2B,IL1RL1,SELENOK,HIF1A,DDX3X,TLR4,TSLP,ACKR1,ZFPM1,FFAR2,ADCYAP1,APOD,SIGIRR,MUL1,HMGB1,F2RL1,LPL,SNAI2,TWIST1,IL6,IL18	30	32.2581
GOBP_CHEMOREPULSION_OF_AXON	0.561368	0.871859	0.0734381	0.513338	0.943394	6	PLXNA4,RYK,NTN1,WNT5A	4	66.6667
GOBP_CHEMOSENSORY_BEHAVIOR	0.32549	0.760133	0.102449	0.471803	1.09793	15	GJB4,TPBG,WFS1,LMX1A,CHD7,ATP6V1B1,ADCY3	7	46.6667
GOBP_CHIASMA_ASSEMBLY	0.26378	0.713541	0.116234	-0.63134	-1.19637	7	TEX11,UBE2B,BRIP1,CCNB1IP1,RNF212	5	71.4286
GOBP_CHITIN_METABOLIC_PROCESS	0.883168	0.964689	0.0509083	-0.376058	-0.678582	6	CTBS	2	33.3333
GOBP_CHLORIDE_TRANSMEMBRANE_TRANSPORT	0.0162354	0.188204	0.352488	-0.454331	-1.43236	64	SLC1A1,GABRA2,SLC26A2,GABRG2,SLC12A6,SLC26A3,APOL1,SLC26A6,PCYOX1,GABRD,CLCN3,SLC12A7,SLC26A7,ANO7,BEST1,SLC5A1,GLRA2,CLCN7,ANO4,SLC12A3	20	31.25
GOBP_CHLORIDE_TRANSPORT	0.000243664	0.00951781	0.518848	-0.476661	-1.65062	109	SLC1A1,GABRA2,P2RY4,SLC26A2,PRKG2,CLCA4,CLCN2,OSTM1,CLCA1,GABRG2,SLC12A6,CLCA2,SLC26A3,APOL1,ATP8B1,NMUR1,CLIC5,BEST2,SLC26A6,PCYOX1,GABRD,CA2,TTYH1,BEST4,ANO8,SLC4A10,CLCN3,FXYD3,CLCN5,SLC12A7,SLC26A7,ANO7,ANO10,BEST1,SLC5A1,ABCB1,GLRA2,CLCN7,ANO4,SLC12A3	40	36.6972
GOBP_CHOLESTEROL_CATABOLIC_PROCESS	0.144016	0.586171	0.165657	-0.618672	-1.31669	11	SCARB1,CYP27A1,SCARF1	3	27.2727
GOBP_CHOLESTEROL_EFFLUX	0.231707	0.692139	0.127505	-0.367936	-1.12906	54	SCARB1,RXRA,ABCA5,NR1H3,ABCG1,PPARG,ABCA1,SREBF2,STX12,CETP,TTC39B,LRP1,SOAT1,EGF,TSKU,ABCA7,ABCA8	17	31.4815
GOBP_CHOLESTEROL_STORAGE	0.0668016	0.425526	0.248911	-0.571422	-1.41227	19	SCARB1,NR1H3,ABCG1,PPARG,ABCA1,SREBF2,PPARA	7	36.8421
GOBP_CHOLINE_METABOLIC_PROCESS	0.550495	0.865691	0.0736213	-0.527448	-0.95176	6	SLC44A1,DMGDH	2	33.3333
GOBP_CHOLINE_TRANSPORT	0.298279	0.737605	0.106323	-0.562551	-1.15058	9	SLC44A2,SLC44A1,SLC44A5,SLC44A4,SLC44A3	5	55.5556
GOBP_CHONDROBLAST_DIFFERENTIATION	0.719192	0.918941	0.0614364	0.471166	0.822321	5	CCN1,FGF2	2	40
GOBP_CHONDROCYTE_DEVELOPMENT	0.933333	0.976849	0.0479259	0.25964	0.714469	31	SERPINH1,TGFBR2,PTHLH,EXT1,CHSY1,FGF18,RARG,SOX9,BMPR1B	9	29.0323
GOBP_CHONDROCYTE_DEVELOPMENT_INVOLVED_IN_ENDOCHONDRAL_BONE_MORPHOGENESIS	0.552577	0.86709	0.0755015	0.470536	0.931168	8	SERPINH1,TGFBR2,RARG,SOX9	4	50
GOBP_CHONDROCYTE_DIFFERENTIATION	0.713701	0.917134	0.0623861	-0.262405	-0.908677	109	SCIN,BMPR2,MAF,MAPK14,SLC39A14,HOXA11,SMPD3,ATF2,IFT80,MDK,BMPR1A,NFIB,SMAD7,TRPS1,ZBTB16,EIF2AK3,MEX3C,GPLD1,ACVRL1,RB1,SNX19,PTH1R,HMGA2,CHADL,GLG1,LNPK,IHH,SHOX2	28	25.6881
GOBP_CHONDROCYTE_DIFFERENTIATION_INVOLVED_IN_ENDOCHONDRAL_BONE_MORPHOGENESIS	0.794715	0.942766	0.057006	-0.33236	-0.787167	15	SMPD3,ATF2,IFT80,IHH,TSKU	5	33.3333
GOBP_CHONDROCYTE_HYPERTROPHY	0.623742	0.894293	0.0681513	0.479951	0.882036	6	TGFBR2,EXT1,RARG,SOX9	4	66.6667
GOBP_CHONDROCYTE_PROLIFERATION	0.873563	0.962984	0.0498907	0.287077	0.743789	22	CCN2,STC1,CCN3,EXT1,MUSTN1	5	22.7273
GOBP_CHONDROITIN_SULFATE_BIOSYNTHETIC_PROCESS	0.0868726	0.47473	0.2114	0.562569	1.37647	18	B3GALT6,CHST3,CHPF,CHPF2,UGDH	5	27.7778
GOBP_CHONDROITIN_SULFATE_PROTEOGLYCAN_BIOSYNTHETIC_PROCESS	0.0596154	0.403907	0.257206	0.546501	1.42227	23	B3GALT6,CHST3,CHPF,CHPF2,UGDH,CHSY1,B3GAT3	7	30.4348
GOBP_CHONDROITIN_SULFATE_PROTEOGLYCAN_METABOLIC_PROCESS	0.146939	0.589295	0.164406	0.449941	1.25113	35	B3GALT6,CHST3,CHPF,CHPF2,UGDH,EXT1,HYAL1,CHSY1,B3GAT3,EGFLAM	10	28.5714
GOBP_CHORIONIC_TROPHOBLAST_CELL_DIFFERENTIATION	0.506903	0.846945	0.0776799	-0.576839	-0.991155	5	FZD5	2	40
GOBP_CHORIONIC_TROPHOBLAST_CELL_PROLIFERATION	0.475345	0.834861	0.0810802	-0.596127	-1.0243	5	ACVR1C,FZD5	2	40
GOBP_CHORION_DEVELOPMENT	0.635052	0.898991	0.0684715	0.446201	0.88301	8	TMED2,DNAJB6	2	25
GOBP_CHORIO_ALLANTOIC_FUSION	0.425101	0.806625	0.0886261	0.547351	1.0466	7	BMP7,DNAJB6,CCN1	3	42.8571
GOBP_CHROMATIN_ASSEMBLY_OR_DISASSEMBLY	0.177043	0.632269	0.144631	0.301232	1.11309	214	H3-3B,GRWD1,HMGA1,IPO4,NOC2L,HDAC1,MACROH2A2,NPM1,MTA2,MAP1S,CENPW,H2AX,SET,SSRP1,PAF1,MBD3,POLE3,TRIM28,NASP,TSPYL1,CTBP1,KDM1A,HIRA,ANP32B,SUPT16H,PPHLN1,RRP8,NAP1L5,CBX3,SMARCA5,SMARCC1,SMARCA4,DNAJC9,CENPV,BEND3,SMYD3,DAXX,SMARCD1,MORC2,CHAF1B,DNMT1,CDK2,MCM2,SMARCB1,HELLS,HJURP,RESF1,TP53,ITGB3BP,TSPYL2,SMARCD2,SOX9,AXIN1,H1-3,TSPYL5,CHD3,PPM1D,H1-4,HAT1,BAZ1A	60	28.0374
GOBP_CHROMATIN_DISASSEMBLY	0.022961	0.230462	0.352488	0.633064	1.54896	18	GRWD1,HMGA1,MAP1S,SET,SSRP1,SUPT16H,SMARCC1,SMARCA4,SMARCD1,SMARCB1,SMARCD2	11	61.1111
GOBP_CHROMATIN_ORGANIZATION	0.115732	0.535376	0.175204	0.277015	1.11867	568	H3-3B,GRWD1,HMGA1,EIF1,IPO4,PRMT5,NOC2L,HDAC1,MACROH2A2,UTP3,HNRNPC,NPM1,MTA2,ACTB,MAP1S,SETD7,LRWD1,COPRS,CENPW,H2AX,INO80C,BUD23,TOP1,RIOX1,RUVBL2,SET,RUVBL1,PRMT6,INO80E,SSRP1,BANF1,PAF1,KLF2,HNRNPU,MBD3,PSME4,HDAC2,MRGBP,POLE3,ACTL6A,WDR5,DNAJC2,TRIM28,HCFC1,NASP,NPM3,PHF19,ENY2,RBM15,CHD4,NUDT5,FOXA3,DIRAS3,TSPYL1,MLLT1,JMJD6,CTBP1,KDM1A,SMYD5,RELA,HIRA,METTL3,ANP32B,SUPT16H,FOXA2,TRRAP,PPHL…	165	29.0493
GOBP_CHROMATIN_REMODELING	0.0236757	0.233886	0.352488	0.339025	1.27907	248	H3-3B,GRWD1,HMGA1,HDAC1,MACROH2A2,HNRNPC,NPM1,MTA2,ACTB,CENPW,H2AX,INO80C,TOP1,RUVBL2,SET,RUVBL1,INO80E,SSRP1,PAF1,MBD3,PSME4,HDAC2,POLE3,ACTL6A,HCFC1,NASP,NPM3,CHD4,NUDT5,TSPYL1,MLLT1,ANP32B,SUPT16H,MYC,NAP1L5,KAT2A,CBX3,SMARCA5,RBBP7,SMARCC1,SMARCA4,DNAJC9,NPM2,CENPV,CHD1L,SMYD3,INO80,DAXX,SMARCD1,ZNHIT1,MCRS1,MORC2,CHAF1B,INO80B,SMARCA1,ACTR5,VPS72,CHD7,MCM2,SMARCB1,TFPT,PIH1D1,HELLS,HJURP,CHD…	85	34.2742
GOBP_CHROMATIN_REMODELING_AT_CENTROMERE	0.0125035	0.162801	0.38073	0.765184	1.65656	11	H3-3B,CENPW,NASP,CENPV,HELLS,HJURP,ITGB3BP	7	63.6364
GOBP_CHROMOSOME_ATTACHMENT_TO_THE_NUCLEAR_ENVELOPE	0.0120566	0.159974	0.38073	0.864763	1.58923	6	LMNA	2	33.3333
GOBP_CHROMOSOME_CONDENSATION	0.263366	0.712989	0.116739	0.379846	1.11708	44	H3-3B,BANF1,NCAPH2,SMARCA5,KMT5A,SMC5,NCAPD3,CDCA5,AIFM1,WAPL,H1-3,H1-4,TENT4A,DFFB,CDK1,NCAPG,NCAPH	17	38.6364
GOBP_CHROMOSOME_LOCALIZATION	0.00889352	0.13094	0.38073	0.439948	1.43338	83	LMNA,RRS1,NUDC,SEH1L,TTL,GEM,NUP62,MIS12,HNRNPU,KPNB1,MLH1,CEP55,CHMP4A,ACTR3,FAM83D,VPS4A,CCNB1,PINX1,NDE1,TRAPPC12,NDEL1,CDCA5,AURKB,RAB11A,CDT1,BOD1,ZW10,KIF14,CHMP6,CDCA8,DYNC1H1,CHAMP1,CUL3,CENPE,KIFC1,CHMP2B,NDC80,CHMP7,MEIOC,EML4	40	48.1928
GOBP_CHROMOSOME_LOCALIZATION_TO_NUCLEAR_ENVELOPE_INVOLVED_IN_HOMOLOGOUS_CHROMOSOME_SEGREGATION	0.839248	0.952481	0.0557104	0.354033	0.720337	9	MLH1	2	22.2222
GOBP_CHROMOSOME_MOVEMENT_TOWARDS_SPINDLE_POLE	0.785425	0.940262	0.0573667	0.39302	0.751498	7	KPNB1,ACTR3	2	28.5714
GOBP_CHROMOSOME_ORGANIZATION	1.05024e-06	9.1371e-05	0.643552	0.338252	1.40607	1000	H3-3B,GRWD1,HMGA1,G3BP1,RRS1,CCT6A,CCT2,EIF1,HSP90AB1,CCT3,TUBG1,CTNNB1,RAN,DKC1,HSP90AA1,CCT5,DOT1L,IPO4,SFPQ,PRMT5,CCT4,TWNK,NOC2L,CCT7,HDAC1,MACROH2A2,UTP3,HNRNPC,NUDC,NPM1,MTA2,ACTB,GTF2F2,MAP1S,SETD7,LRWD1,ASCC3,TCP1,COPRS,CENPW,H2AX,INO80C,BUD23,ZNF207,SEH1L,CCT8,TOP1,GAR1,HNRNPD,NAT10,RIOX1,RUVBL2,SET,RUVBL1,GEM,PRMT6,GNL3,NUP62,INO80E,SSRP1,FEN1,BANF1,NAA10,MIS12,SSBP1,XRCC5,PAF1,KLF2,HNR…	338	33.8
GOBP_CHROMOSOME_ORGANIZATION_INVOLVED_IN_MEIOTIC_CELL_CYCLE	0.842	0.952481	0.0535669	-0.258182	-0.830242	69	TEX11,AGO4,NCAPD2,UBE2B,MLH3,MRE11,ATRX,MEIOB,SMC4,DMC1,ZCWPW1,RAD21,SIRT7,RAD50,P3H4,BRIP1,TERF1,SMC2,SYCP2,ATM,CCNB1IP1	21	30.4348
GOBP_CHROMOSOME_SEGREGATION	0.00918189	0.133898	0.38073	0.330827	1.28497	340	RRS1,TUBG1,CTNNB1,CIAO2B,RAN,SFPQ,NUDC,CENPW,UBE2I,ZNF207,SEH1L,TOP1,TTL,GEM,NUP62,FEN1,BANF1,RCC1,NAA10,MIS12,HNRNPU,NTMT1,KPNB1,PCID2,MLH1,RCC2,ANAPC7,CEP55,NAA50,ECT2,CHMP4A,NEK6,NCAPH2,PHB2,TRIP13,DDX3X,SMARCA5,KMT5A,ACTR3,SMC5,MAD2L2,FAM83D,CENPT,VPS4A,FBXW7,PRC1,TOP2B,MAD2L1BP,UBE2C,CCNB1,NDC1,PINX1,CDC20,MCMBP,NDE1,ANAPC1,INO80,TRAPPC12,NCAPD3,CCNE1,RPS3,DSCC1,NDEL1,CDC6,CDCA5,KIF23,AURKB,…	117	34.4118
GOBP_CHROMOSOME_SEPARATION	0.332031	0.764521	0.100991	0.31711	1.05418	94	ZNF207,PCID2,MLH1,ANAPC7,NEK6,NCAPH2,TRIP13,MAD2L2,TOP2B,MAD2L1BP,UBE2C,CCNB1,ANAPC1,CDC6,AURKB,PTTG1,BUB3,CDT1,HECW2,ZWINT,DYNC1LI1,ANAPC11,CDC26,IK,ZW10,BUB1,CENPX,ZWILCH,EME1,MAPK15,CUL3,CENPE,CDC27,TACC3,TPR,NCAPH,PPP2R1A,NDC80	38	40.4255
GOBP_CHRONIC_INFLAMMATORY_RESPONSE	0.617464	0.891978	0.0702813	-0.376298	-0.907193	17	CCL5,UNC13D,TNFAIP3,VNN1	4	23.5294
GOBP_CILIARY_BASAL_BODY_ORGANIZATION	0.964497	0.988187	0.0466948	-0.303267	-0.521089	5	CROCC	2	40
GOBP_CILIARY_NEUROTROPHIC_FACTOR_MEDIATED_SIGNALING_PATHWAY	0.236686	0.693218	0.123842	-0.714642	-1.22793	5	IL6R,CNTFR	2	40
GOBP_CILIUM_MOVEMENT	0.746964	0.926396	0.0597318	-0.246738	-0.911589	176	DNAI4,VPS13A,TTLL6,DNAAF11,ASH1L,DNAH1,CATSPER3,BBS2,NEURL1,RFX3,DNAH7,ENKUR,OFD1,UBE2B,MKKS,DEFB1,GAS8,CFAP52,NPHP3,CFAP69,ENO4,SLC22A16,CFAP221,CFAP53,ADCY10,ROPN1,CABYR,DAW1,TMF1,NPHP4,SLC26A8,ATP2B4,CFAP44,KIF27,STK36,MAFIP,FSIP2,ING2,ODAD4	39	22.1591
GOBP_CILIUM_ORGANIZATION	0.0102755	0.143034	0.38073	-0.313773	-1.24744	403	IFT74,SYNE2,RAB17,CDC14A,DNAI4,CDC14B,ALPK1,FHDC1,DNAAF11,IFT172,DNM2,FAM161B,DYNC2I1,KIF3B,RILP,HDAC6,TCHP,TBC1D14,UNC119B,OCRL,TBC1D22A,TBC1D5,TBC1D13,DNAH1,TTC8,INTU,FAM149B1,LIMK2,ODF2L,CDKL1,ARHGAP35,KCNJ10,TBC1D20,PCM1,BBS2,CPLANE1,CEP162,IFT80,GSN,TMEM80,VANGL2,NEURL1,PCNT,RFX3,RABGAP1,CCNO,SNAP29,DNAH7,MACIR,CYLD,FNBP1L,OFD1,DISC1,TTC21B,UBE2B,GORAB,MKKS,TBC1D2B,CEP70,ATP6V0D1,WDR11,CEP12…	151	37.469
GOBP_CILIUM_OR_FLAGELLUM_DEPENDENT_CELL_MOTILITY	0.757637	0.93001	0.0593488	-0.250326	-0.900871	141	VPS13A,TTLL6,DNAAF11,ASH1L,DNAH1,CATSPER3,BBS2,NEURL1,RFX3,DNAH7,ENKUR,UBE2B,MKKS,DEFB1,GAS8,EFHC1,CFAP52,CFAP69,ENO4,SLC22A16,EFHC2,ROPN1,DNAH3,TMF1,NPHP4,SLC26A8,ATP2B4,DNAH6,CFAP44,MAFIP,FSIP2,ING2	32	22.695
GOBP_CIRCADIAN_REGULATION_OF_GENE_EXPRESSION	0.27821	0.721537	0.111918	0.340907	1.09252	65	CSNK1E,ID1,PRMT5,HDAC1,CRY1,MYBBP1A,TOP1,RAI1,HNRNPU,HDAC2,EGR1,ATF4,NGFR,ID3,NOCT,BHLHE40,CAVIN3,PER1,PPP1CA,HDAC3,KDM2A,CSNK1D,NR0B2,NAMPT,MAGED1,AHR,ZPBP2,KDM8	28	43.0769
GOBP_CIRCADIAN_RHYTHM	0.183099	0.636604	0.144631	-0.295679	-1.10786	195	CIPC,PPARGC1A,DBP,OPN3,HNF1B,HEBP1,NR1D2,NRIP1,PPP1CB,GNA11,FBXL17,SLC6A4,NR1H3,USP2,NCOA2,KLF9,PPP1CC,SIN3A,C3orf70,PPARG,LGR4,PTEN,GNAQ,FBXL3,PER3,PPARA,PDE6B,BTBD9,KDM5A,OPRL1,PROX1,DDC,KMT2A,PIWIL2,KLF10,PRKAA1,NUDT12,PHLPP1,MAPK9,NFIL3,NR2F6,OGT	42	21.5385
GOBP_CIRCADIAN_SLEEP_WAKE_CYCLE	0.211382	0.669376	0.134273	-0.463062	-1.17333	21	PER3,BTBD9,GHRL,SRD5A1,NR1D1,DRD2	6	28.5714
GOBP_CIRCADIAN_SLEEP_WAKE_CYCLE_NON_REM_SLEEP	0.289109	0.728007	0.110565	-0.647859	-1.16904	6	BTBD9,GHRL	2	33.3333
GOBP_CIRCADIAN_SLEEP_WAKE_CYCLE_REM_SLEEP	0.849524	0.955621	0.0509083	-0.407516	-0.669146	4	GHRL,SRD5A1	2	50
GOBP_CIRCADIAN_SLEEP_WAKE_CYCLE_SLEEP	0.187879	0.643292	0.142901	-0.510246	-1.22917	16	PER3,BTBD9,GHRL,SRD5A1,DRD2	5	31.25
GOBP_CIRCULATORY_SYSTEM_DEVELOPMENT	0.0511073	0.380498	0.261664	0.270168	1.12878	1072	TNFRSF12A,ACTG1,LMNA,FOSL1,ANXA2,FGFBP1,CTNNB1,ANXA3,NRG1,MAP2K3,ID1,PRMT1,AP2B1,DUSP6,PDLIM7,XBP1,NCL,MYDGF,GLUL,SERPINE1,EREG,NAA15,EPHA2,CCN2,CXCL8,EPHA1,CALR,CLIC4,B4GALT1,SPRED1,EMP2,DVL1,FHL2,EFNB2,PLK2,EPHB1,JUNB,PKM,RNH1,IL1B,DKK1,SARS1,ITGA5,KLF2,HNRNPU,RAPGEF3,PIM1,SRF,MBD3,ADGRG6,OLFM1,BMP7,EPHB4,CRIP1,GREM1,SHB,HSPB6,GJA1,NXN,HSPB7,ACTA2,ALPK3,SOCS3,NSDHL,MAP2K1,MYH11,C5AR1,ADAM15,ITG…	305	28.4515
GOBP_CIRCULATORY_SYSTEM_PROCESS	0.139381	0.580452	0.176694	-0.267119	-1.08373	565	SLC16A1,SLC1A1,ABCG2,EDN2,SLC22A5,SLC4A4,P2RX4,ADCY6,KCNJ2,MAP2K6,GSTM2,FGF13,DLL4,AKAP9,ERAP1,SLC2A5,BMPR2,INSR,THRA,ACE2,KCNE2,ANPEP,KNG1,P2RY1,GNA11,CXADR,SRC,SLC6A4,ABAT,DLG1,TRHDE,CAMK2D,ERAP2,SLCO2B1,GPD1L,TRPM4,GPER1,ATP1B1,SLC44A1,EDN3,RNLS,EDN1,DSG2,SLC6A9,PPARG,TMEM161B,ADH5,GATA6,PDE3A,LNPEP,HMOX1,HSD11B2,ADORA3,ENPEP,SLC2A13,TMEM65,SLC5A3,ARHGAP35,ATP1A1,THRB,PCSK5,PDE5A,GPR37L1,PPARA…	113	20
GOBP_CITRATE_METABOLIC_PROCESS	0.353057	0.779413	0.0978773	-0.652242	-1.12072	5	ACO2,IREB2,CS	3	60
GOBP_CITRULLINE_BIOSYNTHETIC_PROCESS	0.631164	0.898343	0.0665892	-0.517534	-0.889253	5	ALDH18A1,OTC,ATP2B4,CPS1	4	80
GOBP_CITRULLINE_METABOLIC_PROCESS	0.68472	0.908658	0.0617054	-0.422594	-0.836313	8	ALDH18A1,DDAH2,OTC	3	37.5
GOBP_CLATHRIN_COAT_ASSEMBLY	0.262548	0.711277	0.11524	0.472175	1.1553	18	AP2B1,DAB2,CLTB,SGIP1,CLTA,AP2S1,NSG2,FCHO1	8	44.4444
GOBP_CLATHRIN_DEPENDENT_ENDOCYTOSIS	0.284536	0.725783	0.114267	-0.378847	-1.1134	46	LMBRD1,DNM2,WASL,ITSN1,BTBD8,CANX,SIGLEC1,FNBP1L,FCHO2,PICALM,DLL1,UNC119,ITGA4,PIK3CB,INPP5F,GPR107,AAK1,ITSN2,SNAP91,PROM2	20	43.4783
GOBP_CLEAVAGE_FURROW_FORMATION	0.69685	0.910889	0.0617054	-0.435108	-0.824516	7	SNX33,SNX18,SPIRE2	3	42.8571
GOBP_CLEAVAGE_INVOLVED_IN_RRNA_PROCESSING	2.1389e-07	2.18339e-05	0.690132	0.817706	2.17599	27	RRS1,RRP36,TBL3,BOP1,NOP9,TSR1,EXOSC3,NOP14,EXOSC2,NOB1,BMS1,NHP2,EXOSC7,UTP20,EXOSC9,ABT1,RPS21,RPP40,RCL1,NOL9	20	74.0741
GOBP_CLUSTERING_OF_VOLTAGE_GATED_SODIUM_CHANNELS	0.942574	0.97882	0.0479259	-0.327169	-0.590364	6	NRCAM,AGRN	2	33.3333
GOBP_COBALAMIN_METABOLIC_PROCESS	0.81875	0.949296	0.0567672	-0.332546	-0.764273	14	LMBRD1,ABCD4,CUBN	3	21.4286
GOBP_COBALAMIN_TRANSPORT	0.83559	0.952481	0.0523759	-0.359169	-0.710795	8	TCN2,ABCD4,CUBN	3	37.5
GOBP_COBALT_ION_TRANSPORT	0.787402	0.940883	0.0559429	-0.396846	-0.75201	7	TCN2,SLC11A2	2	28.5714
GOBP_COCHLEA_DEVELOPMENT	0.612717	0.889871	0.0668966	0.299557	0.898471	48	DVL1,HPN,MYO3A,KCNQ1,NTRK3,TBX2,MCM2,DCHS1,KCNK3,SOX9,RPGRIP1L,HEY2,PTK7,EPHA4,MYO3B,WNT5A,GATA2,CCNA2,SOBP,ZEB1,IFT27,GABRB2	22	45.8333
GOBP_COCHLEA_MORPHOGENESIS	0.313462	0.748087	0.103576	0.419675	1.0922	23	DVL1,HPN,MYO3A,TBX2,SOX9,PTK7,MYO3B,WNT5A	8	34.7826
GOBP_COENZYME_A_BIOSYNTHETIC_PROCESS	0.261663	0.710388	0.118815	-0.556751	-1.18491	11	PANK1,PANK3,ACAT1,PPCS,SLC25A16	5	45.4545
GOBP_COENZYME_A_METABOLIC_PROCESS	0.14876	0.591556	0.164406	-0.517603	-1.26101	18	CROT,PANK1,PANK3,NUDT7,ACAT1,PPCS,SLC25A16	7	38.8889
GOBP_COGNITION	0.713693	0.917134	0.063079	-0.242467	-0.940902	294	SLC1A1,FGF13,CAMK2N1,GATM,PJA2,EIF4EBP2,INSR,THRA,CPEB3,SLC6A4,MGAT3,NCSTN,PRKCZ,B2M,ATAD1,PTEN,TTC8,TTBK1,RAG1,ARL6IP5,CHRNA7,DDHD2,BTBD9,PAFAH1B1,OPRL1,ATXN1,DGCR2,ATP8A1,MDK,PAIP2,TANC1,SCN2A,KCNK10,CASP3,PGRMC1,ADGRF1,GIT1,POMK,GRIN2B,SLC11A2,GRIA1,AFF2,TACO1,PTPRZ1,PICALM,ITPR3,CCL11,CX3CR1,CLN3,KIT,DBH,BDNF,CNTN2,MAPK1,PRRT1,TIFAB,CREB1,GHSR,GPR155,ITGA3,BRSK1,GPR88,DOP1B,NF1,SYNGAP1,ABL1,T…	84	28.5714
GOBP_COHESIN_LOADING	0.943662	0.978821	0.0486034	0.322056	0.591863	6	CDCA5,WAPL,HDAC8	3	50
GOBP_COLLAGEN_ACTIVATED_SIGNALING_PATHWAY	0.753452	0.92832	0.0580984	0.337929	0.801327	16	ITGA2,COL4A1	2	12.5
GOBP_COLLAGEN_ACTIVATED_TYROSINE_KINASE_RECEPTOR_SIGNALING_PATHWAY	0.998035	0.99956	0.0449543	0.213036	0.461205	11	COL4A1	2	18.1818
GOBP_COLLAGEN_BIOSYNTHETIC_PROCESS	0.0348587	0.295219	0.321776	0.493438	1.4266	41	CCN2,HDAC2,ITGA2,SERPINH1,ERRFI1,SCX,WNT4,SUCO,PDGFRB,LARP6,P3H3,ENG,CREB3L1,IL6,VIM,RUNX1,EMILIN1,ADAMTS3,F2R	19	46.3415
GOBP_COLLAGEN_CATABOLIC_PROCESS	0.2	0.658581	0.137251	0.403308	1.17377	42	MMP1,MMP10,MMP3,MMP12,ADAM15,FURIN,MMP19	7	16.6667
GOBP_COLLAGEN_FIBRIL_ORGANIZATION	0.62549	0.895764	0.0667426	0.292323	0.91717	60	GREM1,COLGALT1,SERPINH1,EXT1,SCX,FOXC1,CYP1B1,COL12A1,PLOD3,AEBP1,TNXB,DPT,FMOD,COL2A1,TGFBR1,TGFB2,FKBP10,ADAMTS12,LUM,LOXL3,PXDN,EMILIN1,ADAMTS3,COL14A1	24	40
GOBP_COLLAGEN_METABOLIC_PROCESS	0.0217691	0.225869	0.352488	0.406547	1.35151	94	MMP1,MMP10,MMP3,CCN2,P3H2,HDAC2,MMP12,ADAM15,ITGA2,SERPINH1,HIF1A,ERRFI1,FURIN,SCX,MMP19,PLOD3,TNXB,WNT4,SUCO,PDGFRB,LARP6,P3H3,ENG,TNS2,MMP7,CREB3L1,IL6,VIM,CTSB,RUNX1,MMP13,EMILIN1,CST3,ADAMTS3,F2R	35	37.234
GOBP_COLLATERAL_SPROUTING	0.123203	0.551016	0.181383	-0.491799	-1.29222	25	FGF13,ULK1,HDAC6,NIN,COBL,IST1,EPHA7,SEMA4D,BDNF	9	36
GOBP_COLLATERAL_SPROUTING_IN_ABSENCE_OF_INJURY	0.840237	0.952481	0.0530213	-0.409463	-0.703561	5	COBL	2	40
GOBP_COLLECTING_DUCT_DEVELOPMENT	0.54375	0.862609	0.0768737	-0.406495	-0.934224	14	PAX8,DACT2,NOTCH1,CALB1,PTCH1,AKR1B1,BMP4	7	50
GOBP_COLUMNAR_CUBOIDAL_EPITHELIAL_CELL_DEVELOPMENT	0.608696	0.889007	0.0684715	-0.311575	-0.908107	41	SRC,PDPK1,SIDT2,KLF5,BMP5,RARA,HOXA5,ROS1,RFX3	9	21.9512
GOBP_COLUMNAR_CUBOIDAL_EPITHELIAL_CELL_DIFFERENTIATION	0.697395	0.910956	0.0625237	0.274084	0.902796	88	AGR2,SERPINE1,BCCIP,FAM20C,CEBPB,PYY,TUBB,FASN,SPDEF,HIF1A,TIGAR,INSM1,GPAT4,NKX2-2,EXT1,RHEB,FGF2,C1GALT1,IL6ST,WNT4,PRDM1,TYMS,RARG,BMP2,IL31RA,NKX3-2,PERCC1,PDX1,TP63,AKT1	30	34.0909
GOBP_COLUMNAR_CUBOIDAL_EPITHELIAL_CELL_MATURATION	0.778672	0.937935	0.0574877	0.412179	0.757487	6	HIF1A,GPAT4,TYMS	3	50
GOBP_COMMA_SHAPED_BODY_MORPHOGENESIS	0.737673	0.924324	0.0590955	-0.464931	-0.798869	5	PAX8,HES1	2	40
GOBP_COMMISSURAL_NEURON_AXON_GUIDANCE	0.916836	0.971213	0.0502948	-0.312614	-0.665323	11	NFIB,NCAM1,VEGFA,PTCH1	4	36.3636
GOBP_COMMON_BILE_DUCT_DEVELOPMENT	0.846465	0.953721	0.0537873	0.387789	0.676804	5	SOX17,SOX9	2	40
GOBP_COMMON_MYELOID_PROGENITOR_CELL_PROLIFERATION	0.146881	0.589295	0.16318	0.720677	1.32443	6	NR4A3,GSTP1	2	33.3333
GOBP_COMMON_PARTNER_SMAD_PROTEIN_PHOSPHORYLATION	0.895372	0.966575	0.0510114	0.35091	0.64489	6	TGFBR2,SPTBN1	2	33.3333
GOBP_COMPARTMENT_PATTERN_SPECIFICATION	0.380671	0.79347	0.0934449	-0.639379	-1.09861	5	LFNG,DLL1,NOTCH1	3	60
GOBP_COMPLEMENT_ACTIVATION	0.992308	0.997418	0.0442407	0.213564	0.736633	117	CD55,MASP1,IL1B,C1QBP,C7,CD59,IGHV3-21,PHB2	8	6.83761
GOBP_COMPLEMENT_ACTIVATION_ALTERNATIVE_PATHWAY	0.735417	0.923897	0.0618406	-0.356363	-0.81901	14	C8G,VSIG4,SUSD4,CFB,CFD	5	35.7143
GOBP_COMPLEMENT_ACTIVATION_LECTIN_PATHWAY	0.80943	0.946794	0.0545681	0.348399	0.754257	11	MASP1,FCN1,SERPING1	3	27.2727
GOBP_COMPLEMENT_DEPENDENT_CYTOTOXICITY	0.0288037	0.265474	0.352488	0.673832	1.55464	14	CD55,HSP90AB1,CD59	3	21.4286
GOBP_COMPLEMENT_RECEPTOR_MEDIATED_SIGNALING_PATHWAY	0.705305	0.912901	0.0610364	0.383807	0.830911	11	C5AR1,FPR1,FPR2,FPR3	4	36.3636
GOBP_CONNECTIVE_TISSUE_DEVELOPMENT	0.114053	0.533645	0.188204	-0.293751	-1.12559	252	BMP3,SORL1,BMP8B,PPARGC1A,BMP8A,BMP1,SCIN,BMPR2,NR1H4,THRA,IL6R,MAF,HOXA3,MAPK14,HOXB3,SPTLC2,TRPM4,ESRRA,DYRK1B,BMP5,EDN1,HMGCS2,SLC39A14,WNT11,HOXA11,SMPD3,RARA,MAPK3,ATF2,PGRMC2,HOXA5,PBXIP1,IFT80,MDK,BMPR1A,NFIB,SMAD7,SMAD1,ACAT1,MKKS,GHR,PDGFD,TRPS1,ZBTB16,TBL1XR1,NOTCH1,EIF2AK3,MEX3C,EVC,LRP5,GPLD1,ACVRL1,RB1,SNX19,PIK3CA,PTH1R,HMGA2,CHADL,GLG1,FOXA1,LNPK,IHH,HOXD3,ARRDC3,SHOX2,GHRL	66	26.1905
GOBP_CONNECTIVE_TISSUE_REPLACEMENT	0.170341	0.626374	0.15017	0.610652	1.28214	10	TIMP1,PPP3CA,HIF1A,IL1A	4	40
GOBP_CONNECTIVE_TISSUE_REPLACEMENT_INVOLVED_IN_INFLAMMATORY_RESPONSE_WOUND_HEALING	0.315895	0.749688	0.10592	0.625077	1.14874	6	TIMP1,HIF1A,IL1A	3	50
GOBP_CONSTITUTIVE_HETEROCHROMATIN_ASSEMBLY	0.549098	0.865268	0.0743625	0.443518	0.931222	10	H3-3B,CENPV,HELLS,RIF1,SIRT6,SIRT2	6	60
GOBP_CONSTITUTIVE_SECRETORY_PATHWAY	0.0248855	0.242088	0.352488	-0.800577	-1.51707	7	TMEM167B,TRAPPC11,RAB3A,RAB27A	4	57.1429
GOBP_CONVERGENT_EXTENSION	0.901961	0.968229	0.0494905	0.296192	0.689265	15	DVL1,TRIM28,SFRP1,WNT5B,NKD1,PTK7	6	40
GOBP_CONVERGENT_EXTENSION_INVOLVED_IN_AXIS_ELONGATION	0.726358	0.92039	0.0607719	0.435005	0.799436	6	TRIM28,SFRP1,NKD1,WNT5A	4	66.6667
GOBP_CONVERGENT_EXTENSION_INVOLVED_IN_GASTRULATION	0.717017	0.918412	0.0589694	-0.399645	-0.81739	9	WNT11,DVL2,MKKS,LBX2,NPHP3	5	55.5556
GOBP_CONVERGENT_EXTENSION_INVOLVED_IN_ORGANOGENESIS	0.814141	0.949296	0.0555947	0.418638	0.730645	5	DVL1	2	40
GOBP_COP9_SIGNALOSOME_ASSEMBLY	0.361616	0.784098	0.0978773	0.640295	1.1175	5	COPS7B,COPS8	2	40
GOBP_COPII_COATED_VESICLE_BUDDING	0.054902	0.387044	0.271289	0.508208	1.39847	31	PEF1,SEC13,RAB1A,SEC23B,PREB,INSIG1,SEC24D,SAR1A,TMED2,SEC16A,SEC24A,SEC24C,VAPB,TFG,CSNK1D,MAPK15,PDCD6,CUL3	18	58.0645
GOBP_COPII_COATED_VESICLE_CARGO_LOADING	0.121569	0.548791	0.17822	0.565323	1.31556	15	SEC13,RAB1A,SEC23B,INSIG1,SEC24D,SAR1A,SEC24A,SEC24C	8	53.3333
GOBP_COPI_COATED_VESICLE_BUDDING	0.0108584	0.148185	0.38073	0.868408	1.59593	6	ARFGAP3,TMED9,TMED2	3	50
GOBP_COPPER_ION_HOMEOSTASIS	0.771654	0.934923	0.0568864	0.326723	0.810027	19	CCDC22,ARF1,SCO1,ATOX1,PRNP,SCO2	6	31.5789
GOBP_COPPER_ION_IMPORT	0.540594	0.862291	0.0745501	-0.530188	-0.956704	6	STEAP2,ATP7B,ATP7A,SLC31A1	4	66.6667
GOBP_COPPER_ION_TRANSMEMBRANE_TRANSPORT	0.130693	0.564984	0.172324	-0.737223	-1.33029	6	STEAP2,SLC31A2,SLC11A2,ATP7B	4	66.6667
GOBP_COPPER_ION_TRANSPORT	0.654545	0.900537	0.0659816	-0.359738	-0.866603	16	STEAP2,SLC31A2,SLC11A2,ATP7B,HEPH	5	31.25
GOBP_COPULATION	0.490872	0.838053	0.0808589	-0.392955	-0.979387	20	ACVR2A,P2RY1,SLC6A4,ABAT	4	20
GOBP_CORNEA_DEVELOPMENT_IN_CAMERA_TYPE_EYE	0.88641	0.964689	0.0518458	-0.330493	-0.703375	11	LIMK2,ANGPTL7,KRT12	3	27.2727
GOBP_CORNIFICATION	0.823887	0.949296	0.0551352	0.373862	0.714865	7	CYP26B1	2	28.5714
GOBP_CORONARY_ARTERY_MORPHOGENESIS	0.642447	0.899401	0.0642141	-0.420291	-0.859617	9	NOTCH1,VEGFA,TBX1,ARID2,SEC24B,LRP2	6	66.6667
GOBP_CORONARY_VASCULATURE_DEVELOPMENT	0.814453	0.949296	0.0540088	0.274407	0.813477	45	AP2B1,SPRED1,SRF,TGFBR3,FGF2,DYNC2H1,MYOCD,PRDM1,PDGFRB,APLNR,ACE,PLXND1,TGFBR1,HEY2,PTK7,APLN,DCTN5,SMAD6	18	40
GOBP_CORONARY_VASCULATURE_MORPHOGENESIS	0.284069	0.725783	0.109684	0.468951	1.13495	17	SPRED1,TGFBR3,FGF2,PDGFRB,ACE,TGFBR1,HEY2	7	41.1765
GOBP_CORPUS_CALLOSUM_DEVELOPMENT	0.652778	0.900537	0.0652353	0.382964	0.859419	13	RTN4R,NSUN5,C12orf57,EPHB3,RYK,RPGRIP1L	6	46.1538
GOBP_CORPUS_CALLOSUM_MORPHOGENESIS	0.556213	0.869427	0.0728939	-0.563296	-0.967884	5	NIN,PAFAH1B1,SZT2,TSKU	4	80
GOBP_CORTICAL_ACTIN_CYTOSKELETON_ORGANIZATION	0.647887	0.900386	0.0662842	-0.309612	-0.89523	40	EPB41L1,EPB41L3,DLG1,PLS1,VIL1,PDCD6IP,EPB41,LLGL2,AKAP11	9	22.5
GOBP_CORTICAL_CYTOSKELETON_ORGANIZATION	0.610236	0.889301	0.0681513	0.291574	0.917205	61	ARF6,RHOD,CALR,WDR1,EZR,RND1,EPB41L2,RTKN,PLEC,ECT2,RHOB,VPS4A,RND2,RHOF,RAB13,CAVIN3,RHOG,FMNL2,RHOA	19	31.1475
GOBP_CORTICOSPINAL_TRACT_MORPHOGENESIS	0.869215	0.962402	0.0523759	0.366851	0.674186	6	FBXO45,CDH11,EPHA4,SCN1B,SLIT2	5	83.3333
GOBP_CORTICOSTEROID_HORMONE_SECRETION	0.0580748	0.398909	0.321776	0.639356	1.48784	15	CRY1,GAL,DAB2,KCNQ1,SELENOM,C1QTNF1	6	40
GOBP_CORTICOSTEROID_RECEPTOR_SIGNALING_PATHWAY	0.341748	0.770896	0.0988903	0.494562	1.09891	12	CRY1,CALR,PTGES3,LMO3	4	33.3333
GOBP_CORTICOTROPIN_SECRETION	0.824762	0.949296	0.0522693	-0.424371	-0.696821	4	GHRL,UCN	2	50
GOBP_CORTISOL_BIOSYNTHETIC_PROCESS	0.119923	0.545206	0.17822	-0.68767	-1.3609	8	DGKQ,BMP5,REST,H6PD	4	50
GOBP_CORTISOL_METABOLIC_PROCESS	0.0307869	0.274394	0.352488	-0.71264	-1.49536	10	DGKQ,BMP5,HSD11B2,REST,H6PD	5	50
GOBP_CORTISOL_SECRETION	0.599581	0.885198	0.0721798	0.57843	0.936099	4	GAL,PTPN11	2	50
GOBP_COTRANSLATIONAL_PROTEIN_TARGETING_TO_MEMBRANE	0.00410294	0.0775608	0.407018	0.680402	1.7271	21	SSR2,SRP19,SEC61A1,SEC61B,SRP54,SRP72,SSR1,SRP68,SSR3,SRPRA	10	47.619
GOBP_CRANIAL_GANGLION_DEVELOPMENT	0.15493	0.601796	0.158514	0.711595	1.30774	6	CTNNB1,SEMA3A,NRP2	3	50
GOBP_CRANIAL_NERVE_DEVELOPMENT	0.692623	0.909336	0.0639272	-0.291861	-0.890962	53	ERBB3,HOXA3,HOXB3,ATP8B1,CITED2,SLITRK6,SLC25A46,NAV2	8	15.0943
GOBP_CRANIAL_NERVE_FORMATION	0.247582	0.702814	0.119348	-0.615632	-1.21834	8	ATP8B1,TIFAB,HOXA1,DCANP1,MAFB	5	62.5
GOBP_CRANIAL_NERVE_MORPHOGENESIS	0.403259	0.802117	0.0919686	-0.380804	-1.02662	28	HOXA3,HOXB3,ATP8B1,CITED2	4	14.2857
GOBP_CRANIAL_NERVE_STRUCTURAL_ORGANIZATION	0.100196	0.504362	0.197822	0.640144	1.38586	11	PLXNA4,SEMA3A,NRP2,HOXB2,EGR2	5	45.4545
GOBP_CRANIAL_SKELETAL_SYSTEM_DEVELOPMENT	0.476096	0.834861	0.0815265	0.303028	0.972838	68	MTHFD1L,CTNNB1,EIF4A3,INSIG1,SLC39A3,CEP55,RAB23,TGFBR2,EXT1,MTHFD1,PRRX1,SLC39A1,EDNRA,GLI3,SMAD3,TGFBR1,GRHL2,TP63,TGFB2,TWIST1,IRX5,MED12	22	32.3529
GOBP_CRANIAL_SUTURE_MORPHOGENESIS	0.527835	0.856529	0.077884	0.475163	0.940325	8	INSIG1,GLI3,TWIST1	3	37.5
GOBP_CRANIOFACIAL_SUTURE_MORPHOGENESIS	0.494802	0.840572	0.0817516	-0.399792	-0.963834	17	FOXN3,MEGF8,MMP16,INSIG2,MMP14,TIFAB	6	35.2941
GOBP_CRD_MEDIATED_MRNA_STABILIZATION	0.0348404	0.295219	0.321776	0.736944	1.49943	9	SYNCRIP,HNRNPD,HNRNPU,YBX1,DHX9	5	55.5556
GOBP_CRISTAE_FORMATION	0.13215	0.566801	0.170932	0.546368	1.29559	16	CHCHD6,SAMM50,DNAJC11,ADCK1,UQCC3,MICOS13,CHCHD3,APOO,CHCHD10,TAFAZZIN	10	62.5
GOBP_CYCLIC_GMP_AMP_TRANSMEMBRANE_IMPORT_ACROSS_PLASMA_MEMBRANE	0.234343	0.692933	0.126254	0.705968	1.23212	5	LRRC8A,LRRC8E	2	40
GOBP_CYCLIC_NUCLEOTIDE_BIOSYNTHETIC_PROCESS	0.660569	0.900537	0.0658312	-0.341601	-0.865566	21	ADCY6,ADCY9	2	9.52381
GOBP_CYCLIC_NUCLEOTIDE_CATABOLIC_PROCESS	0.578313	0.877926	0.0718276	-0.404799	-0.91415	13	PDE8A,PDE5A,PDE4C,CNP,PDE4D	5	38.4615
GOBP_CYCLIC_NUCLEOTIDE_MEDIATED_SIGNALING	0.683897	0.908658	0.063079	0.279331	0.903755	77	FFAR4,GAL,PDE10A,RAPGEF3,ADGRG6,OR51E2,ADORA2B,RUNDC3A,GPR3,PDE2A,ADCYAP1R1,ADCYAP1,RASD2,APLNR,PDE7B,CDC34,SOX9,CAP1,PDE7A,CAP2,HTR2B,AHR,MAPK7,ADCY1	24	31.1688
GOBP_CYCLIC_NUCLEOTIDE_METABOLIC_PROCESS	0.747554	0.926396	0.0580984	-0.292254	-0.841188	37	ADCY6,PDE8A,ADCY9,PDE5A,PDE4C,CNP,PDE4D	7	18.9189
GOBP_CYCLOOXYGENASE_PATHWAY	0.327766	0.761803	0.10592	0.552885	1.12493	9	PTGES3,PTGS2,PTGES2,TBXAS1,PTGIS	5	55.5556
GOBP_CYSTEINE_CATABOLIC_PROCESS	0.731429	0.922388	0.057853	-0.497506	-0.816909	4	CBS,CSAD,AGXT	3	75
GOBP_CYSTEINE_METABOLIC_PROCESS	0.440162	0.816459	0.086795	-0.471267	-1.00298	11	GGT1,CBS,CTH,MPST,CSAD,TST,AGXT	7	63.6364
GOBP_CYTIDINE_METABOLIC_PROCESS	0.149897	0.592665	0.16318	-0.598651	-1.30811	12	APOBEC3C,APOBEC3B,APOBEC1,CDA,APOBEC3D,APOBEC3G,APOBEC2,APOBEC3H,APOBEC3A	9	75
GOBP_CYTIDINE_TO_URIDINE_EDITING	0.0965092	0.497933	0.206588	-0.627316	-1.37075	12	A1CF,APOBEC3C,APOBEC3B,APOBEC1,RBM47,APOBEC3D,APOBEC3G,APOBEC2,APOBEC3H	9	75
GOBP_CYTOCHROME_COMPLEX_ASSEMBLY	0.316327	0.749782	0.10673	0.385465	1.07184	35	COA4,TTC19,COA6,COA1,COX10,SCO1,CYBA,SLC25A33,UQCC3,BCS1L,UQCRFS1,SCO2,COX16,PET117,UQCC2,COX20,COX17	17	48.5714
GOBP_CYTOKINESIS	0.325956	0.760133	0.103958	-0.283099	-1.03973	169	ANK3,CDC14A,CDC14B,RAB11FIP3,CHMP5,FLCN,ZFYVE19,STAMBP,KIF3B,SNX33,PDCD6IP,CHMP3,IST1,ESPL1,FMN2,MYH9,MAP10,TRIM36,CALM3,SPAST,PIK3C3,SH3GLB1,SEPTIN10,GIT1,CUL7,CHMP4C,SNX18,MAP9,WASHC5,CALM1,SEPTIN8,USP8,UNC119,APC,BECN1,KIF13A,SPIRE2,EFHC1,ZFYVE26,SEPTIN11,EFHC2,CNTROB,CIT,BCL2L1	44	26.0355
GOBP_CYTOKINETIC_PROCESS	0.644578	0.899543	0.0664364	0.313918	0.89865	39	NUP62,CEP55,RTKN,PLEC,ARF1,ECT2,ANXA11,CHMP4A,VPS4A,SNX9,AURKB	11	28.2051
GOBP_CYTOKINE_MEDIATED_SIGNALING_PATHWAY	0.52583	0.855515	0.0723571	0.246555	0.976693	444	KRT18,IL1RN,EIF5A,HSP90AB1,PLP2,CDC37,RRAGA,EREG,IL1R2,CXCL8,CD44,CLCF1,IRAK2,ZC3H15,IRF3,IL1B,CCDC3,IL33,GSTP1,CXCL3,MMP12,RIPK2,RBM15,CPNE1,ACTN4,EGR1,LRP8,IL13RA2,P4HB,TXNDC17,IL1RL2,HSPA1B,CNOT9,RELA,CRLF1,METTL3,IRAK1,YTHDF2,JAGN1,IL1RL1,SPHK1,IFITM3,FADD,RPS6KA4,HIF1A,CX3CL1,NFKBIA,OTULIN,IL1A,STAT3,CAV1,TNFRSF11A,OASL,IFITM2,CXCL2,CXCL1,CCL26,EXT1,IFNLR1,OSMR,CXCL11,CCRL2,ILK,FOXC1,CD70,IL…	85	19.1441
GOBP_CYTOKINE_PRODUCTION	0.460289	0.825898	0.0780892	0.24353	0.994804	713	PNP,ARG2,CD55,G3BP1,TNFRSF21,NR4A3,HSP90AB1,DDX21,HYAL2,HSP90AA1,MAP2K3,HSPD1,SERPINB1,SLC7A5,XBP1,PARK7,MIF,SERPINE1,EREG,FFAR4,EPHA2,RAB1A,LAPTM4B,IL1R2,TREM1,BCL3,CEBPB,PANX1,MAPKAPK2,CHID1,BANF1,EZR,IRF3,IL1B,HK1,SARS1,KLF2,LAMTOR5,IL33,HDAC2,BCL6B,GSTP1,PDE4B,C1QBP,STOML2,GAPDH,MMP12,RIPK2,DDX1,TRIM16,C5AR1,HGF,EGR1,ZFP36,ADORA2B,IL1RL2,CD47,HSPA1B,CD276,DHX9,ATF4,RELA,FERMT1,AKAP12,IRAK1,IL…	146	20.4769
GOBP_CYTOKINE_PRODUCTION_INVOLVED_IN_IMMUNE_RESPONSE	0.674747	0.905197	0.0645031	-0.267465	-0.908835	98	TLR3,CD160,TNFSF4,HLA-A,FZD5,TRPM4,PRKCZ,B2M,HMOX1,TRIL,HFE,DENND1B,SMAD7,CLC,SPHK2,XCL1,IL18R1,KIT,INAVA,MAVS,SLAMF1,CLEC7A,ATG5,LACC1,CD96,SASH3,TBX21,GATA3,HLA-E	29	29.5918
GOBP_CYTOKINE_PRODUCTION_INVOLVED_IN_INFLAMMATORY_RESPONSE	0.825203	0.949296	0.0552496	-0.267938	-0.822199	54	APPL2,PDCD4,MAPK14,PPARA,GBP5,MACIR,ABCD1,APPL1,PYCARD	9	16.6667
GOBP_CYTOLYSIS	0.688462	0.909336	0.0611693	0.330211	0.859372	23	RRAGA,PLA2G2A,C7	3	13.0435
GOBP_CYTOLYSIS_BY_HOST_OF_SYMBIONT_CELLS	0.367505	0.787907	0.0943564	-0.549953	-1.08836	8	APOL1	2	25
GOBP_CYTOPLASMIC_MICROTUBULE_ORGANIZATION	0.365462	0.787275	0.0968878	-0.333984	-1.03306	57	HOOK2,CLIP2,NUMA1,DLG1,IFT172,CHP1,CCDC88C,LIMK2,PCM1,PAFAH1B1,HOOK1,MAP10,CEP120,CEP126,CRIPT,SLAIN2	16	28.0702
GOBP_CYTOPLASMIC_PATTERN_RECOGNITION_RECEPTOR_SIGNALING_PATHWAY	0.173387	0.626817	0.149208	-0.380893	-1.17828	58	DDX60,MAP2K6,PUM2,ALPK1,RNF135,IFIH1,BIRC2,ERBIN,RNF125,TNFAIP3,RIOK3,CYLD,NLRX1,TKFC,DHX58,PTPN22,BIRC3,INAVA,IRGM,OAS3,LACC1,ITCH,TSPAN6	23	39.6552
GOBP_CYTOPLASMIC_PATTERN_RECOGNITION_RECEPTOR_SIGNALING_PATHWAY_IN_RESPONSE_TO_VIRUS	0.334702	0.766292	0.103576	-0.385774	-1.0649	32	DDX60,PUM2,RNF135,IFIH1,BIRC2,RNF125,RIOK3,NLRX1,TKFC,DHX58,BIRC3,OAS3,TSPAN6	13	40.625
GOBP_CYTOPLASMIC_SEQUESTERING_OF_NF_KAPPAB	0.412371	0.805578	0.0913924	0.524564	1.03809	8	CCDC22,NFKBIA,NFKBIB	3	37.5
GOBP_CYTOPLASMIC_SEQUESTERING_OF_PROTEIN	0.469349	0.832316	0.0802023	0.375632	0.973228	22	CCDC22,FLNA,NFKBIA,KEAP1,NFKBIB,NFKBIE,PKD1,YWHAB,G3BP2,MDFI,GET4,PKD2,DBN1,PSMD10	14	63.6364
GOBP_CYTOPLASMIC_SEQUESTERING_OF_TRANSCRIPTION_FACTOR	0.441176	0.817064	0.0847985	0.433702	1.00926	15	CCDC22,NFKBIA,KEAP1,NFKBIB,NFKBIE,PKD1,G3BP2,MDFI,PKD2,PSMD10	10	66.6667
GOBP_CYTOPLASMIC_TRANSLATION	1.69215e-25	1.07959e-22	1.31101	0.751114	2.66352	147	EIF4A1,EIF3I,ETF1,GSPT1,EIF3M,EIF4G1,DPH2,RPL22L1,SYNCRIP,YBX3,EIF2S2,HNRNPD,DPH1,DRG2,ZC3H15,PKM,FTSJ1,HNRNPU,RPL24,RPS16,EIF2B3,RPL27,UBA52,RPL18,RPL35,DRG1,RBM4,YBX1,CNBP,RPS15,DHX9,RPL8,RPS13,DENR,METTL3,YTHDF2,RPLP2,RPS21,RPL35A,RWDD1,RPL36,RPS2,RPL17,RPL18A,RPS27A,RPL6,RPL19,RPS19,RPL39,RPSA,RPS5,RPL21,RPL38,RPL15,RPS7,RPL28,RPS17,RPL14,RPL13,RPS15A,RPL9,RPL4,RPL23A,RPL31,RPS10,RPL29,RPL26L…	115	78.2313
GOBP_CYTOPLASMIC_TRANSLATIONAL_ELONGATION	0.14881	0.591556	0.160801	0.582924	1.30815	13	DPH2,DPH1,RPLP2,AARS1,DPH3,DPH5,DPH7,DPH6	8	61.5385
GOBP_CYTOPLASMIC_TRANSLATIONAL_INITIATION	0.00156109	0.0390579	0.45506	0.667336	1.77584	27	EIF4A1,EIF3I,EIF3M,EIF4G1,EIF2S2,EIF2B3,RBM4,DENR,METTL3,YTHDF2,EIF3D,EIF3A,SLBP,MCTS1,MIF4GD,DHX29,RPL13A	17	62.963
GOBP_CYTOPLASM_ORGANIZATION	0.357724	0.782271	0.0988903	-0.452391	-1.07145	15	ETV6,ZMIZ1,TDRD7,TFCP2L1,TDRD5,SOS1	6	40
GOBP_CYTOSKELETON_DEPENDENT_CYTOKINESIS	0.616162	0.891849	0.0689567	-0.274858	-0.936189	100	ANK3,CHMP5,STAMBP,SNX33,PDCD6IP,CHMP3,IST1,ESPL1,FMN2,TRIM36,SPAST,SEPTIN10,CUL7,CHMP4C,SNX18,MAP9,WASHC5,SEPTIN8,USP8,UNC119,APC,SPIRE2,EFHC1,ZFYVE26,SEPTIN11,EFHC2,CNTROB,CIT	28	28
GOBP_CYTOSKELETON_DEPENDENT_INTRACELLULAR_TRANSPORT	0.785571	0.940262	0.0568864	-0.239801	-0.898653	193	IFT74,SYNE2,HOOK2,AP3S2,KIF1B,IFT172,WASL,DYNC2I1,KIF3B,MYO1A,HDAC6,PRKCZ,MYO1D,CCDC88C,STAU2,KIF1C,PCM1,MAPK8IP3,PAFAH1B1,HOOK1,SPG11,SPAST,FNBP1L,TTC21B,MYO7A,AP3S1,MYO10,SUN2,IFT57,BBS12,CLN3,BLOC1S1,BLOC1S5,RAB27B,KIF13A,TRAK1,APBA1,CCDC88A,CCDC186,TRAK2,BICD2,KIFAP3,FBXW11,CILK1,F8A3,F8A2,RHOT1,BICDL2,MYO7B,KIF5A,HAP1	51	26.4249
GOBP_CYTOSKELETON_ORGANIZATION	0.239796	0.698173	0.112843	0.244786	1.03669	1433	KRT18,ACTG1,TUBA1C,LMNA,TUBB4B,TPM4,ARPC5L,TPPP3,CNN1,PLEK2,ZYX,SDCBP,CNN2,MAPRE1,DIAPH1,TUBG1,VASP,CTNNB1,RAN,MET,ATF5,TPM2,ID1,RANBP1,ARHGDIA,PDLIM7,FLNC,ZPR1,TUBB2A,VCP,NUDC,NPM1,DES,ACTB,MYADM,MAP1S,HSP90B1,ODF2,SMTN,KRT17,ARFIP2,MYL9,CLDN3,BCCIP,ARHGAP26,CORO1C,SYNM,CCN2,ARF6,BAIAP2L1,ZNF207,RHOD,CDC42EP1,EPHA1,KRT19,TUBA1B,CALR,NECTIN2,PLK3,CLIC4,NAT10,WDR1,PFN1,CDC42EP2,PFDN2,TTL,EMP2,FKBP…	350	24.4243
GOBP_CYTOSOLIC_CALCIUM_ION_TRANSPORT	0.251012	0.704549	0.121543	-0.288802	-1.067	176	P2RX4,GSTM2,TRPV3,SLC35G1,CAMK2D,PDPK1,GPER1,SLC25A23,MCOLN1,PTK2B,MCOLN2,ERO1A,TRPC3,TMEM38B,FKBP1B,TPCN1,CALM3,TRPV1,P2RX7,PLCG1,GRIN2B,TPCN2,PDE4D,TRPV6,MICU2,XCL1,AKAP6,PRKACA,ITPR2,ITPR3,CALM1,TRPC1,BCL2,DDIT3,MICU1,PLA2G1B,ATG5,CXCL9,HAP1,XCR1,ABL1,DRD2,NPSR1,FKBP1A,SLC8B1,CCR5,AFG3L2,ADRA1A,DRD1,TRPV4,TMBIM6,LYN,ATP2B4,LCK	54	30.6818
GOBP_CYTOSOLIC_TRANSPORT	0.000185917	0.00761168	0.518848	-0.421655	-1.55091	173	WASHC2A,SORL1,WASHC2C,HOOK2,TRAPPC10,ATG14,ATP9A,DNAJC13,LMTK2,SRC,VPS13A,WIPI1,GCC2,EEA1,SORT1,RILP,VPS26B,TBC1D14,MYO1D,CLN5,HEATR5B,TBC1D5,MAPK3,CHMP3,ANKRD27,SNX2,HEATR5A,ANKFY1,DOP1A,KIF1C,TRIM27,DENND10,SNX6,VPS35,MON2,HOOK1,VPS50,LRRK2,RAB6D,ARFIP1,RAB9A,PIK3C3,TMEM87A,EPS15,TPCN2,TBC1D17,RAB6B,RGP1,EVI5,TBC1D10A,CLN3,VPS11,BECN1,PLEKHJ1,TBC1D23,MAPK1,PIKFYVE,RBSN,PIP4K2A,VPS54,KIF5A,DOP1B…	73	42.1965
GOBP_C_5_METHYLATION_OF_CYTOSINE	0.939394	0.97837	0.0489954	0.335619	0.585753	5	DNMT1,STPG4,DNMT3B	3	60
GOBP_C_TERMINAL_PROTEIN_AMINO_ACID_MODIFICATION	0.534553	0.859777	0.0764767	-0.400175	-0.947782	15	FOLH1,GPLD1,IRGM,WIPI2,LCMT1,ATG5,ATG7,AGBL5,ICMT	9	60
GOBP_C_TERMINAL_PROTEIN_DEGLUTAMYLATION	0.781065	0.938308	0.0564118	-0.446114	-0.766535	5	FOLH1,AGBL5,AGTPBP1	3	60
GOBP_C_TERMINAL_PROTEIN_LIPIDATION	0.397638	0.798334	0.0908241	-0.56548	-1.07157	7	GPLD1,IRGM,WIPI2,ATG5,ATG7	5	71.4286
GOBP_DAMP_METABOLIC_PROCESS	0.576923	0.877926	0.0723571	0.484106	0.925663	7	PNP	2	28.5714
GOBP_DCMP_CATABOLIC_PROCESS	0.406439	0.804109	0.0908241	0.581378	1.06844	6	UPP1,NT5C	2	33.3333
GOBP_DEADENYLATION_DEPENDENT_DECAPPING_OF_NUCLEAR_TRANSCRIBED_MRNA	0.835671	0.952481	0.0540088	0.34622	0.726934	10	DCPS,LSM1,NOCT,DCP1A,CNOT7	5	50
GOBP_DECIDUALIZATION	0.644231	0.899401	0.0643583	0.340738	0.88677	23	TPPP3,JUNB,STC1,PTGS2,DEDD,LIF,TCF23	7	30.4348
GOBP_DEDIFFERENTIATION	0.617409	0.891978	0.0689567	0.467057	0.893064	7	HNRNPD,PDGFB,OLFM2	3	42.8571
GOBP_DEFENSE_RESPONSE	0.329331	0.763057	0.0937465	0.238292	1.01395	1558	TRIM29,ACTG1,FOSL1,ARG2,TUBB4B,CD55,IL1RN,G3BP1,EIF4E,ZYX,HSP90AB1,DDX21,EIF4G1,ANXA3,HYAL2,HSP90AA1,TIMP1,MAP2K3,CDC37,SFPQ,MMP3,HNRNPA0,KCNN4,PARK7,C2CD4B,SYNCRIP,C2CD4A,MIF,LYAR,PVR,SERPINE1,EREG,FFAR4,EPHA2,ATAD3A,PSPC1,RAB1A,IL1R2,ISG20,CXCL8,SEH1L,CD44,NECTIN2,EXOSC4,B4GALT1,USP14,S100A14,CDC42EP2,GAL,VGF,TREM1,WFDC2,NDUFAF4,BCL3,CEBPB,IRAK2,MAPKAPK2,PLK2,MASP1,CHID1,BANF1,ARMC5,LRFN5,PI3,I…	292	18.742
GOBP_DEFENSE_RESPONSE_TO_BACTERIUM	0.985075	0.99364	0.0492918	-0.215897	-0.838843	303	TLR3,LEAP2,TRDC,LYPD8,CD160,H2BC4,NR1H4,IL6R,HLA-A,HTN3,STAB2,OPTN,MR1,DMBT1,H2BC6,ISG15,RBPJ,PRKCD,RNASE6,P2RX7,H2BC8,PLAC8,KLRK1,GNLY,MARCHF2,DEFB1,GBP2,COCH,PYCARD,H2BC21,IGHV3-30,MAPKBP1,H2BC12,RBCK1,TF,OAS2,ZNFX1,MAVS,RNF213,IRGM,MPEG1,GSDMB,SPN,SLAMF8,PLA2G1B,OAS3,LYZ,KLRC4-KLRK1,NAIP,IGHV3-15,SIGLEC16,ZG16,HLA-E,ADAMTS5,IGHV3-13,IGHV3-53,CEBPE,TMF1,CD4,IRF8,IGHV2-26,PLA2G6,TNFRSF14,ADAM17,…	80	26.4026
GOBP_DEFENSE_RESPONSE_TO_FUNGUS	0.97	0.988284	0.04707	0.233578	0.679796	42	GAPDH,JAGN1,RARRES2,BCL10,CHGA,USP15,S100A8,S100A9,PLA2G5,CLEC4E	10	23.8095
GOBP_DEFENSE_RESPONSE_TO_GRAM_NEGATIVE_BACTERIUM	0.816162	0.949296	0.0554793	-0.266408	-0.844954	66	LYPD8,CD160,IL6R,OPTN,MR1,DMBT1,RNASE6,DEFB1,PYCARD,H2BC12,IRGM,MPEG1,LYZ	13	19.697
GOBP_DEFENSE_RESPONSE_TO_GRAM_POSITIVE_BACTERIUM	0.546906	0.865268	0.0743625	-0.288125	-0.954134	85	H2BC4,HLA-A,STAB2,MR1,DMBT1,H2BC6,RNASE6,P2RX7,H2BC8,KLRK1,DEFB1,GBP2,PYCARD,H2BC21,H2BC12,MPEG1,PLA2G1B,LYZ,KLRC4-KLRK1,ZG16,HLA-E,TNFRSF14,ADAM17,NOD1,NLRP6,H2BC7,RNASE7,RNASE3,CTSG,DEFA5,GSDMD,CD36,GBP4	33	38.8235
GOBP_DEFENSE_RESPONSE_TO_OTHER_ORGANISM	0.170843	0.626374	0.160801	-0.251057	-1.06084	1007	APPL2,TLR3,LEAP2,DDX60,PTK6,RNASEL,IFIT2,STYK1,PJA2,ERAP1,PUM2,TRDC,LYPD8,SP100,DAB2IP,IFIT1,CD160,GBP3,TNFSF4,H2BC4,ALPK1,TRIM68,TRIM14,IFNGR2,NR1H4,IL6R,C8G,BNIP3L,HLA-A,IL10RB,IL4R,KLRD1,SRC,RNF135,CASP6,NUB1,IRF2,HTN3,NR1H3,IFIH1,IFIT5,CD244,APOBEC3C,IL15,CALCOCO2,CD177,STAB2,APOL1,GPER1,OPTN,BIRC2,EXOC1,SIN3A,TNK1,PTK2B,MCOLN2,VPS26B,EDN1,C4BPA,IFNAR1,PAK1,PPARG,RNF125,TRIM23,ZNF175,SHFL,LGR…	316	31.3803
GOBP_DEFENSE_RESPONSE_TO_SYMBIONT	0.0538302	0.384444	0.282013	-0.304528	-1.17246	267	TLR3,DDX60,RNASEL,IFIT2,PUM2,IFIT1,GBP3,IFNGR2,BNIP3L,IL10RB,RNF135,IRF2,IFIH1,IFIT5,APOBEC3C,IL15,BIRC2,EXOC1,SIN3A,RNF125,ZNF175,SHFL,TRAF3IP2,UNC13D,CHMP3,FGL2,TNFAIP3,IRF9,RIOK3,MX1,DMBT1,ISG15,TRIM27,SERINC3,IFI27,APOBEC3B,STAT2,HERC5,DTX3L,UNC93B1,RNASE6,SENP7,IFIT3,NLRX1,TKFC,TRIM52,TRIM56,TRIM34,MARCHF2,DHX58,SERINC5,PTPN22,RIPK3,PYCARD,CRCP,RNF185,CCDC92,ELMOD2,TRIM41,BIRC3,BECN1,OAS2,ZN…	84	31.4607
GOBP_DEFENSE_RESPONSE_TO_TUMOR_CELL	0.998012	0.99956	0.0454968	-0.210901	-0.442544	10	DAPK1,PRF1,ABI3,LAPTM5	4	40
GOBP_DEFINITIVE_ERYTHROCYTE_DIFFERENTIATION	0.274747	0.719932	0.11524	0.67692	1.18142	5	CDK5RAP3,TGFBR3,ZFPM1	3	60
GOBP_DEFINITIVE_HEMOPOIESIS	0.820866	0.949296	0.0540088	0.312442	0.774619	19	CDK5RAP3,TGFBR3,TEK,ZFPM1,MFAP5,BCR,MEIS1,CBFB	8	42.1053
GOBP_DEHYDROASCORBIC_ACID_TRANSPORT	0.775258	0.93653	0.0588438	0.388242	0.768312	8	SLC2A1,SLC2A8,SLC2A2,SLC2A3,SLC2A14	5	62.5
GOBP_DELAMINATION	0.0688259	0.431204	0.245042	0.746089	1.4266	7	ABCA12,METTL3,YTHDF2	3	42.8571
GOBP_DEMETHYLATION	0.953535	0.983261	0.0483118	-0.237862	-0.768853	73	KDM3A,APOBEC3C,CYP3A4,KDM4A,KDM4B,TET2,KDM5A,APOBEC3B,APOBEC1,KDM4C,KDM3B,UBE2B,OTUD4,HR,TOX,CYP2C9,CYP3A7,CYP2D6,GATA3,ALKBH4,TET3,KDM6A,USP9X	23	31.5068
GOBP_DENDRITE_ARBORIZATION	0.871743	0.962513	0.052057	0.332438	0.697996	10	TPBG,SEMA3A,TAOK2	3	30
GOBP_DENDRITE_DEVELOPMENT	0.172199	0.626374	0.152145	-0.290521	-1.10023	230	IGSF9,LRP4,RAB17,FMR1,BTBD3,DAB2IP,RERE,ARHGAP44,CPEB3,EFNA1,CAMK1D,FARP1,WASL,KIDINS220,NCK2,BMP5,HDAC6,COBL,NGEF,RAP2A,TMEM106B,PTEN,STAU2,SLC25A46,ANKRD27,PARP6,PTPRD,CHRNA7,ITPKA,ABI1,PAFAH1B1,HECW1,CRKL,NEURL1,GRIP1,LRRK2,SCARF1,DISC1,CUL7,SLC11A2,SIPA1L1,CAPRIN2,RAPGEF2,SEMA4D,PICALM,SS18L1,TNIK,YWHAH,PAK4,GRIN3A,MAPK6,SRCIN1,SRGAP2,FBXO31,RBFOX2,GHRL,DIP2A,SYNGAP1,PREX2,CAMK2A,ABL1,CTNNA2,…	67	29.1304
GOBP_DENDRITE_EXTENSION	0.97551	0.990392	0.0477342	0.242952	0.675562	35	LLPH,PLAA,SH3GL2,MUL1,TMEM108,BCL11A,RASAL1,SYT4,CXCR4,WASF1	10	28.5714
GOBP_DENDRITE_MORPHOGENESIS	0.205339	0.663883	0.137251	-0.30715	-1.10069	138	LRP4,BTBD3,RERE,ARHGAP44,EFNA1,FARP1,WASL,KIDINS220,HDAC6,NGEF,RAP2A,TMEM106B,PTEN,STAU2,ANKRD27,PARP6,PTPRD,CHRNA7,ITPKA,ABI1,PAFAH1B1,HECW1,LRRK2,CUL7,SLC11A2,SIPA1L1,CAPRIN2,RAPGEF2,SEMA4D,PICALM,SS18L1,TNIK,YWHAH,SRCIN1,FBXO31,RBFOX2,DIP2A,PREX2,CTNNA2,ZDHHC15,KLF7,ABITRAM	42	30.4348
GOBP_DENDRITE_SELF_AVOIDANCE	0.650728	0.900537	0.067676	-0.366292	-0.88307	17	IGSF9,BSG,CNTN4,TNN,CNTN2,VSTM2L,ROBO4,NPTN	8	47.0588
GOBP_DENDRITIC_CELL_ANTIGEN_PROCESSING_AND_PRESENTATION	0.233333	0.692933	0.128789	-0.520182	-1.19551	14	FGL2,CD68,NOD1,CLEC4A,HLA-DRB1,CCL19,CCR7,THBS1,NOD2	9	64.2857
GOBP_DENDRITIC_CELL_APOPTOTIC_PROCESS	0.440162	0.816459	0.086795	-0.471804	-1.00412	11	LGALS9,RAPGEF2,GAS6,LYN,CCL19,CCR7	6	54.5455
GOBP_DENDRITIC_CELL_CHEMOTAXIS	0.826804	0.949296	0.0558265	-0.296093	-0.783647	26	TRPM4,CCL5,LGALS9,SLAMF1,CXCR2,SLAMF8,GAS6,CCR5,PIK3CG	9	34.6154
GOBP_DENDRITIC_CELL_CYTOKINE_PRODUCTION	0.808679	0.946528	0.054794	0.323815	0.767857	16	DDX21,DDX1,TLR4,DHX36	4	25
GOBP_DENDRITIC_CELL_DIFFERENTIATION	0.986513	0.994147	0.0445962	0.224211	0.672483	48	CEBPB,LTBR,TGFBR2,LGALS1,LILRB1,HMGB1,F2RL1,UBD,DHRS2,LGALS3,CAMK4,DCSTAMP,BATF3,ZBTB46,AZI2,AGER	16	33.3333
GOBP_DENDRITIC_CELL_MIGRATION	0.932927	0.976849	0.0495902	-0.257665	-0.717149	33	TRPM4,CCL5,LGALS9,EPS8,SLAMF1,CXCR2,SLAMF8,GAS6,CCR5,PIK3CG,DOCK8	11	33.3333
GOBP_DENDRITIC_SPINE_DEVELOPMENT	0.783567	0.938956	0.057006	-0.261546	-0.874437	90	FMR1,ARHGAP44,CPEB3,EFNA1,WASL,NCK2,HDAC6,NGEF,PTEN,STAU2,ITPKA,PAFAH1B1,NEURL1,LRRK2,DISC1,SIPA1L1,CAPRIN2	17	18.8889
GOBP_DENDRITIC_SPINE_MAINTENANCE	0.704545	0.912901	0.0635008	-0.343383	-0.836563	18	INSR,ITPKA,VPS35,TANC1,GRIN2B	5	27.7778
GOBP_DENDRITIC_SPINE_MORPHOGENESIS	0.596386	0.884251	0.0702813	-0.299794	-0.927301	57	ARHGAP44,EFNA1,WASL,HDAC6,NGEF,PTEN,STAU2,ITPKA,PAFAH1B1,LRRK2,SIPA1L1,CAPRIN2	12	21.0526
GOBP_DENDRITIC_TRANSPORT	0.493204	0.839522	0.0782955	0.438993	0.975433	12	SFPQ,HNRNPU,KIF5C	3	25
GOBP_DENSE_CORE_GRANULE_EXOCYTOSIS	0.764948	0.933082	0.059476	0.392382	0.776506	8	UNC13B,SYT4,UNC13A,STXBP1	4	50
GOBP_DENSE_CORE_GRANULE_TRANSPORT	0.736952	0.924324	0.0618406	0.390951	0.795454	9	KIF1A,SYT4,PPFIA2,MAP2	4	44.4444
GOBP_DENTATE_GYRUS_DEVELOPMENT	0.549495	0.865268	0.0747385	-0.3849	-0.927218	16	PTEN,MDK,PROX1	3	18.75
GOBP_DENTINOGENESIS	0.295775	0.734496	0.110122	0.635711	1.16829	6	SERPINE1,FAM20C	2	33.3333
GOBP_DEOXYRIBONUCLEOSIDE_CATABOLIC_PROCESS	0.69505	0.910216	0.0621124	-0.45892	-0.828104	6	DERA,GDA,DPYD,XDH	4	66.6667
GOBP_DEOXYRIBONUCLEOSIDE_DIPHOSPHATE_METABOLIC_PROCESS	0.891348	0.966327	0.0512184	0.352224	0.647304	6	DTYMK,GUK1,AK5	3	50
GOBP_DEOXYRIBONUCLEOSIDE_METABOLIC_PROCESS	0.56998	0.875204	0.0730744	-0.434115	-0.923908	11	DERA,DHFR2,GDA,DPYD,XDH,TK2	6	54.5455
GOBP_DEOXYRIBONUCLEOSIDE_MONOPHOSPHATE_BIOSYNTHETIC_PROCESS	0.787056	0.940781	0.0587186	0.375351	0.763711	9	DCTD,TYMS,TK1,ADK	4	44.4444
GOBP_DEOXYRIBONUCLEOSIDE_MONOPHOSPHATE_CATABOLIC_PROCESS	0.295019	0.733333	0.10714	0.48812	1.12617	14	PNP,UPP1,NT5C,DNPH1,TYMP	5	35.7143
GOBP_DEOXYRIBONUCLEOSIDE_MONOPHOSPHATE_METABOLIC_PROCESS	0.271154	0.717578	0.112843	0.436201	1.13521	23	PNP,UPP1,DCTD,NT5C,DNPH1,TYMP,TYMS,TK1,ADK	9	39.1304
GOBP_DEOXYRIBONUCLEOSIDE_TRIPHOSPHATE_BIOSYNTHETIC_PROCESS	0.597586	0.884251	0.0702813	0.496909	0.9132	6	DTYMK,TYMS,ADK	3	50
GOBP_DEOXYRIBONUCLEOSIDE_TRIPHOSPHATE_CATABOLIC_PROCESS	0.821862	0.949296	0.0552496	0.375692	0.718365	7	ITPA,DCTPP1,ADA,NUDT15,DUT	5	71.4286
GOBP_DEOXYRIBONUCLEOSIDE_TRIPHOSPHATE_METABOLIC_PROCESS	0.930894	0.97549	0.0496901	-0.284115	-0.672903	15	RRM2B,NUDT16	2	13.3333
GOBP_DEOXYRIBONUCLEOTIDE_BIOSYNTHETIC_PROCESS	0.839431	0.952481	0.0544556	-0.321799	-0.762156	15	RRM2B,DCK,SHMT1,CMPK2	4	26.6667
GOBP_DEOXYRIBOSE_PHOSPHATE_CATABOLIC_PROCESS	0.818004	0.949296	0.0538979	0.291318	0.790706	29	PNP,UPP1,NT5C,PGM2,NTHL1,TYMP,DCTPP1,TDG,NT5C1A,ADA,NUDT15,DUT	12	41.3793
GOBP_DEOXYRIBOSE_PHOSPHATE_METABOLIC_PROCESS	0.794059	0.94253	0.0558265	0.279118	0.820851	44	PNP,UPP1,DCTD,NT5C,PGM2,DTYMK,NTHL1,TYMP,TYMS,ADK,DCTPP1,GUK1,TDG,RRM2,NT5C1A,ADA,AK5,NUDT15,DUT	19	43.1818
GOBP_DEPHOSPHORYLATION	6.96121e-05	0.0032497	0.538434	-0.361002	-1.44038	417	INPP5J,LPIN2,PPP1R3B,CHP2,NCEH1,PTPN21,ALPI,INPP4B,PTPRA,SGPP2,PPM1A,PTPRR,PPP2R5D,CDC14A,PHLPP2,CAMK2G,CDC14B,PLPP1,PTPRF,MTM1,PPP2R3A,PPP1CB,PPP4R3B,PPP1R36,SRC,LRRK1,CTDSP2,DLG1,PTPN4,BOD1L1,IMPA1,EYA2,CNEP1R1,PFKFB2,NUDT16,PPP1CC,CHP1,BPNT1,PPARGC1B,OCRL,BAG4,PTEN,PLPP6,EPHX2,PPP1R3D,CTTNBP2NL,SACM1L,PPP2R5A,CTDSPL2,INPPL1,ATP1A1,PTPRG,PTPRE,LPIN3,SSH1,FKBP1B,LRRIQ4,PTPRD,PTPRH,FBP2,PDP2,INPP…	143	34.2926
GOBP_DEPHOSPHORYLATION_OF_RNA_POLYMERASE_II_C_TERMINAL_DOMAIN	0.678788	0.905938	0.0642141	0.487203	0.850311	5	SSU72,RPAP2	2	40
GOBP_DEPYRIMIDINATION	0.88588	0.964689	0.0496901	-0.338373	-0.66964	8	OGG1,NEIL2,SMUG1	3	37.5
GOBP_DERMATAN_SULFATE_BIOSYNTHETIC_PROCESS	0.737374	0.924324	0.0602484	0.463085	0.808217	5	UST	2	40
GOBP_DERMATAN_SULFATE_METABOLIC_PROCESS	0.704225	0.912901	0.062249	0.444082	0.816118	6	UST	2	33.3333
GOBP_DERMATAN_SULFATE_PROTEOGLYCAN_METABOLIC_PROCESS	0.665971	0.902405	0.0667426	0.413906	0.842158	9	UST,B3GAT3,DSE	3	33.3333
GOBP_DESMOSOME_ORGANIZATION	0.657315	0.900537	0.0653834	0.41047	0.861835	10	PKP2,PKP3,GRHL1,SNAI2,PERP	5	50
GOBP_DETECTION_OF_ABIOTIC_STIMULUS	0.672165	0.903946	0.0656814	-0.258029	-0.917557	131	OPN3,CDS1,GNA11,TMEM120A,GNAQ,NMT2,CACNA2D4,PDE6B,TRPC3,SEMA5B,TRPV1,MKKS,CACNA1F,NR2F6,KIT,CEP250,UNC119,RGR,PKD2L1,GRIK2,BEST1,CABP4,EYS,PKD1L2,CHRNA10,GPR88,MMP24,NTRK1,ARRB2,PIEZO2,DRGX	31	23.6641
GOBP_DETECTION_OF_BACTERIAL_LIPOPROTEIN	0.112426	0.531974	0.186433	-0.779772	-1.33985	5	DMBT1,TLR1	2	40
GOBP_DETECTION_OF_BIOTIC_STIMULUS	0.0256177	0.246703	0.352488	-0.515377	-1.4834	37	SCARB1,HLA-A,CDHR2,PAK1,ATF2,DMBT1,TLR1,HLA-B,CRTAM,CLEC7A,NAIP,CD1D,NLRP3,DACH1,NOD1,HLA-DRB1	16	43.2432
GOBP_DETECTION_OF_CALCIUM_ION	0.981928	0.992428	0.0466948	-0.257765	-0.582105	13	CALM3,CALM1,STIM1	3	23.0769
GOBP_DETECTION_OF_CELL_DENSITY	0.365805	0.78735	0.0962406	-0.512228	-1.07483	10	CDHR2,PAK1,ATF2	3	30
GOBP_DETECTION_OF_CHEMICAL_STIMULUS_INVOLVED_IN_SENSORY_PERCEPTION_OF_TASTE	0.445545	0.818991	0.0847985	-0.353146	-0.996407	34	TAS2R4,RTP4,PKD2L1,AZGP1,CST2,PLCB2,TAS2R14,TAS2R5,PIGR,PKD1L3,CA6,TAS1R3	12	35.2941
GOBP_DETECTION_OF_EXTERNAL_BIOTIC_STIMULUS	0.0490863	0.370616	0.321776	-0.549163	-1.44295	25	SCARB1,HLA-A,DMBT1,TLR1,HLA-B,CLEC7A,NAIP,CD1D,NOD1,HLA-DRB1	10	40
GOBP_DETECTION_OF_LIGHT_STIMULUS	0.0171111	0.193963	0.352488	-0.459677	-1.43609	61	OPN3,CDS1,GNA11,GNAQ,NMT2,CACNA2D4,PDE6B,TRPC3,SEMA5B,CACNA1F,CEP250,UNC119,RGR,BEST1,CABP4,EYS,GPR88	17	27.8689
GOBP_DETECTION_OF_LIGHT_STIMULUS_INVOLVED_IN_SENSORY_PERCEPTION	0.166329	0.62148	0.153159	-0.49443	-1.2323	20	CACNA2D4,SEMA5B,CACNA1F,CEP250,BEST1,EYS	6	30
GOBP_DETECTION_OF_MECHANICAL_STIMULUS	0.601547	0.885949	0.0679923	0.29991	0.911296	51	CTNNB1,HPN,SERPINE2,ITGA2,KCNQ1,TMC1,HTR2A,ASIC3,CXCR4,PKD1,PIEZO1,TRPA1,TNF	13	25.4902
GOBP_DETECTION_OF_MECHANICAL_STIMULUS_INVOLVED_IN_SENSORY_PERCEPTION	0.554902	0.868407	0.0727141	0.328424	0.917455	33	HPN,SERPINE2,ITGA2,KCNQ1,TMC1,HTR2A,ASIC3,CXCR4	8	24.2424
GOBP_DETECTION_OF_MECHANICAL_STIMULUS_INVOLVED_IN_SENSORY_PERCEPTION_OF_PAIN	0.720307	0.918941	0.0588438	0.356528	0.82257	14	ITGA2,HTR2A,ASIC3,CXCR4,TRPA1,TNF	6	42.8571
GOBP_DETECTION_OF_MECHANICAL_STIMULUS_INVOLVED_IN_SENSORY_PERCEPTION_OF_SOUND	0.503922	0.84564	0.0776799	0.418626	0.974178	15	HPN,KCNQ1,TMC1	3	20
GOBP_DETECTION_OF_MOLECULE_OF_BACTERIAL_ORIGIN	0.166324	0.62148	0.154191	-0.59213	-1.29387	12	SCARB1,DMBT1,TLR1	3	25
GOBP_DETECTION_OF_MUSCLE_STRETCH	0.0708502	0.435428	0.24134	0.7421	1.41898	7	CTNNB1	2	28.5714
GOBP_DETECTION_OF_OTHER_ORGANISM	0.0933063	0.489283	0.208955	-0.55287	-1.37795	20	HLA-A,DMBT1,TLR1,HLA-B,CLEC7A,NAIP,CD1D,NOD1,HLA-DRB1	9	45
GOBP_DETECTION_OF_STIMULUS	0.0180114	0.200721	0.352488	-0.308641	-1.22581	400	SCARB1,OPN3,CDS1,HLA-A,GNA11,CDHR2,TMEM120A,OR2A42,PAK1,GNAQ,NMT2,ATF2,CACNA2D4,PDE6B,TRPC3,DMBT1,OR5AS1,OR14J1,OR2C3,SEMA5B,OR10G3,OR1D2,CALM3,TRPV1,TLR1,MKKS,CACNA1F,OR2A7,NR2F6,HLA-B,OR8A1,CALM1,CYB5R4,OR4D9,CRTAM,TAS2R4,OR5A2,KIT,CEP250,OR6Y1,UNC119,OR10H1,OR2V1,OR2M4,RTP4,STIM1,OR2M3,RGR,OR2W3,PKD2L1,GRIK2,BEST1,CABP4,CLEC7A,EYS,PKD1L2,AZGP1,CHRNA10,NAIP,OR10G4,OR4D1,OR1I1,GPR88,CD1D,OR2T12,…	94	23.5
GOBP_DETECTION_OF_STIMULUS_INVOLVED_IN_SENSORY_PERCEPTION	0.0739958	0.440865	0.24134	-0.30003	-1.15531	278	TMEM120A,OR2A42,CACNA2D4,OR5AS1,OR14J1,OR2C3,SEMA5B,OR10G3,OR1D2,TRPV1,MKKS,CACNA1F,OR2A7,NR2F6,OR8A1,OR4D9,TAS2R4,OR5A2,KIT,CEP250,OR6Y1,OR10H1,OR2V1,OR2M4,RTP4,OR2M3,OR2W3,PKD2L1,GRIK2,BEST1,EYS,AZGP1,CHRNA10,OR10G4,OR4D1,OR1I1,OR2T12,MMP24,CST2,PLCB2,TAS2R14,OR4F17,NTRK1,TAS2R5,ARRB2,PPEF2,PIEZO2,OR8G1,OR2F1,OR4E1,OR1F1,OR6J1,OR4K17,ADGRV1,OR8D1,ASIC2,PIGR,OR14I1,OR6B1,OR6C4,PKD1L3,SCN1A,OR2V2…	65	23.3813
GOBP_DETECTION_OF_STIMULUS_INVOLVED_IN_SENSORY_PERCEPTION_OF_PAIN	0.866019	0.961741	0.0509083	0.286998	0.758318	25	EPHB1,LXN,ITGA2,HTR2A,ASIC3,CXCR4	6	24
GOBP_DETECTION_OF_TEMPERATURE_STIMULUS	0.628131	0.897029	0.0656814	0.339581	0.890951	24	EPHB1,LXN,NGFR,HTR2A,ASIC3,CXCR4	6	25
GOBP_DETECTION_OF_TEMPERATURE_STIMULUS_INVOLVED_IN_SENSORY_PERCEPTION	0.777559	0.937479	0.05653	0.324611	0.804791	19	EPHB1,LXN,HTR2A,ASIC3,CXCR4	5	26.3158
GOBP_DETECTION_OF_TEMPERATURE_STIMULUS_INVOLVED_IN_SENSORY_PERCEPTION_OF_PAIN	0.662722	0.900537	0.0642141	0.362764	0.860217	16	EPHB1,LXN,HTR2A,ASIC3,CXCR4	5	31.25
GOBP_DETECTION_OF_VIRUS	0.147929	0.590457	0.160801	-0.756219	-1.29937	5	TLR3,IFIH1,SERINC3,SERINC5	4	80
GOBP_DETECTION_OF_VISIBLE_LIGHT	0.00660524	0.108055	0.407018	-0.518729	-1.52449	46	OPN3,GNA11,GNAQ,NMT2,CACNA2D4,PDE6B,SEMA5B,CACNA1F,CEP250,RGR,BEST1,EYS,GPR88	13	28.2609
GOBP_DETERMINATION_OF_ADULT_LIFESPAN	0.786948	0.940781	0.054794	0.324707	0.785851	17	MSH6,IDE,ZMPSTE24,RAD54L,TP53,MSH2,RAD54B	7	41.1765
GOBP_DETERMINATION_OF_DIGESTIVE_TRACT_LEFT_RIGHT_ASYMMETRY	0.885827	0.964689	0.0504983	-0.353929	-0.670684	7	MEGF8,NPHP3	2	28.5714
GOBP_DETERMINATION_OF_DORSAL_VENTRAL_ASYMMETRY	0.246493	0.701256	0.122108	0.575318	1.20795	10	CTNNB1,GREM1,GREM2	3	30
GOBP_DETERMINATION_OF_LEFT_RIGHT_ASYMMETRY_IN_LATERAL_MESODERM	0.372047	0.788643	0.0946646	-0.579332	-1.09782	7	CITED2,FOXH1,SMAD2	3	42.8571
GOBP_DETERMINATION_OF_LIVER_LEFT_RIGHT_ASYMMETRY	0.911469	0.968299	0.0501934	0.344101	0.632376	6	CCDC40	2	33.3333
GOBP_DETERMINATION_OF_PANCREATIC_LEFT_RIGHT_ASYMMETRY	0.824242	0.949296	0.0550211	0.408269	0.712548	5	CCDC40	2	40
GOBP_DETOXIFICATION	0.706861	0.913154	0.0636424	-0.257076	-0.914024	134	TP53INP1,ABCG2,SLC22A5,GSTM2,PDZK1,SESN2,PRDX6,MT1DP,MTARC1,ADH5,CAT,MT1H,SESN1,SLC30A10,PRXL2A,MT1M,ALDH1A1,MT2A,MT1F,AKR7A3,FABP1,MT1E,LTC4S,MTARC2,MT1X,GSTK1,ATP7B,PXDNL,IPCEF1,GSTZ1,MT1G,ALOX5AP,FANCC,DHFR,ABCB1	35	26.1194
GOBP_DETOXIFICATION_OF_COPPER_ION	0.212851	0.669511	0.132846	-0.538686	-1.2165	13	MT1DP,MT1H,MT1M,MT2A,MT1F,MT1E,MT1X,MT1G	8	61.5385
GOBP_DETOXIFICATION_OF_NITROGEN_COMPOUND	0.159763	0.608834	0.154191	-0.750163	-1.28897	5	GSTM2,MTARC1,MTARC2	3	60
GOBP_DEVELOPMENTAL_CELL_GROWTH	0.460446	0.825898	0.0843144	-0.262908	-0.996063	217	EDN2,FGF13,BMPR2,CPNE5,SEMA5A,DNM2,ULK1,SYT2,PRMT2,SIN3A,EDN3,HDAC6,PRKCZ,NIN,EDN1,FLRT3,COBL,SEMA6D,PPARA,IST1,TWF2,DPYSL2,PAFAH1B1,SEMA5B,MEGF8,SEMA3C,SLC9A6,SPG11,SMAD7,EPHA7,YY1,NDN,DISC1,SYT17,ZFYVE27,CYFIP2,SHTN1,SEMA4D,AKAP6,ARHGAP4,EMX1,TNN,RNF6,MEX3C,SEMA6A,IMPACT,GOLGA4,BDNF,ITGA4,NRCAM	50	23.0415
GOBP_DEVELOPMENTAL_GROWTH	0.341071	0.770045	0.0940503	0.252206	1.02297	608	H3-3B,PHLDA2,SERP1,AGR2,HSP90AB1,CTNNB1,HSP90AA1,ATF5,PPIB,DUSP6,ZPR1,MFSD2A,PPP3CA,YBX3,EREG,FXN,CLIC4,AREG,RAI1,LLPH,TTL,STK40,DVL1,GDF15,EZR,STC1,KLF2,PIM1,SRF,SEMA6B,OLFM1,ALCAM,TRIM28,GJA1,TM4SF4,ANAPC2,HOXD13,ADAM15,TMED2,CPNE1,VCL,FGF7,AKIRIN1,RTN4R,CDK4,ARX,PLEC,WWTR1,CCN3,CTTN,PDLIM5,FN1,LZTS2,COPS2,ZP3,ARIH2,SPRY2,KAT2A,GPX1,S1PR1,SBDS,KPNA1,PLAA,GNAS,STAT3,GPAT4,ANXA1,SELENOM,SPTBN2,TG…	168	27.6316
GOBP_DEVELOPMENTAL_GROWTH_INVOLVED_IN_MORPHOGENESIS	0.543568	0.862609	0.0766747	-0.258212	-0.977871	230	EDN2,FGFR2,FGF13,HNF1B,BMPR2,CPNE5,SEMA5A,DNM2,ULK1,SYT2,SIN3A,EDN3,HDAC6,FMN1,PRKCZ,NIN,EDN1,FLRT3,COBL,ADPRHL1,SEMA6D,WNT11,IST1,TWF2,DPYSL2,PAFAH1B1,SEMA5B,MEGF8,SPRY1,SEMA3C,SLC9A6,SPG11,EPHA7,NDN,DISC1,SYT17,ZFYVE27,CYFIP2,SHTN1,SEMA4D,ARHGAP4,CCL11,EMX1,TNN,NOTCH1,RNF6,SEMA6A,IMPACT,GOLGA4,BDNF,ITGA4,NRCAM	52	22.6087
GOBP_DEVELOPMENTAL_INDUCTION	0.43662	0.814366	0.086795	0.358424	1.00125	34	CTNNB1,C12orf43,DKK1,FGF2,FGF10,WNT3,WNT4,BMP2,SOX9,SALL1	10	29.4118
GOBP_DEVELOPMENTAL_MATURATION	0.460377	0.825898	0.08042	0.25904	0.993457	288	WDR77,CTNNB1,NSUN2,EREG,AP3D1,FAM20C,PFN1,GAL,KLF2,GREM1,GJA1,ANAPC2,NOM1,RND1,PICK1,ARCN1,ABHD2,KDM1A,RAB32,SPINK1,SPINK5,ANG,YWHAZ,FERMT1,YTHDF2,CDH3,TUSC2,NR4A2,HIF1A,TRIP13,CDH5,CX3CL1,FEV,S1PR1,UNC13B,GPAT4,AP1M1,EXT1,MTCH1,CDC20,B4GALT6,RELN,EBP,IGSF21,SOX18,TDRD6,CDK5R2,SEMG1,NFATC4,MAP3K13,G6PD,TYMS,SNAPIN,DCHS1,EDNRA,NRXN1,MAEA,BCL11A,BMP2,HOXB13,SRRM4,ADGRL1,NEUROD2,RHOA,SEZ6,TRPC4AP,WN…	87	30.2083
GOBP_DEVELOPMENTAL_PIGMENTATION	0.472165	0.83369	0.0838361	-0.340312	-1.00015	46	ENPP1,BCL2L11,GNA11,KITLG,EDN3,ANKRD27,RAB27A,HPS5,KIT,BLOC1S5,BCL2,VPS33A,IHH	13	28.2609
GOBP_DEVELOPMENTAL_PROCESS_INVOLVED_IN_REPRODUCTION	0.127505	0.558565	0.166934	0.259625	1.07593	932	GJB3,H3-3B,PHLDA2,SERPINB5,FOSL1,HSPA5,TPPP3,WDR77,HSP90AB1,CTNNB1,RAN,NSUN2,LRRC8A,CCND1,EIF2B2,YBX3,DHX37,ODF2,EIF2S2,EREG,H2AX,KHDRBS1,KRT19,BOK,CALR,NECTIN2,B4GALT1,PGM3,CREM,AREG,SLC4A2,VGF,RUVBL1,WFDC2,FKBP4,GORASP2,CEBPB,PANX1,JUNB,EIF2B4,SF1,IL1B,STC1,EIF2B5,PSME4,BMP7,CRIP1,TNC,TRIM28,GJA1,NASP,HOXD13,MLH1,SOCS3,NSDHL,PITHD1,MAP2K1,DDX20,PRDX4,ADAM15,TMED2,RBM15,HYAL3,RAD23B,RTCB,FOXA3,S…	230	24.6781
GOBP_DEVELOPMENT_OF_PRIMARY_FEMALE_SEXUAL_CHARACTERISTICS	0.423154	0.806625	0.0880945	0.300376	1.0143	104	HSPA5,EIF2B2,EREG,VGF,CEBPB,EIF2B4,EIF2B5,HYAL3,ANG,FST,MYC,ZP3,INHBB,ADAMTS1,TNFAIP6,NOS3,SFRP1,FOXC1,MMP19,BAX,CTNNA1,ADCYAP1R1,WNT4,NUP107,CYP19A1	25	24.0385
GOBP_DEVELOPMENT_OF_PRIMARY_SEXUAL_CHARACTERISTICS	0.311765	0.746832	0.105125	0.282082	1.04462	218	H3-3B,HSPA5,CCND1,EIF2B2,YBX3,DHX37,EIF2S2,EREG,BOK,VGF,CEBPB,EIF2B4,SF1,EIF2B5,GJA1,NASP,PRDX4,ADAM15,HYAL3,ANG,MEA1,NKX3-1,FST,MYC,ZP3,DHH,IL1A,INHBB,ADAMTS1,NUDT1,TNFAIP6,NOS3,SCX,SFRP1,FOXC1,CYP1B1,MMP19,BAX,SAFB2,CTNNA1,ADCYAP1R1,BIK,RAB13,WNT4,ERCC1,NUP107,TFPT,PDGFRB,CYP19A1,ACE,MSH2,CBX2,PDGFA,SOX15,FANCA,SOX9,SALL1,BMPR1B,ZNF830,SEMA3A,TGFBR1,TGFB2,PTPRN,MAMLD1,IRX5	65	29.8165
GOBP_DEVELOPMENT_OF_SECONDARY_FEMALE_SEXUAL_CHARACTERISTICS	0.215292	0.670786	0.132147	0.673073	1.23695	6	AREG,PHB2,MED1	3	50
GOBP_DEVELOPMENT_OF_SECONDARY_SEXUAL_CHARACTERISTICS	0.0629283	0.412482	0.287805	0.747158	1.47859	8	B4GALT1,AREG,PHB2,BAX,MED1	5	62.5
GOBP_DE_NOVO_AMP_BIOSYNTHETIC_PROCESS	0.000512583	0.0168427	0.477271	0.907372	1.79565	8	ATIC,GART,PPAT,PAICS,ADSL,ADSS1	6	75
GOBP_DE_NOVO_CENTRIOLE_ASSEMBLY	0.18146	0.635326	0.143759	-0.738391	-1.26874	5	CEP63,CEP152	2	40
GOBP_DE_NOVO_NAD_BIOSYNTHETIC_PROCESS	0.891683	0.966327	0.049391	-0.336347	-0.665631	8	HAAO,IDO1,IDO2	3	37.5
GOBP_DE_NOVO_PROTEIN_FOLDING	8.35444e-05	0.00383004	0.538434	0.65199	1.91443	43	BAG1,HSPA5,HSPA8,CCT2,SDF2L1,HSPH1,DNAJB5,HSPD1,HSPE1,HSPA9,DNAJC2,PTGES3,DNAJC7,HSPA1B,DNAJB1,TOR1A	16	37.2093
GOBP_DE_NOVO_PYRIMIDINE_NUCLEOBASE_BIOSYNTHETIC_PROCESS	0.450704	0.820156	0.0850427	0.558297	1.02602	6	UMPS,CAD,DHODH	3	50
GOBP_DIACYLGLYCEROL_BIOSYNTHETIC_PROCESS	0.179732	0.634358	0.142057	-0.624214	-1.2767	9	MOGAT2,PLCE1,PLA2G15,AVIL,PNPLA2	5	55.5556
GOBP_DIACYLGLYCEROL_METABOLIC_PROCESS	0.117526	0.5387	0.186433	-0.490908	-1.29925	26	MOGAT2,PLB1,DGKQ,DGKA,PLCE1,PLA2G15,AVIL,PNPLA2	8	30.7692
GOBP_DIADENOSINE_POLYPHOSPHATE_CATABOLIC_PROCESS	0.49505	0.840572	0.0791317	-0.548229	-0.989259	6	NUDT3,NUDT4,NUDT4B	3	50
GOBP_DIADENOSINE_POLYPHOSPHATE_METABOLIC_PROCESS	0.653608	0.900537	0.0670513	0.441396	0.873502	8	GARS1,KARS1	2	25
GOBP_DIAPEDESIS	0.283465	0.725733	0.111463	-0.623454	-1.18143	7	CRKL,ITGA4,FER,CD99L2,TRIM55	5	71.4286
GOBP_DIAPHRAGM_DEVELOPMENT	0.0691586	0.43258	0.287805	0.738909	1.46227	8	ASS1,MSC,DISP1	3	37.5
GOBP_DICARBOXYLIC_ACID_BIOSYNTHETIC_PROCESS	0.359127	0.783533	0.0972151	0.477351	1.07123	13	MTHFD1L,GLS,MTHFD1,GOT2	4	30.7692
GOBP_DICARBOXYLIC_ACID_CATABOLIC_PROCESS	0.190283	0.644918	0.142057	-0.496853	-1.22797	19	ACSF3,GLUD1,ALDH1L2,ALDH1L1,ACOT4,DDO	6	31.5789
GOBP_DICARBOXYLIC_ACID_METABOLIC_PROCESS	0.398773	0.798522	0.0928481	-0.304358	-1.02458	95	ALDH18A1,GGT1,NAGS,SLC46A1,ME3,NR1H4,PCK2,ACSF3,DHFR2,IDH1,GLUD1,ALDH1L2,ALDH1L1,ACOT4,DGLUCY,SUCLA2,DDO,SHMT1,HAAO,ME2,PHYH,PCK1	22	23.1579
GOBP_DICARBOXYLIC_ACID_TRANSPORT	0.0954274	0.495646	0.204295	-0.365699	-1.22035	88	SLC1A1,SLC26A2,SLC13A2,SLC3A1,SLC25A30,SLC46A1,SLC1A7,ABAT,SLC26A3,SLC26A6,KCNJ10,ARL6IP5,TRPV1,P2RX7,GFAP,SLC25A21,SLC26A7,APBA1,LRRC8D	19	21.5909
GOBP_DICHOTOMOUS_SUBDIVISION_OF_AN_EPITHELIAL_TERMINAL_UNIT	0.281837	0.725142	0.115734	0.573223	1.16632	9	AREG,CELSR1,PLXNA1,PLXND1,SEMA3A,FOXD1	6	66.6667
GOBP_DICHOTOMOUS_SUBDIVISION_OF_TERMINAL_UNITS_INVOLVED_IN_SALIVARY_GLAND_BRANCHING	0.751515	0.928062	0.0593488	0.457599	0.798644	5	PLXNA1,PLXND1,SEMA3A	3	60
GOBP_DIENCEPHALON_DEVELOPMENT	0.871542	0.962513	0.0514265	0.251728	0.807818	67	OGDH,ARX,MYC,NR4A2,INHBB,BAX,FGF2,FGF10,WNT4,CHRNB2,PCSK1,BMP2,SALL1,SEMA3A,NRP2,PITX1,SHH,PAX6,KCNC1,FOXB1,ALDH1A2,WNT5A,GATA2,HESX1	24	35.8209
GOBP_DIET_INDUCED_THERMOGENESIS	0.00198646	0.0466513	0.431708	-0.785057	-1.71543	12	APPL2,SORL1,BMP8A,SCTR,TRPV1,OMA1,SCT	7	58.3333
GOBP_DIGESTION	0.00494571	0.0886753	0.407018	-0.412936	-1.46732	132	SCARB1,MOGAT2,PPARGC1A,SLC22A5,PBLD,SLC2A5,PRAP1,SLC46A1,NR1H3,SI,CRACD,PLS1,VIL1,VDR,SLC26A6,LPCAT3,OPRL1,EPB41,MDK,NPR3,CAPN9,AKR1C1,TRPV1,TFF2,LIMA1,AKR1C2,FABP1,FABP2,PIR,ADRA2A,CHRM5,SLC26A7,ADM2,IREB2,INAVA,SCT,TIFAB,GHSR,SLC5A1,GHRL	40	30.303
GOBP_DIGESTIVE_SYSTEM_DEVELOPMENT	0.67319	0.904146	0.063079	0.262074	0.918222	139	AGR2,CTNNB1,CXCL8,SLC4A2,SRP54,ASS1,HOXD13,PYY,SPDEF,DACT1,HIF1A,KCNQ1,TIGAR,RARRES2,NKX2-2,CCDC40,TGFBR2,EXT1,SFRP1,IGF2,HLX,EPHB3,C1GALT1,IL6ST,FGF10,FOXF1,TBX2,MYOCD,PRDM1,SOX17,TYMS,CHD8,DCHS1,GLI3,SALL1,SMAD3,NKX3-2,PERCC1,PDX1,TP63,TGFB2,PKD1,SHH,AHI1,CDKN1C,YAP1,ADA,ALDH1A2,NKX2-3,HIP1R,RBPMS2,CLMP,WLS,TNF,WNT5A	55	39.5683
GOBP_DIGESTIVE_SYSTEM_PROCESS	0.00341722	0.0683088	0.431708	-0.432914	-1.47977	102	SCARB1,MOGAT2,SLC22A5,PBLD,SLC2A5,PRAP1,SLC46A1,NR1H3,CRACD,PLS1,VIL1,VDR,SLC26A6,LPCAT3,OPRL1,EPB41,MDK,NPR3,AKR1C1,TRPV1,TFF2,LIMA1,FABP1,FABP2,ADRA2A,CHRM5,SLC26A7,IREB2,INAVA,SCT,TIFAB,GHSR,SLC5A1,GHRL	34	33.3333
GOBP_DIGESTIVE_TRACT_MORPHOGENESIS	0.612284	0.889665	0.0667426	0.299377	0.904237	49	AGR2,CTNNB1,HOXD13,DACT1,HIF1A,SFRP1,HLX,EPHB3,FGF10,FOXF1,SOX17,GLI3,SMAD3,PERCC1,TP63,SHH,AHI1,NKX2-3,RBPMS2,WNT5A,OVOL2	21	42.8571
GOBP_DIOL_BIOSYNTHETIC_PROCESS	0.108333	0.52551	0.195789	-0.521725	-1.33223	22	ACER2,SPTLC2,SPR,SPTLC3,SPTSSA,SPTSSB,SPHK2,ASAH1,PCBD2,DHFR	10	45.4545
GOBP_DIOL_METABOLIC_PROCESS	0.0121763	0.16045	0.38073	-0.572191	-1.55887	30	NAAA,ACER2,SGPP2,PRKG2,PLPP1,SPTLC2,SPR,SPTLC3,SPTSSA,SPTSSB,SPHK2,ASAH1,PCBD2,DHFR,PLPP3	15	50
GOBP_DIPEPTIDE_TRANSMEMBRANE_TRANSPORT	0.194882	0.652105	0.138022	-0.664084	-1.25842	7	SLC15A1,SLC26A6,CA2	3	42.8571
GOBP_DIPHOSPHOINOSITOL_POLYPHOSPHATE_METABOLIC_PROCESS	0.414201	0.805578	0.0886261	-0.620816	-1.06672	5	NUDT3,NUDT4,NUDT4B	3	60
GOBP_DIRECT_OSSIFICATION	0.633858	0.898911	0.0662842	-0.457554	-0.867051	7	GIT1,MMP2,AXIN2,MN1	4	57.1429
GOBP_DISACCHARIDE_METABOLIC_PROCESS	0.182903	0.636604	0.143759	-0.608174	-1.27616	10	MGAM,SI,FBP2,GANC	4	40
GOBP_DISTAL_TUBULE_DEVELOPMENT	0.574037	0.877152	0.0727141	-0.431949	-0.9193	11	PAX8,NOTCH1,KLHL3,CALB1	4	36.3636
GOBP_DITERPENOID_BIOSYNTHETIC_PROCESS	0.547667	0.865268	0.0751182	-0.43949	-0.935348	11	AKR1C3,BCO1,ALDH8A1	3	27.2727
GOBP_DIVALENT_INORGANIC_CATION_HOMEOSTASIS	0.0928726	0.488011	0.216543	-0.279202	-1.12699	492	ANK3,SLC1A1,P2RY4,EDN2,P2RX4,GSTM2,TRPV3,SLC35G1,SLC30A4,XK,CCL28,KNG1,P2RY1,CAMK2D,PDPK1,TRPM4,MT1DP,GPER1,ATP1B1,SLC25A23,MCOLN1,PTK2B,EDN3,MCOLN2,EDN1,VDR,SLC39A14,ERO1A,CCL5,ACKR2,TMCO1,TRPM7,MT1H,CD24,PTGDR,BDKRB2,TRPC3,SLC30A10,TMEM38B,FKBP1B,CHRNA7,ATP13A4,GPR35,MT1M,CCL8,TPCN1,MT2A,CNNM4,OPRL1,MT1F,PRKCB,CALM3,TRPV1,P2RX7,PLCG1,DISC1,GRIN2B,MT1E,TPCN2,PLCE1,LPAR4,GRIA1,PDE4D,TRPV6,SLC30A2…	149	30.2846
GOBP_DNA_BIOSYNTHETIC_PROCESS	1.52548e-05	0.000865114	0.593325	0.460913	1.67565	191	CCT6A,CCT2,HSP90AB1,CCT3,CTNNB1,DKC1,HSP90AA1,CCT5,CCT4,CCT7,VCP,HNRNPC,TCP1,POLD2,CCN2,CCT8,GAR1,HNRNPD,NAT10,USP10,XRCC5,HNRNPU,TFDP1,POLE3,GREM1,DNAJC2,TNKS1BP1,NHP2,PTGES3,HGF,HNRNPA2B1,NOP10,TOM1L1,SPHK1,MYC,NIBAN2,MEAF6,MAD2L2,FAAP20,POLD3,REV3L,ATR,FGFR4,POLDIP2,PINX1,POLE2,HNRNPA1,CYP1B1,NABP2,FGF2,WRAP53,POLB,DSCC1,NAF1,AURKB,JADE3,WRNIP1,ING5,PCNA,GINS2,PDGFRB,TYMS,TK1,PNKP,ANKRD1,PDGFB…	70	36.6492
GOBP_DNA_CATABOLIC_PROCESS	0.164729	0.618205	0.15017	0.452018	1.2364	30	DFFA,ISG20,APEX1,REXO4,BAX,TREX2,AIFM1,XRN2,DNASE1L1,IL6,ENDOG,DFFB,HSF1	13	43.3333
GOBP_DNA_CATABOLIC_PROCESS_ENDONUCLEOLYTIC	0.312139	0.746832	0.103958	0.416282	1.09219	24	DFFA,APEX1,REXO4,BAX,AIFM1,DNASE1L1,IL6,ENDOG,DFFB,HSF1	10	41.6667
GOBP_DNA_CATABOLIC_PROCESS_EXONUCLEOLYTIC	0.232323	0.692933	0.126876	0.706359	1.2328	5	ISG20,REXO4,TREX2,XRN2	4	80
GOBP_DNA_CONFORMATION_CHANGE	0.000215843	0.00856215	0.518848	0.377282	1.46425	329	H3-3B,GRWD1,HMGA1,G3BP1,IPO4,TWNK,NOC2L,HDAC1,MACROH2A2,NPM1,GTF2F2,ASCC3,CENPW,H2AX,TOP1,RUVBL2,SET,RUVBL1,BANF1,NAA10,SSBP1,XRCC5,PAF1,MBD3,PSME4,POLE3,TRIM28,NASP,XRCC6,DDX1,CHD4,TSPYL1,CTBP1,KDM1A,DHX9,HNRNPA2B1,HIRA,ANP32B,PPHLN1,NCAPH2,RRP8,NAP1L5,DDX3X,CBX3,SMARCA5,KMT5A,MCM3,SMC5,ANXA1,SETX,TOP2B,MCMDC2,DNAJC9,MCM7,CENPV,BEND3,RAD54L2,CHD1L,SMYD3,NCAPD3,DAXX,MORC2,CHAF1B,DSCC1,DHX36,NBN,M…	112	34.0426
GOBP_DNA_CYTOSINE_DEAMINATION	0.305927	0.741431	0.104733	-0.56109	-1.14759	9	APOBEC3C,APOBEC3B,APOBEC3D,APOBEC3G,APOBEC3H,APOBEC3A	6	66.6667
GOBP_DNA_DAMAGE_INDUCED_PROTEIN_PHOSPHORYLATION	0.690522	0.909336	0.0613026	-0.420408	-0.831987	8	MAP2K6,MAPK3,MAPK12	3	37.5
GOBP_DNA_DAMAGE_RESPONSE_SIGNAL_TRANSDUCTION_BY_P53_CLASS_MEDIATOR	0.0511811	0.380498	0.282013	0.410113	1.32411	72	EEF1E1,TRIAP1,MIF,COPS3,DYRK3,DDX5,CD44,PLK3,USP10,SPRED1,BCL3,PLK2,YJU2,KDM1A,PMAIP1,SNAI1,MDM2,KMT5A,TFAP4,ZMPSTE24,ATR,CHEK2,RPL26,NBN,SMYD2,GTSE1,ANKRD1,TP53	28	38.8889
GOBP_DNA_DAMAGE_RESPONSE_SIGNAL_TRANSDUCTION_BY_P53_CLASS_MEDIATOR_RESULTING_IN_CELL_CYCLE_ARREST	0.26834	0.71575	0.113787	0.470258	1.15061	18	TRIAP1,PLK3,PLK2,MDM2,CHEK2,RPL26,GTSE1,TP53	8	44.4444
GOBP_DNA_DAMAGE_RESPONSE_SIGNAL_TRANSDUCTION_RESULTING_IN_TRANSCRIPTION	0.637066	0.899134	0.0650878	0.360037	0.880925	18	COPS3,TFAP4,MAD2L2,CHEK2,RPL26,TP53,RPS27L	7	38.8889
GOBP_DNA_DEALKYLATION	0.911765	0.968299	0.0489954	0.263676	0.725574	31	ASCC3,TRIM28,APEX1,ALKBH2,MPG	5	16.129
GOBP_DNA_DEALKYLATION_INVOLVED_IN_DNA_REPAIR	0.0526316	0.380858	0.282013	0.76393	1.46072	7	ASCC3,ALKBH2,MPG	3	42.8571
GOBP_DNA_DEAMINATION	0.210317	0.668684	0.132846	0.54866	1.23126	13	EXOSC3,EXOSC4,EXOSC5,EXOSC6	4	30.7692
GOBP_DNA_DEPENDENT_DNA_REPLICATION	6.61291e-05	0.00312527	0.538434	0.454669	1.62748	159	HMGA1,ALYREF,DDX21,TWNK,CDK2AP1,ZPR1,LRWD1,POLD2,WDR18,FEN1,SSBP1,NOC3L,POLE3,DONSON,STOML2,METTL4,WIZ,MCM3,POLD3,REV3L,ZMPSTE24,ATR,TIPIN,MCM7,POLE2,MCMBP,INO80,CCNE1,POLB,CDC7,DSCC1,THOC1,NBN,MCM6,CDC6,UPF1,CDK2,WRNIP1,RPAIN,MCM2,CDT1,PCNA,GINS2,CDC34,PNKP,RECQL4,CHTF18,CDC45,GINS1,RFC4,CENPX,ZNF830,TEFM,DBF4,DDX23,GINS3,BAZ1A,ENDOG,PRIM2,POLG,EME1,ORC5,ORC6,DNAJA3,RFC3,RPA4,POLA2,BRCA2,MCM5	69	43.3962
GOBP_DNA_DEPENDENT_DNA_REPLICATION_MAINTENANCE_OF_FIDELITY	0.721414	0.918941	0.0626618	-0.289248	-0.866219	49	BOD1L1,FAM111A,ETAA1,MRE11,ATRX,GEN1,PRIMPOL,POLE,SETMAR,CENPS,DDX11,NUCKS1,FANCM,EXD2,TRAIP,SAMHD1,MCM9,CORT,FBH1	19	38.7755
GOBP_DNA_DOUBLE_STRAND_BREAK_PROCESSING	0.896353	0.966683	0.048799	0.292379	0.707612	17	UBE2N,RBBP8	2	11.7647
GOBP_DNA_ENDOREDUPLICATION	0.129293	0.563705	0.175204	0.762314	1.33046	5	ZPR1	2	40
GOBP_DNA_GEOMETRIC_CHANGE	1.32864e-05	0.000770613	0.593325	0.548364	1.82915	95	HMGA1,G3BP1,TWNK,GTF2F2,ASCC3,RUVBL2,RUVBL1,SSBP1,XRCC5,XRCC6,DDX1,CHD4,DHX9,HNRNPA2B1,DDX3X,MCM3,ANXA1,SETX,MCMDC2,MCM7,RAD54L2,CHD1L,DSCC1,DHX36,NBN,MCM6,RAD54L,CHD7,UPF1,WRNIP1,MCM2,GTF2H2,GINS2,CHD8,RECQL4,HMGB1,CHTF18,CDC45,GINS1,RFC4,SUPV3L1,CHD3,RAD54B,GINS3,CHD5,MCM8	46	48.4211
GOBP_DNA_INTEGRATION	0.275335	0.719932	0.111463	-0.569048	-1.16387	9	ZNF91,KRBA2,NYNRIN,GIN1,THAP9,SETMAR	6	66.6667
GOBP_DNA_INTEGRITY_CHECKPOINT_SIGNALING	0.231214	0.692015	0.123842	0.322856	1.11616	123	DOT1L,TRIAP1,CCND1,CRY1,H2AX,PRPF19,PLK3,PLK2,DONSON,NAE1,DDX39B,MDM2,RINT1,E2F1,BABAM2,CDK5RAP3,ATR,TIPIN,PRKDC,CHEK2,CUL4A,ATRIP,RPL26,THOC1,NBN,CDC6,CDK2,GTSE1,RNASEH2B,UIMC1,CDT1,TP53,MSH2,CCAR2,PTPN11,RPS27L,CDC45,CLSPN,MAP3K20,ZNF830,CDC5L	41	33.3333
GOBP_DNA_LIGATION	0.638384	0.899134	0.0672065	-0.365849	-0.881326	16	NHEJ1,XRCC4	2	12.5
GOBP_DNA_LIGATION_INVOLVED_IN_DNA_REPAIR	0.102564	0.511808	0.195789	-0.78422	-1.34749	5	NHEJ1,XRCC4	2	40
GOBP_DNA_METABOLIC_PROCESS	9.7764e-09	1.38608e-06	0.74774	0.364597	1.50807	888	MORF4L2,CCT6A,CCT2,ALYREF,UBE2N,HSP90AB1,CCT3,DDX21,KPNA2,CTNNB1,ANXA3,CSNK1E,RAN,DKC1,NME1,HSP90AA1,CCT5,DOT1L,DFFA,HSPD1,ADPRS,SFPQ,PRMT5,CCT4,CCT7,VCP,HNRNPC,PARK7,NPM1,MTA2,ACTB,LRWD1,ASCC3,TCP1,BCCIP,H2AX,PRPF19,EXOSC3,POLD2,CCN2,INO80C,ISG20,PSMD14,CCT8,TOP1,UBQLN4,EXOSC4,GAR1,HNRNPD,NAT10,CLCF1,RUVBL2,USP10,RUVBL1,PRMT6,REXO2,GNL3,LONP1,INO80E,FUS,SSRP1,FEN1,BANF1,XRCC5,HNRNPU,TFDP1,MBD3,P…	312	35.1351
GOBP_DNA_METHYLATION	0.193227	0.649977	0.1396	0.359766	1.15879	69	PRMT5,MTA2,MBD3,TRIM28,PICK1,FOS,SPOCD1,MYC,METTL4,NIBAN2,ZMPSTE24,PARP1,BEND3,KDM1B,DNMT1	15	21.7391
GOBP_DNA_METHYLATION_DEPENDENT_HETEROCHROMATIN_ASSEMBLY	0.154143	0.600568	0.155242	0.479786	1.2588	24	HDAC1,MBD3,TRIM28,KDM1A,PPHLN1,MORC2,DNMT1,HELLS,RESF1	9	37.5
GOBP_DNA_METHYLATION_INVOLVED_IN_GAMETE_GENERATION	0.68357	0.908658	0.0640704	-0.339837	-0.846998	20	PIWIL2,TDRD5,DNMT3A,PLD6,FKBP6,TDRKH,PRMT7,TDRD1,TDRD9,PIWIL4,MOV10L1,ASZ1	12	60
GOBP_DNA_METHYLATION_ON_CYTOSINE	0.83501	0.952071	0.0542316	0.387347	0.711853	6	DNMT1,EHMT2,STPG4,DNMT3B	4	66.6667
GOBP_DNA_METHYLATION_OR_DEMETHYLATION	0.585657	0.880642	0.0707899	0.282191	0.934972	93	PRMT5,MTA2,MBD3,TRIM28,PICK1,FOS,APEX1,SPOCD1,ALKBH2,MYC,METTL4,NIBAN2,ZMPSTE24,PARP1,BEND3,KDM1B,DNMT1	17	18.2796
GOBP_DNA_MODIFICATION	0.107075	0.52381	0.188204	0.348354	1.2004	114	PRMT5,MTA2,ASCC3,EXOSC3,EXOSC4,MBD3,EXOSC5,TRIM28,PICK1,FOS,APEX1,EXOSC6,SPOCD1,ALKBH2,MYC,METTL4,NIBAN2,ZMPSTE24,PARP1,BEND3,MPG,CYP1B1,KDM1B,DNMT1,NTHL1	25	21.9298
GOBP_DNA_PACKAGING	0.171154	0.626374	0.146416	0.295555	1.10529	232	H3-3B,GRWD1,IPO4,NOC2L,HDAC1,MACROH2A2,NPM1,CENPW,H2AX,SET,BANF1,NAA10,PAF1,MBD3,PSME4,POLE3,TRIM28,NASP,TSPYL1,CTBP1,KDM1A,HIRA,ANP32B,PPHLN1,NCAPH2,RRP8,NAP1L5,CBX3,SMARCA5,KMT5A,SMC5,DNAJC9,CENPV,BEND3,SMYD3,NCAPD3,DAXX,MORC2,CHAF1B,DNMT1,CDCA5,CDK2,AIFM1,MCM2,HELLS,HJURP,WAPL,RESF1,TP53,ITGB3BP,TSPYL2,SOX9,SELENOF,AXIN1,H1-3,TSPYL5,PPM1D,H1-4,TENT4A,HAT1,CHD5,BAZ1A,NAP1L3,DFFB,CDK1	65	28.0172
GOBP_DNA_PROTECTION	0.7666	0.933082	0.0582216	0.423359	0.778033	6	GLRX2,NUDT1,DCTPP1	3	50
GOBP_DNA_RECOMBINATION	0.00783915	0.121838	0.38073	0.335137	1.29458	315	MORF4L2,ALYREF,UBE2N,KPNA2,HSPD1,SFPQ,ACTB,H2AX,EXOSC3,INO80C,PSMD14,UBQLN4,CLCF1,RUVBL2,RUVBL1,INO80E,FUS,FEN1,XRCC5,MRGBP,ACTL6A,MLH1,PPP4C,APEX1,TSN,KDM1A,EXOSC6,TRRAP,RBBP8,TRIP13,MAGEF1,MSH6,MEAF6,KPNA1,MCM3,SMC5,MAD2L2,SETX,NONO,AUNIP,REV3L,TOP2B,MCMDC2,PAGR1,PARP1,MCM7,PRKDC,SWSAP1,FIGNL1,NABP2,INO80,WRAP53,MCRS1,POLB,CDC7,THOC1,NBN,INO80B,RAD51B,MCM6,ACTR5,VPS72,RAD54L,SWI5,ERCC1,RPAIN,SH…	97	30.7937
GOBP_DNA_REPAIR	0.000123054	0.00538342	0.518848	0.345338	1.38313	518	MORF4L2,UBE2N,CSNK1E,DOT1L,ADPRS,SFPQ,VCP,PARK7,NPM1,ACTB,ASCC3,BCCIP,H2AX,PRPF19,POLD2,INO80C,PSMD14,UBQLN4,RUVBL2,USP10,RUVBL1,PRMT6,INO80E,FUS,SSRP1,FEN1,XRCC5,PSME4,MRGBP,UBE2V1,ACTL6A,DDB1,TRIM28,TNKS1BP1,MLH1,XRCC6,DDX1,PPP4C,RAD23B,CINP,APTX,APEX1,KDM1A,DHX9,POLR2I,ALKBH2,SUPT16H,TRRAP,RBBP8,RAD23A,TRIP13,MAGEF1,TIGAR,MSH6,OTUB2,PAXX,GADD45A,MEAF6,MCM3,SMC5,MAD2L2,FAAP20,SETX,POLD3,NONO,BA…	180	34.749
GOBP_DNA_REPLICATION	1.45293e-06	0.000118337	0.643552	0.431165	1.64997	281	GRWD1,HMGA1,S100A11,ALYREF,DDX21,PPP2CA,TWNK,CDK2AP1,ZPR1,LRWD1,GTPBP4,EREG,POLD2,INO80C,TOP1,RUVBL2,WDR18,SET,RUVBL1,RNASEH1,INO80E,SSRP1,FEN1,PTMS,SSBP1,NOC3L,POLE3,ACTL6A,DNAJC2,DONSON,NASP,STOML2,CINP,DTD1,DHX9,SUPT16H,METTL4,WIZ,SMARCA5,MEAF6,MCM3,RBBP7,POLD3,REV3L,FAM111B,ZMPSTE24,ATR,OBI1,TIPIN,LPIN1,MCM7,NPM2,POLE2,MCMBP,INO80,CCNE1,MCRS1,POLB,CDC7,CHAF1B,DSCC1,ID3,THOC1,NBN,INO80B,MCM6,C…	117	41.637
GOBP_DNA_REPLICATION_CHECKPOINT_SIGNALING	0.291747	0.729233	0.107972	0.466543	1.12912	17	NAE1,TIPIN,CDC6,CDT1,CDC45,CLSPN,ZNF830	7	41.1765
GOBP_DNA_REPLICATION_DEPENDENT_CHROMATIN_ORGANIZATION	0.430894	0.810675	0.0880945	-0.365921	-1.00836	31	H3C10,H4C8,H4C15,ASF1A,H4C14,H4C5,H3C6,H3C4	8	25.8065
GOBP_DNA_REPLICATION_INDEPENDENT_CHROMATIN_ORGANIZATION	0.333333	0.765447	0.100991	0.390363	1.09048	33	H3-3B,IPO4,CENPW,NASP,HIRA,SUPT16H	6	18.1818
GOBP_DNA_REPLICATION_INITIATION	0.00795913	0.121895	0.38073	0.552218	1.55438	37	LRWD1,NOC3L,MCM3,MCM7,CCNE1,NBN,MCM6,CDC6,CDK2,WRNIP1,MCM2,CDT1,CDC34,CDC45,GINS3,PRIM2,ORC5,ORC6,RPA4,POLA2,MCM5	21	56.7568
GOBP_DNA_REPLICATION_SYNTHESIS_OF_RNA_PRIMER	0.99604	0.999023	0.0454059	-0.218203	-0.393739	6	PRIMPOL,PRIM1	2	33.3333
GOBP_DNA_STRAND_ELONGATION	0.00735422	0.116571	0.407018	0.555776	1.5644	37	POLD2,INO80C,RUVBL2,RUVBL1,INO80E,POLE3,ACTL6A,MCM3,POLD3,MCM7,INO80,MCRS1,NBN,INO80B,ACTR5,TFPT,PCNA,DCLRE1B,GINS1,RFC4	20	54.0541
GOBP_DNA_STRAND_ELONGATION_INVOLVED_IN_DNA_REPLICATION	0.0474622	0.362646	0.321776	0.650489	1.51374	15	POLD2,POLE3,MCM3,POLD3,MCM7,PCNA,GINS1,RFC4,RFC3	9	60
GOBP_DNA_SYNTHESIS_INVOLVED_IN_DNA_REPAIR	0.158859	0.607784	0.157403	0.434379	1.22269	37	VCP,POLD2,USP10,MAD2L2,FAAP20,POLD3,REV3L,POLDIP2,POLE2,WRNIP1,PCNA	11	29.7297
GOBP_DNA_TEMPLATED_TRANSCRIPTION_ELONGATION	0.00114601	0.0308938	0.45506	0.503077	1.62805	78	ALYREF,CTNNB1,ADRM1,GTF2F2,ELOF1,WDR43,PAF1,HNRNPU,TSFM,PCID2,ENY2,CDC73,POLR2I,DDX39B,SUPT16H,NELFE,NELFCD,ELOA,SUPT5H,ELOB,THOC1,LEO1,CDK12,POLR1E,HEXIM1,CCAR2,AXIN1,GTF2F1,HTATSF1,TEFM,HMGN1,BRD4,SUPT6H	33	42.3077
GOBP_DNA_TEMPLATED_TRANSCRIPTION_INITIATION	0.00279785	0.0587825	0.431708	0.419338	1.45622	129	FOSL1,MED27,GTF2B,GTF2F2,CAVIN1,POLR1F,TFB2M,ELOC,SRF,TAF13,SUB1,PSMC6,POLR2I,CDK4,POLR2D,TAF9,CCNH,MYC,TAF4B,E2F2,GTF2E2,SMARCA5,POLR3H,POLR2G,ELOA,SETX,SMARCA4,ELOB,GTF3C5,E2F3,GTF2A2,MED1,DHX36,TFAM,ERCC1,TFB1M,POLR1E,GTF2H2,RRN3,TAF2,SMARCB1,PIH1D1,TAF11,TAF1B,CTNNBIP1,TP53,TAF12,HMGB1,GTF2F1,WNT10B,PPM1D,HEY2,TWIST1,TAF6L,MED12,BCLAF1,MED16,MED17	58	44.9612
GOBP_DNA_TEMPLATED_TRANSCRIPTION_TERMINATION	0.00642669	0.106269	0.407018	0.666642	1.69217	21	PRMT5,CAVIN1,DHX9,POLR1H,POLR3K,SETX,ZMPSTE24,SSU72,SCAF4,SMN2,XRN2	11	52.381
GOBP_DNA_TOPOLOGICAL_CHANGE	0.204593	0.663201	0.138805	0.62492	1.2715	9	TOP1,TOP2B,HMGB1,TOP1MT,TOP3B,TOP3A	6	66.6667
GOBP_DNA_UNWINDING_INVOLVED_IN_DNA_REPLICATION	0.00613705	0.103	0.407018	0.645699	1.67294	22	HMGA1,TWNK,SSBP1,MCM3,MCM7,MCM6,MCM2,GINS2,RECQL4,CDC45,GINS1,GINS3,MCM5,RECQL,GINS4	15	68.1818
GOBP_DOLICHOL_METABOLIC_PROCESS	0.0391813	0.318118	0.321776	0.843308	1.47182	5	DPM2,DPM1,DPAGT1,NUS1,SRD5A3	5	100
GOBP_DOLICHYL_DIPHOSPHATE_BIOSYNTHETIC_PROCESS	0.636364	0.898991	0.0673624	0.511721	0.893103	5	DOLK,NUS1,SRD5A3	3	60
GOBP_DOPAMINERGIC_NEURON_DIFFERENTIATION	0.0238082	0.234589	0.352488	0.545323	1.52251	36	CTNNB1,CSNK1E,MANF,DKK1,FOXA2,NR4A2,HIF1A,LMX1A,SFRP1,WNT3,RYK,CSNK1D,SHH,VEGFD,WNT5A,WNT9B	16	44.4444
GOBP_DOPAMINE_BIOSYNTHETIC_PROCESS	0.778234	0.937821	0.0584693	-0.360798	-0.788381	12	DAO,VPS35,ALDH2,DDC	4	33.3333
GOBP_DOPAMINE_METABOLIC_PROCESS	0.37747	0.792057	0.0940503	-0.359644	-1.04821	41	SLC1A1,ABAT,MAOA,DAO,VPS35,ALDH2,DDC,DBH,SULT1A3,ITGB2,PNKD,DRD2,PRKN,DRD1,PDE1B,ATP7A,LRTOMT,NPY	18	43.9024
GOBP_DOPAMINE_RECEPTOR_SIGNALING_PATHWAY	0.732143	0.922592	0.0597318	-0.295334	-0.854446	39	SLC1A1,ADCY6,GNA11,NCSTN,VPS35,LRRK2,SULT1A3,PALM,GNB1,DRD2,ARRB2,DRD1,ADCY5	13	33.3333
GOBP_DOPAMINE_SECRETION	0.669276	0.90335	0.0633597	-0.30691	-0.88337	37	ABAT,SYT2,SYT15,RAB3A,SYT17,PINK1,SYT8,DRD2,PRKN,SYT13,SYT6,SYT10,GABBR1,SYT7	14	37.8378
GOBP_DOPAMINE_TRANSPORT	0.923711	0.973291	0.0507028	-0.25249	-0.763825	51	ABAT,SYT2,SYT15,RAB3B,RAB3A,SYT17,CHRM5,PINK1,SYT8,DRD2,SLC22A1,PRKN,DRD1	13	25.4902
GOBP_DORSAL_AORTA_DEVELOPMENT	0.560636	0.871342	0.0728939	-0.438341	-0.919791	10	DLL4,HEY1,RBPJ,BMPR1A,ACVRL1	5	50
GOBP_DORSAL_AORTA_MORPHOGENESIS	0.313346	0.748045	0.103958	-0.577308	-1.14249	8	DLL4,HEY1,RBPJ,BMPR1A,ACVRL1	5	62.5
GOBP_DORSAL_ROOT_GANGLION_DEVELOPMENT	0.212551	0.669511	0.133555	0.653733	1.25001	7	CTNNB1,TUBB3,RGS4,NRP2	4	57.1429
GOBP_DORSAL_SPINAL_CORD_DEVELOPMENT	0.974359	0.99021	0.0462303	0.25042	0.593818	16	DAAM2,PBX3,LMO4,HOXB8	4	25
GOBP_DORSAL_VENTRAL_AXIS_SPECIFICATION	0.337864	0.769038	0.0995791	0.496201	1.10255	12	CTNNB1,SFRP1,WNT3,AXIN1,PAX6,SMAD6,MDFI	7	58.3333
GOBP_DORSAL_VENTRAL_NEURAL_TUBE_PATTERNING	0.179167	0.633858	0.149208	-0.480989	-1.22821	22	PRKACB,CDK20,SUFU,GORAB,PRKACA,FOXA1,TBC1D32,WDR19,MKS1,PTCH1	10	45.4545
GOBP_DORSAL_VENTRAL_PATTERN_FORMATION	0.231537	0.692139	0.126254	-0.334385	-1.10732	85	LRP4,DLL4,PRKACB,IFT172,CDK20,EDN1,SUFU,HOXA2,HOXA11,INTU,BMPR1A,TTC21B,GORAB,PRKACA,SOSTDC1,ACVRL1,RFX4,DDIT3,FOXA1,SMAD2	20	23.5294
GOBP_DOSAGE_COMPENSATION	0.111984	0.5311	0.186433	0.529419	1.32938	20	EIF1,MACROH2A2,HNRNPU,RBM15,METTL3,RBM15B,UPF1,LRIF1,RLIM,EXOSC10	10	50
GOBP_DOUBLE_STRAND_BREAK_REPAIR	0.0161007	0.187907	0.352488	0.337868	1.28821	270	MORF4L2,UBE2N,SFPQ,VCP,ACTB,H2AX,PRPF19,PSMD14,UBQLN4,RUVBL2,RUVBL1,FUS,FEN1,XRCC5,MRGBP,ACTL6A,TNKS1BP1,MLH1,XRCC6,DDX1,PPP4C,APTX,KDM1A,TRRAP,RBBP8,TRIP13,MAGEF1,OTUB2,PAXX,MEAF6,MCM3,SMC5,MAD2L2,SETX,BABAM2,AUNIP,REV3L,MCMDC2,PARP1,MCM7,PRKDC,CHEK2,SWSAP1,FIGNL1,NABP2,INO80,WRAP53,POLB,CDC7,NBN,RAD51B,MCM6,ACTR5,VPS72,RAD54L,CDCA5,SWI5,ERCC8,ERCC1,OTUB1,SHLD1,INTS3,UIMC1,MCM2,EP400,GINS2,NABP1…	90	33.3333
GOBP_DOUBLE_STRAND_BREAK_REPAIR_INVOLVED_IN_MEIOTIC_RECOMBINATION	0.99596	0.999023	0.0463228	0.225239	0.393108	5	FANCD2,BRME1,PRDM9	3	60
GOBP_DOUBLE_STRAND_BREAK_REPAIR_VIA_BREAK_INDUCED_REPLICATION	0.0167038	0.191731	0.352488	0.716335	1.59168	12	MCM3,MCMDC2,MCM7,CDC7,MCM6,MCM2,GINS2,CDC45,MCM5,GINS4,MCM4,MUS81	12	100
GOBP_DOUBLE_STRAND_BREAK_REPAIR_VIA_CLASSICAL_NONHOMOLOGOUS_END_JOINING	0.794769	0.942766	0.05653	0.406115	0.746343	6	XRCC6,ERCC8	2	33.3333
GOBP_DOUBLE_STRAND_BREAK_REPAIR_VIA_NONHOMOLOGOUS_END_JOINING	0.675248	0.905197	0.0635008	0.277319	0.89512	70	PRPF19,PSMD14,XRCC5,MLH1,XRCC6,PAXX,SMC5,MAD2L2,AUNIP,PRKDC,WRAP53,POLB,ERCC8,ERCC1,SHLD1,DCLRE1B,PNKP,HMGB1,KDM2A,DEK,TFIP11,HSF1	22	31.4286
GOBP_DOUBLE_STRAND_BREAK_REPAIR_VIA_SINGLE_STRAND_ANNEALING	0.57874	0.877926	0.0707899	-0.479384	-0.908419	7	RAD52,RNF138,OGG1,SLX4,SLX1B	5	71.4286
GOBP_DOUBLE_STRAND_BREAK_REPAIR_VIA_SYNTHESIS_DEPENDENT_STRAND_ANNEALING	0.820866	0.949296	0.0540088	-0.380652	-0.721324	7	RAD52,DMC1,FANCM	3	42.8571
GOBP_DRINKING_BEHAVIOR	0.322382	0.756639	0.10592	-0.502833	-1.09874	12	ACE2,DRD2,AGT	3	25
GOBP_DSRNA_PROCESSING	0.184314	0.63819	0.142057	0.382251	1.17371	54	PPP3CA,DDX5,PRKRA,MAP2K1,SPOUT1,TSN,HNRNPA2B1,METTL3,SRRT,DDX3X,DGCR8,STAT3,ZMPSTE24,AGO3,TARBP2,MYOCD,AGO2,TP53,SMAD3,ZC3H12A,IL6,ZC3H7B,SNIP1	23	42.5926
GOBP_DTMP_METABOLIC_PROCESS	0.17004	0.626374	0.151149	0.675456	1.29155	7	UPP1,DCTD,NT5C,TYMP,TYMS	5	71.4286
GOBP_DTTP_METABOLIC_PROCESS	0.652525	0.900537	0.0661326	0.503216	0.878258	5	DTYMK,TYMS,DCTPP1	3	60
GOBP_DUCTUS_ARTERIOSUS_CLOSURE	0.70217	0.912901	0.0614364	-0.481955	-0.82812	5	HPGD	2	40
GOBP_DUMP_CATABOLIC_PROCESS	0.442656	0.818	0.0860347	0.565448	1.03916	6	UPP1,NT5C	2	33.3333
GOBP_DUMP_METABOLIC_PROCESS	0.228866	0.689299	0.129443	0.625874	1.23858	8	UPP1,DCTD,NT5C	3	37.5
GOBP_D_AMINO_ACID_TRANSPORT	0.102362	0.511544	0.195789	-0.728658	-1.38079	7	SLC1A1,SFXN1,GFAP	3	42.8571
GOBP_D_ASPARTATE_IMPORT_ACROSS_PLASMA_MEMBRANE	0.319527	0.753826	0.103958	-0.671155	-1.15321	5	SLC1A1,GFAP	2	40
GOBP_EARLY_ENDOSOME_TO_GOLGI_TRANSPORT	0.537864	0.861441	0.0738053	0.422214	0.93815	12	SURF4,SNX8,TMED9	3	25
GOBP_EAR_DEVELOPMENT	0.308642	0.743538	0.10882	-0.276969	-1.04312	210	BCL2L11,FGFR2,TPRN,CDKN1B,MAF,TSHZ1,HOXA13,ADAM10,PLS1,ATP8B1,BMP5,PAX8,EDN1,HOXA2,SLITRK6,TTC8,MAPK3,LRIG1,RBPJ,PAFAH1B1,DVL2,PROX1,ATOH1,MYO7A,ZIC1,INSIG2,DLL1,NOTCH1,SHROOM2,SLC44A4,HMX3,BCL2,MAPK1,USH1C,ATG5,TIFAB,GSDME,WDPCP,CHRNA10,SDC4,HMX2,LRIG3,TBX3,GATA3,SOX2,CDH23,TSKU,ITGA8,MYCL,C1QTNF5,USH1G,HES1,FGF9,CALB1,WDR19,ADGRV1,TBX18,PVALB,LRTOMT,MYO15A,MKS1,DDR1,TTC39C,TBX1,WNT1,CCM2,ECE1	67	31.9048
GOBP_EAR_MORPHOGENESIS	0.591837	0.88274	0.0714786	-0.273519	-0.961508	119	FGFR2,TPRN,TSHZ1,PLS1,PAX8,EDN1,HOXA2,SLITRK6,MAPK3,LRIG1,DVL2,PROX1,ATOH1,MYO7A,ZIC1,INSIG2,SLC44A4,HMX3,MAPK1,USH1C,TIFAB,WDPCP,CHRNA10,HMX2,LRIG3,TBX3,GATA3,CDH23,ITGA8,USH1G,FGF9,WDR19	32	26.8908
GOBP_EATING_BEHAVIOR	0.246575	0.701256	0.120433	-0.396491	-1.14121	37	P2RY1,RMI1,CPT1A,OPRL1,TTC21B,BBS12,CNTN2,GHSR,GHRL,NPSR1	10	27.027
GOBP_ECTODERMAL_CELL_DIFFERENTIATION	0.454728	0.82186	0.0845557	0.557901	1.02529	6	ITGA6,FZD7	2	33.3333
GOBP_ECTODERMAL_PLACODE_DEVELOPMENT	0.345238	0.773601	0.0995791	0.483622	1.08531	13	CTNNB1,HDAC1,HDAC2	3	23.0769
GOBP_ECTODERM_DEVELOPMENT	0.394892	0.797414	0.0911073	0.407753	1.02387	20	CTNNB1,ITGA6,KRT6B	3	15
GOBP_ECTOPIC_GERM_CELL_PROGRAMMED_CELL_DEATH	0.445344	0.818991	0.0860347	0.538446	1.02957	7	IL1B,IL1A,PRKDC,BAX	4	57.1429
GOBP_EGG_ACTIVATION	0.801619	0.944766	0.0564118	0.3843	0.734823	7	PLAT	2	28.5714
GOBP_ELASTIC_FIBER_ASSEMBLY	0.359528	0.783533	0.096563	0.50128	1.08523	11	MYH11,TNXB,LTBP3,EMILIN1	4	36.3636
GOBP_ELASTIN_CATABOLIC_PROCESS	0.383648	0.794128	0.096563	0.678539	1.09811	4	MMP12,CST3,CTSL	3	75
GOBP_ELASTIN_METABOLIC_PROCESS	0.121649	0.548791	0.183024	0.685594	1.35676	8	HBEGF,MMP12,HIF1A	3	37.5
GOBP_ELECTRON_TRANSPORT_CHAIN	0.015078	0.181036	0.38073	0.371093	1.33058	162	GPX2,PARK7,ME1,MYBBP1A,CIAPIN1,NDUFS5,NDUFS8,CHCHD2,COA6,BID,GLRX2,PLEC,IDH3B,NDUFS7,NDUFA12,NDUFS6,FDX2,NDUFA13,NDUFB8,GFUS,NDUFB4,CYCS,SLC25A22,CCNB1,UQCRH,NDUFB6,CYB561,CYBA,PDIA5,UQCC3,UQCRFS1,CYC1,NDUFAB1,NDUFB2,AIFM2,STEAP4,COX7A1,SCO2,NDUFAF1,CYP19A1,NDUFV1,ASPH,HSD17B6,NDUFB9,NDUFC2,COX7C,DEGS1,COX4I1,AOC2,DHRS2,NDUFA1,NDUFB7,TAFAZZIN,COX7A2L,CDK1,NDUFA10,ALDH4A1,SDHAF2,SNCA,MTCO2P12,COX5…	63	38.8889
GOBP_EMBRYONIC_APPENDAGE_MORPHOGENESIS	0.862934	0.960545	0.0508054	0.245024	0.84565	118	CTNNB1,HDAC1,DKK1,BMP7,HDAC2,GREM1,GJA1,HOXD13,HOXD12,HOXD10,CYP26B1,LMBR1,BAX,PRRX1,MED1,WNT3,DYNC2H1,TBX2,CHD7,SKI,FRAS1,RARG,GNA12,GLI3,SALL1,ACD,MAP3K20,RPGRIP1L,PITX1,CRABP2,GRHL2,TP63,TGFB2,TWIST1	34	28.8136
GOBP_EMBRYONIC_AXIS_SPECIFICATION	0.201207	0.659559	0.137251	-0.405372	-1.17211	40	FZD5,SMAD4,COBL,TDRD7,PCSK6,TDRD5,HOXD8,MESP1,TIFAB,SMAD2,PLD6,TBX3,FRS2,MESP2,TDRKH,PTCH1,WNT1	17	42.5
GOBP_EMBRYONIC_BODY_MORPHOGENESIS	0.409543	0.805578	0.0897105	-0.492351	-1.03312	10	PHLDB1,FUZ,MAB21L2,IFT122	4	40
GOBP_EMBRYONIC_BRAIN_DEVELOPMENT	0.111969	0.5311	0.184706	0.536562	1.31284	18	CTNNB1,PPIL1,TRA2B,MFSD2A,BLOC1S2,TUBB2B	6	33.3333
GOBP_EMBRYONIC_CAMERA_TYPE_EYE_DEVELOPMENT	0.287671	0.728007	0.110122	-0.385229	-1.10879	37	SP3,FZD5,IFT172,CDK20,CITED2,RARA,PROX1,PHACTR4,IHH,HIPK2,FRS2,SIX3,WDR19	13	35.1351
GOBP_EMBRYONIC_CAMERA_TYPE_EYE_FORMATION	0.88641	0.964689	0.0518458	-0.330703	-0.703822	11	PROX1,PHACTR4,FRS2	3	27.2727
GOBP_EMBRYONIC_CAMERA_TYPE_EYE_MORPHOGENESIS	0.241237	0.699588	0.12564	-0.434537	-1.15006	26	SP3,FZD5,IFT172,CITED2,PROX1,PHACTR4,IHH,HIPK2,FRS2,SIX3	10	38.4615
GOBP_EMBRYONIC_CLEAVAGE	0.178138	0.632269	0.147331	0.672361	1.28563	7	AATF,TOP1	2	28.5714
GOBP_EMBRYONIC_CRANIAL_SKELETON_MORPHOGENESIS	0.470703	0.832864	0.0810802	0.328426	0.973614	45	MTHFD1L,EIF4A3,SLC39A3,TGFBR2,MTHFD1,PRRX1,SLC39A1,GLI3,SMAD3,TGFBR1,GRHL2,TWIST1,IRX5,MED12	14	31.1111
GOBP_EMBRYONIC_DIGESTIVE_TRACT_DEVELOPMENT	0.970588	0.988284	0.0461379	0.233397	0.651995	33	CXCL8,RARRES2,HLX,FGF10,FOXF1,GLI3,SALL1,TGFB2,SHH,ADA,ALDH1A2,RBPMS2,TNF,OVOL2	14	42.4242
GOBP_EMBRYONIC_DIGESTIVE_TRACT_MORPHOGENESIS	0.534304	0.859737	0.0776799	-0.392153	-0.945417	17	FGFR2,HNF1B	2	11.7647
GOBP_EMBRYONIC_DIGIT_MORPHOGENESIS	0.887097	0.964689	0.0515309	-0.258241	-0.798861	58	BCL2L11,LRP4,SMAD4,HOXA11,INTU,BMPR1A,CREBBP,FLVCR1,ZBTB16,NOTCH1,LRP5,WDPCP,LNPK,IHH,TBC1D32,TBX3,TMEM231	17	29.3103
GOBP_EMBRYONIC_EYE_MORPHOGENESIS	0.365234	0.787275	0.095288	-0.36779	-1.04621	35	SP3,FZD5,IFT172,CITED2,FBN2,PROX1,PHACTR4,IHH,HIPK2,FRS2,SIX3	11	31.4286
GOBP_EMBRYONIC_FORELIMB_MORPHOGENESIS	0.958848	0.986346	0.0488971	-0.250398	-0.682183	30	HOXA13,ZNF358,HOXA11,ALX3,LNPK,SHOX2,TBX3	7	23.3333
GOBP_EMBRYONIC_HEART_TUBE_DEVELOPMENT	0.982213	0.992464	0.0459538	0.231902	0.75529	79	CTNNB1,SRF,GJA1,TMED2,HIF1A,CCDC40,TGFBR2,FOXC1,SOX18,MED1,PLXNA4,TBX2,SOX17,APLNR,EDNRA,CDC42,ENG,SMAD3,ARL13B,SHH,AHI1,YAP1,RYR2,WNT5A,OVOL2,PKD2,BBS7,TEAD2	28	35.443
GOBP_EMBRYONIC_HEART_TUBE_LEFT_RIGHT_PATTERN_FORMATION	0.0760234	0.446004	0.227987	-0.88308	-1.33664	3	CITED2,MEGF8,PITX2	3	100
GOBP_EMBRYONIC_HEART_TUBE_MORPHOGENESIS	0.921371	0.973291	0.0497903	-0.250104	-0.796595	67	IFT172,SUFU,CITED2,SETDB2,VANGL2,MEGF8,MIB1,MKKS,DLL1,IFT57,NOTCH1,FOXH1,NPHP3,MESP1,IHH,TBX3,MICAL2	17	25.3731
GOBP_EMBRYONIC_HEMOPOIESIS	0.721154	0.918941	0.0589694	0.322651	0.839699	23	ATF4,HIF1A,BLOC1S2,TGFBR2,STK3,ZFPM1,MED1,TPO	8	34.7826
GOBP_EMBRYONIC_HINDLIMB_MORPHOGENESIS	0.309198	0.744174	0.105521	0.409699	1.09814	28	CTNNB1,MED1,WNT3,CHD7,RARG,RPGRIP1L,PITX1,TP63,TWIST1,SHH,MSX1	11	39.2857
GOBP_EMBRYONIC_MORPHOGENESIS	0.313333	0.748045	0.112843	-0.253587	-1.03091	589	BCL2L11,FGFR2,LRP4,DLL4,HNF1B,PRKACB,BMPR2,TPRN,SP3,PHLDB1,LMBRD1,ACVR2A,HOXB5,TSHZ1,HOXA13,EFNA1,CRB2,HOXA3,HOXB6,NDST1,MAP2K5,NAT8B,DLG1,FBXW4,FZD5,HOXB3,IFT172,SMAD4,AMOT,PBX1,PLS1,CDK20,EYA2,DYNC2I1,APAF1,PALS1,ACVR2B,BMP5,PAX8,EDN1,SUFU,FLRT3,COBL,CITED2,HOXA2,GATA6,SLITRK6,ZNF358,SPINT1,WNT11,HOXA11,INTU,RARA,MAPK3,LDB1,LIAS,ARHGAP35,TBX19,HOXB7,HOXA5,HOXA7,LRIG1,SETDB2,FBN2,SYF2,LATS1,STK4…	154	26.146
GOBP_EMBRYONIC_NEUROCRANIUM_MORPHOGENESIS	0.442589	0.818	0.0880945	0.50152	1.02042	9	MTHFD1L,MTHFD1,GLI3,MED12	4	44.4444
GOBP_EMBRYONIC_ORGAN_DEVELOPMENT	0.422414	0.806625	0.0925529	-0.249826	-1.00275	438	FGFR2,HNF1B,TPRN,SP3,HOXB5,TSHZ1,EFNA1,CRB2,HOXA3,HOXB6,NDST1,DLG1,TTPA,HEY1,FZD5,HOXB3,IFT172,KITLG,PBX1,PLS1,CDK20,DYNC2I1,BMP5,PAX8,EDN1,SUFU,COBL,CITED2,HOXA2,SLITRK6,SPINT1,WNT11,HOXA11,RARA,MAPK3,HOXB7,PCSK5,HOXA5,CDX2,WDR48,HOXA7,LRIG1,RBPJ,ARNT,ZFPM2,SETDB2,FBN2,SYF2,STK4,VANGL2,HOXA9,DVL2,CDC40,PROX1,ATOH1,MEGF8,EPN1,BMPR1A,KMT2A,MMP16,HOXA6,MIB1,MYO7A,PHACTR4,MKKS,ZIC1,RBBP6,FLVCR1,EPAS…	114	26.0274
GOBP_EMBRYONIC_ORGAN_MORPHOGENESIS	0.0623701	0.411288	0.261664	-0.301121	-1.16543	285	FGFR2,HNF1B,TPRN,SP3,HOXB5,TSHZ1,EFNA1,CRB2,HOXA3,HOXB6,NDST1,DLG1,FZD5,HOXB3,IFT172,PLS1,DYNC2I1,PAX8,EDN1,SUFU,CITED2,HOXA2,SLITRK6,WNT11,HOXA11,MAPK3,HOXB7,HOXA5,HOXA7,LRIG1,SETDB2,FBN2,VANGL2,HOXA9,DVL2,PROX1,ATOH1,MEGF8,MMP16,HOXA6,MIB1,MYO7A,PHACTR4,MKKS,ZIC1,FLVCR1,INSIG2,DLL1,IFT57,NOTCH1,PCGF2,MMP14,SLC44A4,HMX3,FUZ,ALX3,HOXB9,MAPK1,USH1C,FOXH1,NPHP3,MESP1,TIFAB,WDPCP,SMAD2,IHH,CHRNA10,H…	80	28.0702
GOBP_EMBRYONIC_PATTERN_SPECIFICATION	0.528226	0.856619	0.0766747	-0.300073	-0.968558	71	FGFR2,FZD5,SMAD4,COBL,TDRD7,PCSK6,SMAD1,TDRD5,ZBTB16,DLL1,HOXD8,MESP1,TIFAB,SMAD2,PGAP1,IHH,DOP1B,PLD6,TBX3,FRS2,MESP2,TDRKH,SIM2,SATB2,PTCH1,WNT1	26	36.6197
GOBP_EMBRYONIC_PLACENTA_DEVELOPMENT	0.48073	0.835935	0.0819779	0.300988	0.987238	86	PHLDA2,KRT19,CEBPB,JUNB,BMP7,TRIM28,SOCS3,NSDHL,MAP2K1,TMED2,DNAJB6,SNAI1,HIF1A,CCN1,STK3,RSPO3,IGF2,FBXW8,MED1,PRDM1,LIF,HECTD1,PDGFB,SOX15,GRHL2,AKT1,HEY2,GJB5	28	32.5581
GOBP_EMBRYONIC_PLACENTA_MORPHOGENESIS	0.584646	0.880418	0.0702813	0.339846	0.904361	27	BMP7,TRIM28,SOCS3,TMED2,DNAJB6,CCN1,RSPO3,IGF2	8	29.6296
GOBP_EMBRYONIC_PROCESS_INVOLVED_IN_FEMALE_PREGNANCY	0.782178	0.938761	0.05653	-0.425358	-0.767542	6	SP3,CITED2	2	33.3333
GOBP_EMBRYONIC_RETINA_MORPHOGENESIS_IN_CAMERA_TYPE_EYE	0.788571	0.941416	0.0543434	-0.459669	-0.754782	4	PROX1,HIPK2	2	50
GOBP_EMBRYONIC_SKELETAL_JOINT_DEVELOPMENT	0.362745	0.784513	0.0959207	0.459784	1.06996	15	CTNNB1,BMP7,EXT1,HYAL1,COL2A1	5	33.3333
GOBP_EMBRYONIC_SKELETAL_JOINT_MORPHOGENESIS	0.330059	0.763281	0.101714	0.512388	1.10928	11	CTNNB1,BMP7,HYAL1,COL2A1	4	36.3636
GOBP_EMBRYONIC_SKELETAL_SYSTEM_DEVELOPMENT	0.0445125	0.346343	0.321776	-0.363621	-1.28104	123	FGFR2,SP3,ACVR2A,HOXB5,HOXA3,HOXB6,MBTD1,NDST1,DLG1,HOXB3,PBX1,CDK20,DYNC2I1,HOXA2,WNT11,HOXA11,HOXB7,PCSK5,HOXA5,KIAA1217,HOXA7,HOXA9,MEGF8,MMP16,HOXA6,FLVCR1,PCGF2,MMP14,FUZ,ALX3,HOXB9,SMAD2,IHH,HOXD3,DEAF1,SHOX2,HOXD4,HOXB4	38	30.8943
GOBP_EMBRYONIC_SKELETAL_SYSTEM_MORPHOGENESIS	0.183838	0.63819	0.144631	-0.336685	-1.12649	92	FGFR2,HOXB5,HOXA3,HOXB6,NDST1,DLG1,HOXB3,DYNC2I1,HOXA2,HOXA11,HOXB7,HOXA5,HOXA7,HOXA9,MEGF8,MMP16,HOXA6,FLVCR1,PCGF2,MMP14,FUZ,ALX3,HOXB9,SMAD2,HOXD3,SHOX2,HOXD4,HOXB4	28	30.4348
GOBP_EMBRYONIC_VISCEROCRANIUM_MORPHOGENESIS	0.751566	0.928062	0.0609039	0.386789	0.786986	9	MTHFD1L,MTHFD1	2	22.2222
GOBP_EMBRYO_DEVELOPMENT	0.0205318	0.217717	0.352488	0.274222	1.14267	1059	GJB3,PHLDA2,FOSL1,TM4SF1,MTHFD1L,IL1RN,NR4A3,BYSL,VASP,CTNNB1,MAFF,PPIL1,PEF1,TRA2B,EIF4A3,PRMT1,NOLC1,NSUN2,HDAC1,ZPR1,MFSD2A,AATF,HM13,PSMC4,MYADM,RCN1,YBX3,COPS3,EIF2S2,EPHA2,FXN,LAMA3,CXCL8,KRT19,TOP1,MEOX1,TEAD4,RRP7A,WDR74,PFN1,DVL1,CEBPB,PRKRA,INSIG1,JUNB,ARMC5,BRK1,DKK1,PAF1,ITGA5,KLF2,SRF,HPN,MBD3,CHTOP,BMP7,HDAC2,ACTL6A,GREM1,SEC24D,EXT2,TRIM28,GJA1,NXN,NASP,DAD1,RPL7L1,HOXD13,DUSP5,SOC…	298	28.1398
GOBP_EMBRYO_DEVELOPMENT_ENDING_IN_BIRTH_OR_EGG_HATCHING	0.166065	0.621404	0.143759	0.263847	1.07382	649	GJB3,PHLDA2,FOSL1,TM4SF1,MTHFD1L,BYSL,VASP,CTNNB1,MAFF,PEF1,EIF4A3,PRMT1,NOLC1,NSUN2,ZPR1,HM13,PSMC4,RCN1,YBX3,COPS3,EIF2S2,EPHA2,FXN,KRT19,MEOX1,TEAD4,RRP7A,WDR74,PFN1,DVL1,CEBPB,JUNB,ARMC5,BRK1,DKK1,KLF2,SRF,MBD3,CHTOP,BMP7,ACTL6A,SEC24D,TRIM28,GJA1,NXN,NASP,DAD1,RPL7L1,SOCS3,TCOF1,NSDHL,MAP2K1,POLR1B,EMG1,TMED2,SLC39A3,RTCB,YBX1,DNAJB6,ANKS6,SF3B6,ACSL4,KBTBD8,NKX3-1,BTF3,SNAI1,DACT1,MYC,RBBP8…	190	29.2758
GOBP_EMBRYO_IMPLANTATION	0.0129611	0.167013	0.38073	0.490718	1.50105	53	H3-3B,TPPP3,TIMP1,CALR,TEAD4,EMP2,FKBP4,IL1B,STC1,TRIM28,GJA1,C1QBP,POLR1B,PTGS2,RPL29,TGFBR2	16	30.1887
GOBP_ENAMEL_MINERALIZATION	0.824803	0.949296	0.0537873	0.310985	0.771009	19	FAM20C,SLC4A2,FAM20A	3	15.7895
GOBP_ENDOCANNABINOID_SIGNALING_PATHWAY	0.154455	0.601175	0.157403	-0.725893	-1.30985	6	MGLL,CAMK2A,ALOX15B,ABHD6	4	66.6667
GOBP_ENDOCARDIAL_CELL_DIFFERENTIATION	0.641851	0.899179	0.0667426	0.470693	0.865022	6	NRG1,SOX18,SOX17	3	50
GOBP_ENDOCARDIAL_CUSHION_DEVELOPMENT	0.697495	0.910956	0.0606404	0.289668	0.868811	48	BMP7,SNAI1,MDM2,TGFBR2,NOS3,CRELD1,FOXF1,TBX2,JAG1,APLNR,DCHS1,HEYL,BMP2,SOX9,ENG,TGFBR1,SNAI2,TGFB2,HEY2,TWIST1	20	41.6667
GOBP_ENDOCARDIAL_CUSHION_FORMATION	0.501961	0.844453	0.077884	0.348837	0.959917	31	BMP7,SNAI1,TGFBR2,TBX2,APLNR,DCHS1,HEYL,BMP2,ENG,TGFBR1,SNAI2,TGFB2,HEY2,MSX1	14	45.1613
GOBP_ENDOCARDIAL_CUSHION_MORPHOGENESIS	0.419802	0.806625	0.0880945	0.346379	1.00315	40	BMP7,SNAI1,MDM2,TGFBR2,NOS3,TBX2,APLNR,DCHS1,HEYL,BMP2,SOX9,ENG,TGFBR1,SNAI2,TGFB2,HEY2,TWIST1	17	42.5
GOBP_ENDOCARDIAL_CUSHION_TO_MESENCHYMAL_TRANSITION	0.49505	0.840572	0.0791317	-0.548234	-0.989268	6	EFNA1,HAS2,ACVRL1	3	50
GOBP_ENDOCARDIUM_DEVELOPMENT	0.702259	0.912901	0.0633597	-0.385987	-0.843422	12	SMAD4,RBPJ,STK4,PROX1,NOTCH1	5	41.6667
GOBP_ENDOCARDIUM_MORPHOGENESIS	0.629703	0.897766	0.0668966	-0.493142	-0.889857	6	RBPJ,PROX1,NOTCH1	3	50
GOBP_ENDOCHONDRAL_BONE_MORPHOGENESIS	0.779324	0.93808	0.0568864	0.272848	0.84521	56	NAB2,STC1,EXT2,SERPINH1,TGFBR2,ZMPSTE24,EXT1,SCX,NAB1,FOXC1,FGF18,COL2A1,TMEM119,RARG,ALPL,SOX9,BMPR1B	17	30.3571
GOBP_ENDOCRINE_HORMONE_SECRETION	0.270793	0.717226	0.113313	0.36889	1.10023	46	CRY1,GAL,IL1B,GJA1,DAB2,NKX3-1,KCNQ1,NIBAN2,INHBB,SELENOM,C1QTNF1,HCAR2,KISS1,PTPN11	14	30.4348
GOBP_ENDOCRINE_PANCREAS_DEVELOPMENT	0.58483	0.880523	0.0709609	-0.316778	-0.927799	43	IL6R,PDPK1,SIDT2,BMP5,GATA6,RFX3,SOX4,DLL1,EIF2AK3,HNF4A	10	23.2558
GOBP_ENDOCRINE_PROCESS	0.691532	0.909336	0.0632191	-0.272908	-0.893343	80	EDN2,RAB11FIP3,ACE2,SMAD4,EDN3,EDN1,PPARG,HSD11B2,RAB11FIP1,RAB11FIP5,ENPEP,PCSK5	12	15
GOBP_ENDOCRINE_SYSTEM_DEVELOPMENT	0.0295807	0.269607	0.352488	-0.373967	-1.31671	121	INSR,THRA,IL6R,HOXA3,PDPK1,HOXB3,SMAD4,SIDT2,PBX1,BMP5,PAX8,EDN1,CITED2,GATA6,WNT11,MAPK3,TBX19,HOXA5,RBPJ,CDH1,CRKL,MDK,RFX3,BMPR1A,SOX4,PITX2,DLL1,EIF2AK3,HNF4A,MAPK1,CREB1,SMAD2,HOXD3,NF1,RAF1,SRD5A1,DRD2,GATA3,SOX2,RAP1GAP,SIX3,MEN1,HES1,ZBED6	44	36.3636
GOBP_ENDOCYTIC_RECYCLING	0.00678478	0.110285	0.407018	-0.468677	-1.5178	74	SORL1,WASHC2C,VPS39,AKAP5,RAB17,SNX4,DENND1A,ARHGAP44,RAB11FIP3,ATP9A,LMTK2,CCDC93,VPS26C,ANKRD27,EPG5,VPS35,ACAP2,DENND1B,VPS50,GRIP1,EPS15	21	28.3784
GOBP_ENDOCYTOSIS	0.0149367	0.180656	0.38073	-0.290027	-1.18512	625	ENPP1,APPL2,NEURL1B,SCARB1,SORL1,HOOK2,LRP4,DOCK1,ANKRD13A,RAB17,CD2AP,TRDC,FMR1,HAVCR1,DENND1A,LMBRD1,SCAMP5,SCARB2,INSR,ATP9A,PRSS12,DNAJC13,STEAP2,DGKQ,SRC,RHOU,NR1H3,SYNRG,USP33,DNM2,CD177,WASL,STAB2,ARRB1,SYT2,EEA1,BIN2,SORT1,ITSN1,B2M,BTBD8,C4BPA,SNX33,ATAD1,HEATR5B,IGF2R,TBC1D5,LDLRAP1,ABCA1,ACKR2,MAPK3,TOM1,SNX2,HEATR5A,ANKFY1,INPPL1,RIN2,HFE,FKBP15,MIA3,SH3BP1,COLEC10,DMBT1,RAB4B,APOBR,G…	178	28.48
GOBP_ENDOCYTOSIS_INVOLVED_IN_VIRAL_ENTRY_INTO_HOST_CELL	0.330784	0.763946	0.0999277	-0.549178	-1.12323	9	TPCN1,SIGLEC1,EPS15,TPCN2,PIKFYVE	5	55.5556
GOBP_ENDODERMAL_CELL_DIFFERENTIATION	0.208897	0.665828	0.131458	0.387551	1.15589	46	CTNNB1,LAMA3,DKK1,PAF1,ITGA5,CDC73,HSBP1,FN1,LAMB3,COL7A1,COL12A1,LEO1,SOX17	13	28.2609
GOBP_ENDODERMAL_CELL_FATE_COMMITMENT	0.511765	0.848986	0.0768737	0.416713	0.969726	15	CTNNB1,DKK1,PAF1,CDC73,LEO1,SOX17	6	40
GOBP_ENDODERMAL_CELL_FATE_SPECIFICATION	0.760155	0.931905	0.0567672	-0.390948	-0.773685	8	HNF1B,MESP1,SOX2,EOMES,NANOG,POU5F1	6	75
GOBP_ENDODERM_DEVELOPMENT	0.194831	0.652105	0.138805	0.35526	1.14942	77	CTNNB1,HDAC1,LAMA3,DKK1,PAF1,ITGA5,DUSP5,CDC73,DUSP2,HSBP1,FN1,LAMB3,EXT1,DUSP4,COL7A1,COL12A1,LEO1,PELO	18	23.3766
GOBP_ENDODERM_FORMATION	0.0980392	0.50106	0.199915	0.417958	1.28335	54	CTNNB1,LAMA3,DKK1,PAF1,ITGA5,DUSP5,CDC73,DUSP2,HSBP1,FN1,LAMB3,DUSP4,COL7A1,COL12A1,LEO1	15	27.7778
GOBP_ENDOMEMBRANE_SYSTEM_ORGANIZATION	0.144105	0.58622	0.172324	-0.268926	-1.08729	530	NDRG1,ANK3,ATL1,HOOK2,EPB41L3,AKAP9,PLSCR4,SCARB2,ARFGEF2,DNAJC13,FHDC1,CHMP5,GOLPH3L,GOLGA2,DNM2,WASL,GCC2,RAB3GAP2,GRAMD2A,GPER1,OPTN,ATP8B1,EEA1,BIN2,PALS1,RILP,TMEM170A,SNX33,AQP11,ATG9A,ATL3,POLR2M,PDCD6IP,PTEN,UBXN2B,CERT1,ABCA1,UNC13D,MAPK3,CHMP3,EMC2,STX3,GET1,FER1L6,MIA3,TBC1D20,TMEM38B,ANXA8,IST1,ARV1,VAPA,TMEM127,LPCAT3,GSN,ATP8B4,TRAPPC11,OSBP,GOLGA2P5,PAFAH1B1,GOLGA8B,HOOK1,SPTSSB,PR…	163	30.7547
GOBP_ENDONUCLEOLYTIC_CLEAVAGE_INVOLVED_IN_RRNA_PROCESSING	2.26718e-06	0.00016852	0.627257	0.888464	2.06753	15	RRS1,TBL3,BOP1,NOP9,TSR1,NOP14,BMS1,UTP20,ABT1,RPS21,RPP40,RCL1,NOL9	13	86.6667
GOBP_ENDONUCLEOLYTIC_CLEAVAGE_IN_5_ETS_OF_TRICISTRONIC_RRNA_TRANSCRIPT_SSU_RRNA_5_8S_RRNA_LSU_RRNA	0.00066945	0.0204385	0.477271	0.919703	1.75857	7	TBL3,NOP9,NOP14,UTP20,ABT1,RCL1	6	85.7143
GOBP_ENDONUCLEOLYTIC_CLEAVAGE_IN_ITS1_TO_SEPARATE_SSU_RRNA_FROM_5_8S_RRNA_AND_LSU_RRNA_FROM_TRICISTRONIC_RRNA_TRANSCRIPT_SSU_RRNA_5_8S_RRNA_LSU_RRNA	6.50967e-05	0.00312527	0.538434	0.909224	1.84996	9	RRS1,NOP9,NOP14,UTP20,ABT1,RPS21,RPP40,RCL1	8	88.8889
GOBP_ENDOPLASMIC_RETICULUM_CALCIUM_ION_HOMEOSTASIS	0.27767	0.721148	0.111918	0.42724	1.12887	25	ATP2A1,GRINA,BCAP31,SELENOK,WFS1,BAX,ATP2A2,RAP1GDS1,FIS1,HERPUD1,TGM2,THADA	12	48
GOBP_ENDOPLASMIC_RETICULUM_LOCALIZATION	0.891013	0.966327	0.0488971	-0.326683	-0.668161	9	GRAMD2A,POLR2M	2	22.2222
GOBP_ENDOPLASMIC_RETICULUM_MANNOSE_TRIMMING	0.1	0.504016	0.204295	-0.588028	-1.35143	14	RNF103,MARCHF6,EDEM3,RNF185,RNF5,TRIM13,MAN1B1	7	50
GOBP_ENDOPLASMIC_RETICULUM_MEMBRANE_ORGANIZATION	0.754167	0.928509	0.0606404	-0.351567	-0.807986	14	ATL1,LPCAT3,STEEP1,VCPIP1,MOSPD3,ATL2	6	42.8571
GOBP_ENDOPLASMIC_RETICULUM_ORGANIZATION	0.390099	0.794928	0.0922597	-0.305337	-1.02245	89	ATL1,RAB3GAP2,GRAMD2A,TMEM170A,ATL3,POLR2M,CERT1,EMC2,GET1,MIA3,TMEM38B,VAPA,LPCAT3,SPTSSB,LRRK2,REEP4,RTN3,ZFYVE27,SHTN1,TRAM2,EIF2AK3,STEEP1,SEC16B,REEP1,SEC31B,VCPIP1,LNPK,TOR1AIP2,RNF112,DOP1B,RAB3GAP1,MOSPD3	32	35.9551
GOBP_ENDOPLASMIC_RETICULUM_PLASMA_MEMBRANE_TETHERING	0.855131	0.957238	0.0531298	0.375663	0.69038	6	ESYT2,ESYT1,VAPB	3	50
GOBP_ENDOPLASMIC_RETICULUM_TO_CYTOSOL_TRANSPORT	0.00221769	0.0502111	0.431708	0.640217	1.716	28	VCP,HM13,HSP90B1,SEC61B,AUP1,BCAP31,UBE2J1,SELENOS,NPLOC4,UBE2G2,YOD1,DERL2,SYVN1,DERL3,UFD1,HERPUD1	16	57.1429
GOBP_ENDOPLASMIC_RETICULUM_TO_GOLGI_VESICLE_MEDIATED_TRANSPORT	0.0015427	0.0389111	0.45506	0.438089	1.53056	133	ARF4,HYOU1,PEF1,VCP,GOLT1A,SEC13,RAB1A,SEC23B,PREB,TMED9,INSIG1,YKT6,SEC24D,KDELR3,YIF1A,SAR1A,TMED3,TMED2,ARCN1,BCAP31,SEC16A,KDELR2,RINT1,TRAPPC4,SEC22B,SEC24A,SEC23IP,TRAPPC5,BCAP29,TMED1,RANGRF,SEC24C,COPB2,COPE,USE1,TRAPPC12,COPB1,STX18,TRAPPC2B,TRAPPC3,TRAPPC6A,YIPF5,LMAN2,ERGIC3,KDELR1,CREB3L2,STX5,VAPB,SEC22A,BET1,TFG,GOSR1,ZW10,TMED7,SCFD1,ERGIC2,CSNK1D	57	42.8571
GOBP_ENDOPLASMIC_RETICULUM_TUBULAR_NETWORK_ORGANIZATION	0.0233375	0.232042	0.352488	-0.631668	-1.5389	18	ATL1,RAB3GAP2,TMEM170A,ATL3,REEP4,RTN3,ZFYVE27,REEP1,LNPK,RAB3GAP1,RAB18,ATL2	12	66.6667
GOBP_ENDOPLASMIC_RETICULUM_UNFOLDED_PROTEIN_RESPONSE	0.0489292	0.369795	0.321776	0.418726	1.35327	73	HSPA5,SERP1,AGR2,EIF2S1,XBP1,VCP,CCND1,BOK,CREB3,TMED2,ATF4,PPP1R15A,WFS1,BFAR,DNAJB9,DDRGK1,COPS5,ATF6,SELENOS,CDK5RAP3,RHBDD2,RACK1,BAX,PTPN1,STUB1,YOD1,CREB3L2,PPP1R15B,VAPB,NFE2L2,DERL2,DERL3,CREB3L1,TBL2,TMEM33,QRICH1	36	49.3151
GOBP_ENDOSOMAL_LUMEN_ACIDIFICATION	0.708087	0.91403	0.0610364	-0.478933	-0.822928	5	AQP11,CLCN3,FASLG	3	60
GOBP_ENDOSOMAL_TRANSPORT	0.000309698	0.0113598	0.498493	-0.395362	-1.49617	231	WASHC2A,SORL1,WASHC2C,VPS39,AKAP5,RAB17,SNX4,TRAPPC10,DENND1A,ARHGAP44,RAB11FIP3,ATP9A,LMTK2,CHMP5,GCC2,CCDC93,EEA1,SORT1,RILP,ITSN1,VPS26C,BTBD8,VPS26B,VPS16,TBC1D14,SNX33,CLN5,HEATR5B,TBC1D5,ABCA1,CHMP3,ANKRD27,TOM1,SNX2,HEATR5A,ANKFY1,ANXA8,TRIM27,AP5M1,EPG5,DENND10,SNX6,VPS35,ACAP2,DENND1B,VPS50,TMEM50A,GRIP1,LRRK2,RAB6D,ARFIP1,VPS36,RAB9A,LEPROT,TMEM87A,EPS15,CHMP4C,SNX18,TBC1D17,ZFYVE16,SNX…	112	48.4848
GOBP_ENDOSOMAL_VESICLE_FUSION	0.451243	0.820156	0.0822055	-0.489329	-1.00082	9	VPS39,ANKFY1,VPS8,VPS11,VPS41,SAMD9	6	66.6667
GOBP_ENDOSOME_ORGANIZATION	0.0399124	0.321991	0.321776	-0.397763	-1.3172	85	HOOK2,SCARB2,ARFGEF2,DNAJC13,CHMP5,EEA1,RILP,SNX33,AQP11,PDCD6IP,CHMP3,ANXA8,IST1,TMEM127,HOOK1,VPS36,PIK3C3,CHMP4C,STAM2,WASHC5,RAB27A,CLCN3,USP8,VPS11,PLEKHJ1,RAB5B,WASHC4,PHETA1,AKTIP,VPS28,VPS37A,PRKN,STX6,SNX3,CHMP4B,PLEKHF1,FASLG,VTA1,TMCC1	39	45.8824
GOBP_ENDOSOME_TO_LYSOSOME_TRANSPORT	0.0183969	0.20295	0.352488	-0.447401	-1.39369	60	VPS39,HOOK2,ATG14,MTM1,VIPAS39,SORT1,RILP,VPS16,CHMP3,CDX2,EPG5,HOOK1,DTX3L,TPCN2,UEVLD,SNX27,VPS11,KIF13A,UBXN6,TRAK1,VPS33A	21	35
GOBP_ENDOSOME_TO_LYSOSOME_TRANSPORT_VIA_MULTIVESICULAR_BODY_SORTING_PATHWAY	0.744939	0.926305	0.0598603	0.410803	0.7855	7	VCP	2	28.5714
GOBP_ENDOSOME_TO_PLASMA_MEMBRANE_PROTEIN_TRANSPORT	0.139583	0.580452	0.170932	-0.557076	-1.2803	14	AKAP5,ARHGAP44,VPS35,GRIP1,GRIP2	5	35.7143
GOBP_ENDOSOME_TRANSPORT_VIA_MULTIVESICULAR_BODY_SORTING_PATHWAY	0.519507	0.853091	0.0785029	-0.344292	-0.950395	32	CHMP5,SORT1,RILP,CHMP3,DENND10,TMEM50A,VPS36,LEPROT,CHMP4C	9	28.125
GOBP_ENDOTHELIAL_CELL_ACTIVATION	0.661323	0.900537	0.0650878	0.410212	0.861291	10	PRMT5,TCIM,PPIA	3	30
GOBP_ENDOTHELIAL_CELL_APOPTOTIC_PROCESS	0.0354302	0.297993	0.321776	-0.454347	-1.38698	53	BMPR2,PDCD4,DAB2IP,CD160,AKR1C3,SEMA5A,PDPK1,GPER1,FOXO3,NDNF,TNFAIP3,TNIP2,PLCG1,COL4A3,KRIT1,PAK4,CD40LG,ITGA4,GAS6,ABL1,GATA3	21	39.6226
GOBP_ENDOTHELIAL_CELL_CHEMOTAXIS	0.616438	0.891849	0.0673624	0.330955	0.887073	28	MET,NR4A1,CCN3,FGF2,RAB13,FGFR1,FGF18,PRKD1	8	28.5714
GOBP_ENDOTHELIAL_CELL_DEVELOPMENT	0.0100089	0.140602	0.38073	0.458037	1.47532	69	MET,MYADM,CLDN3,RAB1A,CLIC4,EZR,IL1B,STC1,RAPGEF3,CLDN1,RAP2B,VCL,FASN,CDH5,GPX1,RAP1B,ICAM1,PDE2A,PLOD3,COL22A1,SOX18,ARHGEF26,TJP1,TJP2,EDNRA,F2RL1,HEG1,F11R	28	40.5797
GOBP_ENDOTHELIAL_CELL_FATE_COMMITMENT	0.119923	0.545206	0.17822	-0.686334	-1.35825	8	HOXA13,RBPJ,PROX1,DLL1	4	50
GOBP_ENDOTHELIAL_CELL_MATRIX_ADHESION	0.445344	0.818991	0.0860347	0.535444	1.02383	7	MMP12,ADAMTS9,GFUS	3	42.8571
GOBP_ENDOTHELIAL_CELL_MIGRATION	0.239006	0.696547	0.120985	0.290743	1.07483	213	S100P,FGFBP1,ANXA3,MET,MAP2K3,ID1,GLUL,EPHA2,CALR,SPRED1,EMP2,EFNB2,PLK2,STC1,SRF,EPHB4,GREM1,ITGB1BP1,NR4A1,CCN3,ADAMTS9,AAMP,HIF1A,PTGS2,CDH5,EMC10,GPX1,GADD45A,GFUS,RHOB,ANXA1,FBXW7,NUS1,SCG2,NOS3,DNAJA4,CYP1B1,CSNK2B,MMRN2,TBXA2R,FGF2,TEK,SOX18,GPI,FLT4,RAB13,ITGB3,CD40,VEGFC,BMPER,FGFR1,FGF18,PRKD1,PDGFB,S100A2,HMGB1,NFE2L2,ADGRB1,PLXND1,SEMA4A,ZNF580,RHOA,ZC3H12A,NRP2,TGFBR1,ATOH8,AKT1,PTP4…	68	31.9249
GOBP_ENDOTHELIAL_CELL_MORPHOGENESIS	0.115914	0.53589	0.183024	0.631174	1.36644	11	MET,CLIC4,STC1,PLOD3,COL22A1,ARHGEF26,HEG1,NOTCH4,COL15A1	9	81.8182
GOBP_ENDOTHELIAL_CELL_PROLIFERATION	0.925852	0.973804	0.0492918	0.231206	0.819593	151	FGFBP1,MYDGF,EPHA2,ITGB1BP1,NR4A1,PDCL3,ANG,AIMP1,HIF1A,EMC10,VIP,STAT3,CAV1,NGFR,CCL26,SCG2,CYBA,MMRN2,IGF2,FGF2,TEK,F3,THBS4,FLT4,ITGB3,VEGFC,BMPER,FGFR1,FGF18,APLNR,EGFL7,PRKD1,PDGFB,HMGB1,BMP2,LRG1,ZNF580,NRP2,TGFBR1,ATOH8,AKT1	41	27.1523
GOBP_ENDOTHELIN_RECEPTOR_SIGNALING_PATHWAY	0.020374	0.217247	0.352488	-0.737749	-1.54805	10	GNA11,BCAR3,PTK2B,EDN1,CRKL	5	50
GOBP_ENDOTHELIUM_DEVELOPMENT	0.126214	0.555021	0.173748	0.339179	1.17651	127	CTNNB1,NRG1,MET,ID1,MYADM,CLDN3,RAB1A,CLIC4,EZR,IL1B,STC1,RAPGEF3,CLDN1,RAP2B,VCL,GJA4,FASN,CDH5,GPX1,S1PR1,RHOB,APOLD1,RAP1B,ICAM1,CSNK2B,PDE2A,PLOD3,COL22A1,SOX18,ARHGEF26,TJP1,EDF1,JAG1,TJP2,SOX17,KDM6B,EDNRA,F2RL1,HEG1,F11R,RHOA,CXCR4,GSTM3,ATOH8,PDPN,HEY2	46	36.2205
GOBP_ENERGY_DERIVATION_BY_OXIDATION_OF_ORGANIC_COMPOUNDS	0.0335672	0.289403	0.321776	0.318796	1.22732	308	PHLDA2,NR4A3,VCP,PARK7,FXN,MYBBP1A,IRS1,STK40,NDUFS5,NDUFS8,DLST,PPIF,STOML2,CHCHD2,PTGES3,PHKG2,PDE12,COA6,OGDH,BID,ADSL,TRAP1,PLEC,IDH3B,NDUFS7,NDUFA12,PDHB,NDUFS6,MYC,HIF1A,RUBCNL,ATP5F1D,TIGAR,NDUFB8,COX10,SHMT2,PDHA1,NDUFB4,ATP5MF,DNAJC30,IDE,IDH2,PNPT1,SELENOS,PANK2,CYCS,EPM2AIP1,SLC25A25,PRELID1,SLC25A22,IFNLR1,CCNB1,UQCRH,NDUFB6,GYG1,SLC25A33,UQCC3,IGF2,ANTKMT,MT3,PHKA1,UQCRFS1,PPP1R1A,CY…	118	38.3117
GOBP_ENERGY_HOMEOSTASIS	0.440644	0.816845	0.0862866	-0.347469	-1.00469	40	EDN2,PPARGC1A,BMP8A,NR1D2,ACACB,FLCN,MRAP2	7	17.5
GOBP_ENERGY_RESERVE_METABOLIC_PROCESS	0.270161	0.717226	0.116234	-0.331063	-1.08209	79	ENPP1,STBD1,PPP1R3B,INSR,PPP1CB,MRAP2,AGL,ACADM,RB1CC1,PPP1CC,PPP1R3D,UGP2,PPP1R2,PHKB,INPP5K,DYRK2,GFPT1,PRKAG2,IGF1,PHKA2,PCDH12,NR1D1,PFKM	23	29.1139
GOBP_ENGULFMENT_OF_APOPTOTIC_CELL	0.668016	0.902669	0.0650878	-0.347303	-0.858357	19	MEGF10,BECN1,RHOBTB1,ALOX15,RHOBTB2,ABCA7,XKR9,XKR5,RHOH,THBS1,XKR8,RAC2	12	63.1579
GOBP_ENSHEATHMENT_OF_NEURONS	0.689938	0.909336	0.0642141	-0.257836	-0.921441	137	NDRG1,EPB41L3,ERBB2,XK,GAL3ST1,MARVELD1,DLG1,LGI4,BCAS1,PALS1,NCSTN,GALC,PTEN,SLC25A46,RARA,KCNJ10,NCMAP,ZNF488,SCN2A,PRX,ABCD1,ZNF24,NFASC,GNPAT,SBF2,SERINC5,PTPRZ1,TENM4	28	20.438
GOBP_ENTERIC_NERVOUS_SYSTEM_DEVELOPMENT	0.813008	0.94884	0.0559429	-0.328971	-0.779142	15	ISX,PHACTR4	2	13.3333
GOBP_ENTEROENDOCRINE_CELL_DIFFERENTIATION	0.512346	0.84903	0.0793435	-0.352612	-0.960653	30	PDPK1,SIDT2,BMP5,GATA6,RFX3,DLL1,HNF4A,MEN1,HES1,ZBED6,CDK6	11	36.6667
GOBP_ENTRAINMENT_OF_CIRCADIAN_CLOCK	0.0718686	0.438078	0.24134	-0.497693	-1.37385	32	PPP1CB,GNA11,FBXL17,USP2,PPP1CC,GNAQ,FBXL3,PER3,PDE6B,PHLPP1,NR2F6	11	34.375
GOBP_ENTRY_INTO_HOST	0.244048	0.700665	0.122108	0.30837	1.09098	148	CD55,HYAL2,SLC52A2,PVR,EPHA2,CXCL8,NECTIN2,NPC1,EFNB2,ITGA5,SLC1A5,TMPRSS2,SMPD1,CLDN1,P4HB,HSPA1B,ITGA2,IFITM3,SIVA1,LDLR,RPSA,TYRO3,IDE,CAV1,NECTIN4,IFITM2,TRIM25,LGALS1,CD81,ICAM1,LY6E,ZNF639,CD86,TRIM11,HTR2A,TRIM5,FCN1,TNFRSF4,MID2,ITGB3,RNASEK,KPNA3,FUCA2,AVPR1B,HS3ST5,VPS18,GRK2,F11R,CLEC5A	49	33.1081
GOBP_ENTRY_OF_BACTERIUM_INTO_HOST_CELL	0.816284	0.949296	0.057006	0.364726	0.742094	9	CXCL8,CAV1,FUCA2	3	33.3333
GOBP_ENUCLEATE_ERYTHROCYTE_DIFFERENTIATION	0.577438	0.877926	0.0694481	-0.446263	-0.912737	9	SP3,RB1,MB	3	33.3333
GOBP_ENZYME_DIRECTED_RRNA_PSEUDOURIDINE_SYNTHESIS	0.0408386	0.326368	0.321776	0.813291	1.49464	6	DKC1,RPUSD4,RPUSD1,RPUSD2,TSR3	5	83.3333
GOBP_ENZYME_LINKED_RECEPTOR_PROTEIN_SIGNALING_PATHWAY	0.00164218	0.04082	0.45506	-0.294127	-1.2368	917	ENPP1,APPL2,TXNIP,BMP3,SORL1,BMP8B,ACVR1B,NCEH1,CDKN2B,PTK6,BMP8A,PBLD,PDK2,FGFR2,PTPRA,PPM1A,STYK1,PTPRR,ACVR1C,EIF4EBP2,SNX25,VEPH1,SESN3,BMPR2,PDCD4,DAB2IP,MYORG,ERBB2,NUMA1,PTPRF,ZBTB7B,ERBB3,INSR,ACVR2A,NR1H4,LMTK2,HOXA13,EFNA1,CRB2,DGKQ,PIK3R1,SRC,FLCN,NDST1,MAPK14,ARHGEF28,TGFA,HPGD,JUN,PDPK1,ZMIZ1,PLEKHA1,SMAD4,FUT8,DNM2,ZFYVE28,GAB2,GPER1,TNK1,NREP,BCAR3,NCK2,SORT1,PALS1,VIL1,ACVR2B,PTK2…	260	28.3533
GOBP_EOSINOPHIL_ACTIVATION	0.632495	0.898911	0.0655321	-0.440155	-0.871067	8	VAMP2,VAMP8,CD300A,VAMP7,CCR2	5	62.5
GOBP_EOSINOPHIL_CHEMOTAXIS	0.836777	0.952481	0.0553643	-0.313762	-0.764399	18	CCL5,DAPK2,CCL8,CCL11,CCL13	5	27.7778
GOBP_EOSINOPHIL_DIFFERENTIATION	0.242424	0.699849	0.123842	0.700606	1.22276	5	TRIB1	2	40
GOBP_EOSINOPHIL_MEDIATED_IMMUNITY	0.499033	0.841931	0.0774768	-0.487907	-0.965568	8	TRAF3IP2,VAMP2,VAMP8	3	37.5
GOBP_EOSINOPHIL_MIGRATION	0.770833	0.934669	0.0596037	-0.312168	-0.797123	22	CCL5,DAPK2,CCL8,CCL11,CCL13,PTGER4,CD300A,CCL24,CCL4	9	40.9091
GOBP_EPHRIN_RECEPTOR_SIGNALING_PATHWAY	0.723711	0.919515	0.0621124	-0.28942	-0.875545	51	EFNA1,SRC,ARHGEF28,NCK2,PAK1,NGEF,RBPJ,KALRN,EPHA7,GIT1,SIPA1L1,ARHGEF7,MMP2,EFNA4,NTRK1,TIAM1,LYN,YES1,EPHA3,ANKS1A	20	39.2157
GOBP_EPIBOLY	0.283368	0.725733	0.114267	0.393366	1.09825	36	CD44,HBEGF,ITGA5,MMP12,FERMT1,FLNA,CCN1,TOR1A	8	22.2222
GOBP_EPIDERMAL_CELL_DIFFERENTIATION	0.0944882	0.493752	0.204295	0.32586	1.17628	178	SFN,AQP3,CTNNB1,MAFF,HDAC1,MACROH2A2,KRT17,ABCA12,EREG,EPHA2,SRSF6,CLIC4,HDAC2,MAP2K1,TRIM16,NME2,ZFP36,DSG4,SPINK5,PLEC,PPHLN1,CDH3,KCNQ1,KRT10,ERRFI1,TMC1,IL1A,ANXA1,TRIOBP,KEAP1,KRT36,FOXC1,MCOLN3,CYP26B1,SGPP1,MED1,BCR,ETV4,JAG1,CD109,PIP5K1A,GRHL1,MAFG	43	24.1573
GOBP_EPIDERMIS_DEVELOPMENT	0.0166389	0.191273	0.352488	0.330996	1.27071	300	SFN,LAMC2,AQP3,FABP5,CTNNB1,MAFF,NSUN2,HDAC1,MACROH2A2,KRT17,ABCA12,EREG,EPHA2,NAB2,CCN2,LAMA3,SRSF6,CLIC4,GAL,DKK1,TFDP1,HDAC2,NOM1,NSDHL,MAP2K1,TRIM16,FGF7,NME2,YBX1,ZFP36,DSG4,IGFBP5,SPINK5,RELA,FERMT1,PLEC,PPHLN1,CDH3,SNAI1,FST,KCNQ1,KRT10,ERRFI1,TMC1,IL1A,ANXA1,ATP2C1,NGFR,TRIOBP,ZMPSTE24,LAMB3,PTHLH,EXT1,KEAP1,NAB1,KRT36,FOXC1,COL7A1,MCOLN3,CYP26B1,SGPP1,PLOD3,SOX18,MED1,FGF10,BCR,ATP2A2,AG…	78	26
GOBP_EPIDERMIS_MORPHOGENESIS	0.252941	0.707094	0.118815	0.411726	1.15016	33	CTNNB1,KRT17,FGF7,IGFBP5,SNAI1,FST,NGFR,EXT1,PLOD3,FGF10,FOXQ1,TP63,TGFB2	13	39.3939
GOBP_EPIGENETIC_MAINTENANCE_OF_CHROMATIN_IN_TRANSCRIPTION_COMPETENT_CONFORMATION	0.0780287	0.450519	0.231127	-0.64017	-1.39884	12	KAT2B,PADI2,ARID1B,SPHK2,ARID1A,WBP2,FAM47E	7	58.3333
GOBP_EPINEPHRINE_SECRETION	0.374494	0.790364	0.0959207	0.580001	1.10903	7	ADRA2C,VIP,LY6E	3	42.8571
GOBP_EPINEPHRINE_TRANSPORT	0.507014	0.846945	0.0785029	0.45905	0.963835	10	ADRA2C,VIP,LY6E	3	30
GOBP_EPITHELIAL_CELL_APOPTOTIC_PROCESS	0.234818	0.692933	0.126254	-0.318269	-1.09057	103	BMPR2,PDCD4,DAB2IP,CD160,AKR1C3,CASP6,SEMA5A,PDPK1,GPER1,FOXO3,HMOX1,NDNF,ATF2,TNFAIP3,PPARA,GSN,STK4,MDK,TNIP2,PRKAA1,PLCG1,SFRP4,NUPR1,COL4A3,PLA2R1,KRIT1,ZFP36L1,PAK4,CD40LG,RB1,ITGA4,DNMT3A,PLA2G1B,GAS6	34	33.0097
GOBP_EPITHELIAL_CELL_CELL_ADHESION	0.220729	0.677862	0.126876	0.492671	1.19236	17	SERPINB8,SRF,VCL,CCN3,CYP1B1,THBS4,CTNNA1	7	41.1765
GOBP_EPITHELIAL_CELL_DEVELOPMENT	0.0424129	0.334411	0.321776	0.340226	1.24851	204	SFN,MET,MYADM,ABCA12,CLDN3,EPHA2,RAB1A,CLIC4,B4GALT1,EZR,IL1B,STC1,RAPGEF3,GJA1,ACTA2,CLDN1,RAP2B,VCL,ATF4,PLEC,E2F4,FASN,SPDEF,HIF1A,CDH5,TIGAR,GPX1,INSM1,GPR4,IL1A,GPAT4,NKX2-2,RAP1B,ICAM1,RHEB,PDE2A,ABI2,PLOD3,COL22A1,C1GALT1,SOX18,IL6ST,WNT5B,ARHGEF26,TJP1,RAB13,TMOD1,PRDM1,JAG1,TJP2,LAMB2,TYMS,RILPL1,MYO1E,EDNRA,PDGFB,RAB25,RARG,HOXB13,SOX9,F2RL1,HEG1,F11R,IQGAP1,NKX3-2,CXCR4,PODXL,FAT1,GSTM…	72	35.2941
GOBP_EPITHELIAL_CELL_DIFFERENTIATION	0.099278	0.502664	0.190023	0.274422	1.11313	616	SFN,AGR2,AQP3,CTNNB1,MAFF,NRG1,MET,ID1,HDAC1,MACROH2A2,CCND1,MYADM,KRT17,SERPINE1,ABCA12,CLDN3,EREG,EPHA2,BCCIP,RAB1A,SRSF6,KRT19,TAGLN,TAGLN2,FAM20C,CLIC4,B4GALT1,SPRED1,AIMP2,CEBPB,EZR,IL1B,SPRED3,STC1,KLF2,RAPGEF3,BMP7,HDAC2,GREM1,GJA1,ACTA2,MAP2K1,TRIM16,CLDN1,RAP2B,VCL,NME2,ZFP36,DSG4,ITGA2,DAB2,ATF4,SPINK5,PYY,ARX,TUBB,PLEC,RHCG,E2F4,WWTR1,PPHLN1,FASN,CDH3,SPDEF,HIF1A,KCNQ1,ANXA7,CDH5,SYNE4…	176	28.5714
GOBP_EPITHELIAL_CELL_DIFFERENTIATION_INVOLVED_IN_KIDNEY_DEVELOPMENT	0.199241	0.658581	0.133555	0.390149	1.17335	47	CTNNB1,GREM1,ACTA2,WWTR1,GPR4,EXT1,JAG1,LAMB2,LIF,MYO1E,EDNRA,PDGFB,SALL1,IQGAP1,PODXL,FOXJ1,NPHS1,YAP1,CD34	19	40.4255
GOBP_EPITHELIAL_CELL_DIFFERENTIATION_INVOLVED_IN_PROSTATE_GLAND_DEVELOPMENT	0.789264	0.941625	0.0562941	-0.366752	-0.769572	10	FGFR2,NOTCH1,FOXA1,PSAP,FEM1B	5	50
GOBP_EPITHELIAL_CELL_FATE_COMMITMENT	0.342916	0.771939	0.10208	-0.494178	-1.07983	12	HOXA13,RARA,RBPJ,PROX1,DLL1	5	41.6667
GOBP_EPITHELIAL_CELL_MATURATION	0.888211	0.964833	0.0518458	-0.303292	-0.718324	15	HOXA5,TFCP2L1,RFX3,FOXA1,TMEM79,FEM1B,SIX3	7	46.6667
GOBP_EPITHELIAL_CELL_MORPHOGENESIS	0.543137	0.862609	0.0738053	0.331764	0.926784	33	MET,CLDN3,CLIC4,STC1,PLOD3,COL22A1,ARHGEF26,RILPL1,RAB25,HEG1,FAT1,GRHL2,NOTCH4,COL15A1	14	42.4242
GOBP_EPITHELIAL_CELL_PROLIFERATION	0.276753	0.721148	0.10882	0.267672	1.05192	394	SFN,SERPINB5,NR4A3,FGFBP1,SDR16C5,CTNNB1,NME1,ID1,SERPINB1,XBP1,CCND1,MYDGF,GLUL,EREG,EPHA2,SRSF6,B4GALT1,AREG,EFNB2,CEBPB,HPN,MMP12,MAP2K1,C5AR1,OR51E2,ITGB1BP1,CLDN1,HGF,FGF7,NME2,ZFP36,CDC73,DAB2,LIMS2,NR4A1,SPINK1,IGFBP5,PDCL3,ANG,FERMT1,NKX3-1,CCN3,CDH3,AIMP1,FST,MYC,PHB2,HIF1A,EMC10,ERRFI1,GPX1,HRAS,VIP,STAT3,CAV1,NGFR,CFLAR,CCL26,FBXW7,DUSP10,SCG2,SFRP1,CYBA,PRKDC,TGFBR3,MMRN2,IGF2,BAX,FGF…	107	27.1574
GOBP_EPITHELIAL_CELL_PROLIFERATION_INVOLVED_IN_LUNG_MORPHOGENESIS	0.588727	0.88188	0.0728939	0.444685	0.904783	9	SRSF6,MAP2K1,FGF7,SOX9,CDC42	5	55.5556
GOBP_EPITHELIAL_CELL_PROLIFERATION_INVOLVED_IN_PROSTATE_GLAND_DEVELOPMENT	0.737475	0.924324	0.0598603	0.382191	0.802458	10	CTNNB1,NKX3-1	2	20
GOBP_EPITHELIAL_CELL_PROLIFERATION_INVOLVED_IN_SALIVARY_GLAND_MORPHOGENESIS	0.788955	0.941625	0.0559429	-0.443572	-0.762169	5	FGFR2	2	40
GOBP_EPITHELIAL_CILIUM_MOVEMENT_INVOLVED_IN_DETERMINATION_OF_LEFT_RIGHT_ASYMMETRY	0.468172	0.831965	0.0840746	-0.448977	-0.98106	12	DNAAF11,RFX3,OFD1,NPHP3,CFAP53	5	41.6667
GOBP_EPITHELIAL_FLUID_TRANSPORT	0.202783	0.660642	0.135741	-0.597411	-1.25357	10	EDN1,SLC26A6,SLC5A1,AHCYL1,SCNN1B	5	50
GOBP_EPITHELIAL_MESENCHYMAL_CELL_SIGNALING	0.977867	0.991292	0.0469759	0.281385	0.517118	6	PDGFA,SHH	2	33.3333
GOBP_EPITHELIAL_STRUCTURE_MAINTENANCE	0.264228	0.713541	0.118288	-0.404662	-1.11512	31	SLC22A5,PBLD,CXADR,CRACD,LDB1,ILDR1,TFF2,INAVA,CROCC	9	29.0323
GOBP_EPITHELIAL_TO_MESENCHYMAL_TRANSITION	0.0241351	0.236895	0.352488	0.370311	1.3127	151	SDCBP,CTNNB1,PEF1,PPP2CA,NOLC1,DDX5,SPRED1,IL1B,SPRED3,HPN,OLFM1,BMP7,HDAC2,GREM1,TRIM28,TCOF1,POLR1B,ADAM15,HGF,DAB2,KBTBD8,HNRNPAB,FLNA,WWTR1,FOXA2,SNAI1,HIF1A,SPRY2,TGFB1I1,MAD2L2,FAM83D,TGFBR2,SFRP1,FOXC1,TGFBR3,DACT3,IL17RD,WNT4,JAG1,FGFR1,EDNRA,MCRIP1,HEYL,DLG5,BMP2,SOX9,ENG,SMAD3,DDX17,TGFBR1,SNAI2,PDPN,TGFB2,HEY2,TWIST1,IL6,SDHAF2,PDCD6,NOTCH4,EPHA4,MSX1,LOXL3	62	41.0596
GOBP_EPITHELIAL_TO_MESENCHYMAL_TRANSITION_INVOLVED_IN_ENDOCARDIAL_CUSHION_FORMATION	0.636542	0.898991	0.0659816	0.354263	0.889559	20	SNAI1,TGFBR2,HEYL,ENG,TGFBR1,SNAI2,TGFB2,HEY2,MSX1	9	45
GOBP_EPITHELIAL_TUBE_BRANCHING_INVOLVED_IN_LUNG_MORPHOGENESIS	0.634051	0.898911	0.0659816	0.328373	0.880153	28	CTNNB1,SPRY2,CELSR1,EXT1,FGF10,FOXF1,TBX2,DLG5,SOX9,HHIP,SHH,ESRP2,YAP1,TNF	14	50
GOBP_EPITHELIAL_TUBE_FORMATION	0.446985	0.819783	0.0873098	-0.282827	-1.00558	134	FGFR2,HNF1B,PRKACB,IFT172,CDK20,APAF1,BMP5,PAX8,SUFU,COBL,CITED2,SPINT1,RARA,LIAS,ARHGAP35,STK4,VANGL2,DVL2,FZD1,PROX1,CASP3,LUZP1,MIB1,PHACTR4,SOX4,PRKACA,PIK3CD,ST14,IFT57,FUZ,PLXNB2,NPHP3,DEAF1,CC2D2A,SDC4,ABL1,TSC1,EGF,GATA3	39	29.1045
GOBP_EPITHELIAL_TUBE_MORPHOGENESIS	0.656118	0.900537	0.0679923	-0.243211	-0.949293	318	FGFR2,DLL4,HNF1B,PRKACB,SRC,DLG1,IFT172,SMAD4,PBX1,CDK20,LAMA1,APAF1,BMP5,FMN1,PAX8,STARD13,EDN1,SUFU,VDR,COBL,PAK1,CITED2,LGR4,SPINT1,WNT11,HOXA11,RARA,LIAS,ARHGAP35,HOXB7,HOXA5,RBPJ,SETDB2,STK4,VANGL2,DVL2,FZD1,MDK,PROX1,MEGF8,SPRY1,CASP3,CTSZ,EPHA7,LUZP1,MIB1,PHACTR4,MKKS,SOX4,PRKACA,PIK3CD,DLL1,ST14,CCL11,IFT57,NOTCH1,SOSTDC1,MMP14,LRP5,FUZ,ACVRL1,BCL2,KLHL3,PRKX,GNA13,FOXH1,PLXNB2,NPHP3,MESP…	80	25.1572
GOBP_EPITHELIUM_DEVELOPMENT	0.00797989	0.121944	0.38073	0.2783	1.16208	1077	SFN,ACTG1,SERPINB5,ARG2,MTHFD1L,AGR2,AQP3,VASP,CTNNB1,MAFF,NRG1,MET,ID1,NSUN2,HDAC1,MACROH2A2,MFSD2A,ACTB,CCND1,MYADM,KRT17,SERPINE1,ABCA12,CLDN3,EREG,EPHA2,BCCIP,RAB1A,LAMA3,SRSF6,KRT19,TAGLN,TAGLN2,FAM20C,MEOX1,CD44,CLIC4,B4GALT1,AREG,WDR1,PFN1,GAL,SPRED1,DVL1,AIMP2,EFNB2,CEBPB,EZR,IL1B,DKK1,HBEGF,SPRED3,STC1,ITGA5,KLF2,RAPGEF3,SRF,BMP7,HDAC2,TNC,GREM1,TRIM28,GJA1,NOM1,ACTA2,HOXD13,SOCS3,NSDHL,…	298	27.6695
GOBP_EPOXIDE_METABOLIC_PROCESS	0.469428	0.832316	0.0817516	-0.59863	-1.0286	5	EPHX2,ALOX12	2	40
GOBP_EPOXYGENASE_P450_PATHWAY	0.0914761	0.48601	0.213928	-0.564345	-1.36054	17	CYP2B6,CYP2S1,CYP2C18,CYP4F12,CYP4F2,CYP2C19,CYP2C9	7	41.1765
GOBP_EQUILIBRIOCEPTION	0.17126	0.626374	0.148262	-0.68532	-1.29866	7	MYO7A,USH1C,CDH23,USH1G	4	57.1429
GOBP_ERAD_PATHWAY	0.0932039	0.489283	0.204295	0.3608	1.22979	108	HSPA5,SDF2L1,VCP,HM13,HSP90B1,SEC61B,CALR,USP14,UBXN8,SGTA,AUP1,UBQLN1,PSMC6,BCAP31,WFS1,UBE2J1,DNAJB9,UBE2J2,TOR1A,CAV1,SELENOS,TRIM25,TMEM259,RHBDD2,NPLOC4,UBXN1,SGTB,STUB1,UBE2G2,YOD1,NFE2L2,DERL2,UBXN4,UGGT2,SYVN1,DERL3,UFD1	37	34.2593
GOBP_ERBB2_SIGNALING_PATHWAY	0.0964567	0.497933	0.202072	-0.735424	-1.39361	7	PTK6,PTPRR,SRC	3	42.8571
GOBP_ERBB_SIGNALING_PATHWAY	0.105372	0.51913	0.197822	-0.33926	-1.18995	118	PTK6,PTPRR,DAB2IP,SRC,TGFA,PDPK1,ZFYVE28,GPER1,BCAR3,NCK2,VIL1,PTK2B,ERBIN,MVB12B,FAM83B,SLC30A10,RBPJ,SNX6,BTC,PTPN18,NEURL1,GAB1,PLCG1,PLCE1,SOS1,RPS6KA5,PDE6G,ADRA2A,GRB7,MVP,CCDC88A,DUSP3,MAPK1,SOCS5,PIK3CA,CBLB,CPNE3,CBL,HAP1,ABL1,EGF,NCF1,AGT,PTPN2,RNF115,CDH13,CUL5,ADAM17,HIP1,PIGR,FASLG,REPS2	52	44.0678
GOBP_ERK1_AND_ERK2_CASCADE	0.111954	0.5311	0.183024	0.293434	1.13349	315	NRG1,PRMT5,DUSP6,MIF,FFAR4,EPHA2,CCN2,CD44,SPRED1,C3orf33,EPHB1,EZR,IL1B,SPRED3,KARS1,GSTP1,PLA2G2A,ACTA2,DUSP5,MAP2K1,RIPK2,C5AR1,ITGB1BP1,LMO3,ROR1,DAB2,YWHAZ,TPBG,AKAP12,GRB10,MYC,TIMP3,PHB2,FN1,CCN1,CX3CL1,ERRFI1,SPRY2,NELFE,GPR183,HRAS,IL1A,FAM83D,TNFRSF11A,GCG,CFLAR,CCL26,FBXW7,DUSP10,FGFR4,RAP1B,EIF3A,ICAM1,TLR4,DUSP4,SPRY4,TGFBR3,HTR2A,MT3,FGF2,TEK,PTPN1,NTRK3,FGF10,FLT4,ADCYAP1,ARHGAP8,C…	85	26.9841
GOBP_ERROR_FREE_TRANSLESION_SYNTHESIS	0.838264	0.952481	0.0531298	-0.415477	-0.713893	5	POLH	2	40
GOBP_ERROR_PRONE_TRANSLESION_SYNTHESIS	0.286573	0.727245	0.111918	0.557231	1.16998	10	POLD2,MAD2L2,POLD3,REV3L,POLE2	5	50
GOBP_ERYTHROCYTE_DEVELOPMENT	0.735812	0.923959	0.0588438	-0.295059	-0.849261	37	ARID4A,CITED2,ABCB10,DMTN,SLC11A2,FLVCR1,PTBP3,SH2B3,FAM210B,NCKAP1L	10	27.027
GOBP_ERYTHROCYTE_HOMEOSTASIS	0.113872	0.533538	0.190023	-0.330127	-1.17307	132	ACVR1B,SFXN1,SP3,ACVR2A,THRA,HOXB6,MAPK14,KMT2E,B2M,FOXO3,ARID4A,CITED2,HMOX1,ABCB10,LDB1,DMTN,HOXA5,ISG15,ARNT,UFL1,TRIM10,CASP3,KAT7,SLC11A2,FLVCR1,EPAS1,INPP5D,IKZF1,KIT,PTBP3,ZFP36L1,IREB2,RB1,SH2B3,FAM210B,DNASE2,MB,SLC25A5,NCKAP1L,RBFOX2,HIPK2,ETS1,ADAR	43	32.5758
GOBP_ERYTHROCYTE_MATURATION	0.956607	0.984909	0.04707	0.26733	0.633916	16	KLF2,G6PD,MAEA	3	18.75
GOBP_ER_ASSOCIATED_MISFOLDED_PROTEIN_CATABOLIC_PROCESS	0.149515	0.591874	0.158514	0.596375	1.32513	12	SDF2L1,VCP,AUP1,TOR1A,UGGT2,UFD1	6	50
GOBP_ER_NUCLEUS_SIGNALING_PATHWAY	0.292969	0.730609	0.10882	0.367823	1.09041	45	HSPA5,AGR2,EIF2S1,BOK,INSIG1,TMED2,ATF4,PPP1R15A,WFS1,ATF6,SELENOS,FBXW7,PTPN1,ATP2A2,PPP1R15B,TP53,NFE2L2	17	37.7778
GOBP_ER_OVERLOAD_RESPONSE	0.702913	0.912901	0.0606404	0.369083	0.820094	12	HSPA5,WFS1,SELENOS,PPP1R15B,TP53	5	41.6667
GOBP_ESCRT_COMPLEX_DISASSEMBLY	0.576541	0.877926	0.0714786	-0.432228	-0.906964	10	CHMP5,IST1	2	20
GOBP_ESTABLISHMENT_OF_BLOOD_BRAIN_BARRIER	0.574113	0.877152	0.0741759	0.44784	0.911203	9	MFSD2A,CLDN3	2	22.2222
GOBP_ESTABLISHMENT_OF_CELL_POLARITY	0.115385	0.534413	0.186433	-0.323963	-1.17043	143	ARHGEF11,FGF13,MPP7,NUMA1,SIPA1L3,CRB2,ANKFN1,AMOT,NEK3,LAMA1,MYO9A,PTK2B,PRKCZ,RAP2A,TRAF3IP2,UBXN2B,TTC8,SH3BP1,RICTOR,GSN,PAFAH1B1,CYTH3,CRKL,NSFL1C,SPRY1,LLGL2,MYH9,AMOTL2,DOCK2,SNX27,SHTN1,PARD3B,KRIT1,CRTAM,MARK2,BCAS3,PLEKHG3	37	25.8741
GOBP_ESTABLISHMENT_OF_CENTROSOME_LOCALIZATION	0.87674	0.964094	0.0514265	-0.335908	-0.704851	10	DLG1,PAFAH1B1,PARD3B	3	30
GOBP_ESTABLISHMENT_OF_ENDOTHELIAL_BARRIER	0.0642023	0.419039	0.248911	0.442015	1.35207	53	MYADM,CLDN3,RAB1A,EZR,IL1B,RAPGEF3,CLDN1,RAP2B,VCL,FASN,CDH5,RAP1B,ICAM1,PDE2A,SOX18,TJP1,TJP2,EDNRA,F2RL1,F11R	20	37.7358
GOBP_ESTABLISHMENT_OF_ENDOTHELIAL_INTESTINAL_BARRIER	0.14751	0.590243	0.158514	0.563485	1.30005	14	RAB1A,CLDN1,RAP2B,FASN,TJP1,TJP2,F11R	7	50
GOBP_ESTABLISHMENT_OF_EPITHELIAL_CELL_APICAL_BASAL_POLARITY	0.417355	0.806625	0.0908241	-0.418056	-1.01848	18	LAMA1,MYO9A,RAP2A,TTC8,SH3BP1	5	27.7778
GOBP_ESTABLISHMENT_OF_EPITHELIAL_CELL_POLARITY	0.597536	0.884251	0.0713053	-0.332565	-0.918023	32	SIPA1L3,LAMA1,MYO9A,RAP2A,TTC8,SH3BP1,CYTH3	7	21.875
GOBP_ESTABLISHMENT_OF_GOLGI_LOCALIZATION	0.279352	0.722785	0.114267	0.621624	1.18861	7	YWHAZ,ARHGAP21,RIPOR1,STK25,CDC42	5	71.4286
GOBP_ESTABLISHMENT_OF_LEFT_RIGHT_ASYMMETRY	0.806706	0.946015	0.0549074	-0.431303	-0.741087	5	ENKUR,CFAP52	2	40
GOBP_ESTABLISHMENT_OF_LYMPHOCYTE_POLARITY	0.120833	0.547073	0.184706	-0.574872	-1.3212	14	TRAF3IP2,GSN,MYH9,DOCK2,SNX27,CRTAM,DOCK8,FLOT2,CCL19,RIPOR2,CCR7	11	78.5714
GOBP_ESTABLISHMENT_OF_MEIOTIC_SPINDLE_LOCALIZATION	0.0914286	0.48601	0.204295	-0.831135	-1.36473	4	FMN2,MYH9,SPIRE2	3	75
GOBP_ESTABLISHMENT_OF_MITOCHONDRION_LOCALIZATION	0.234834	0.692933	0.123842	0.431934	1.17237	29	MAP1S,NECTIN2,HSBP1,HIF1A,UXT,UCHL1,ARMCX3,MAPT,ACTR10,MYO19,WASF1,MAP1B,NEFL,AGBL4	14	48.2759
GOBP_ESTABLISHMENT_OF_MITOTIC_SPINDLE_LOCALIZATION	0.708984	0.914418	0.0605093	-0.304737	-0.866848	35	NUMA1,ANKFN1,UBXN2B,ESPL1,PAFAH1B1,NSFL1C,SPRY1	7	20
GOBP_ESTABLISHMENT_OF_ORGANELLE_LOCALIZATION	0.126838	0.557447	0.168238	0.283606	1.11759	402	NUP88,RRS1,NR4A3,SDCBP,CTNNB1,RAN,PEF1,NOP9,EIF6,NUDC,KIF1A,NPM1,MAP1S,ARFGAP3,LTV1,AP3D1,RAB1A,ABCE1,SEH1L,NECTIN2,PREB,TTL,TMEM201,GEM,BLOC1S4,TMED9,NUP62,EZR,MIS12,LSG1,HNRNPU,KIF5C,MAP4,YKT6,GJA1,KPNB1,MLH1,SAR1A,MYO1B,TMED2,ACTN4,IL13RA2,ADORA2B,RPS15,YWHAZ,CEP55,MLPH,HSBP1,CHMP4A,CDH3,SEC16A,HIF1A,SEPTIN5,BICD1,SPRY2,BLOC1S2,SDAD1,PARD3,S100A13,ACTR3,COPS5,TOR1A,FAM83D,VPS4A,UXT,ARHGAP21,CC…	124	30.8458
GOBP_ESTABLISHMENT_OF_PIGMENT_GRANULE_LOCALIZATION	0.333333	0.765447	0.104344	-0.413792	-1.0791	24	RAB17,BBS2,DCTN2,MYO7A,MKKS,RAB27A,BLOC1S5,RAB27B,SHROOM2	9	37.5
GOBP_ESTABLISHMENT_OF_PLANAR_POLARITY_INVOLVED_IN_NEURAL_TUBE_CLOSURE	0.991968	0.997418	0.0462303	-0.245791	-0.555065	13	DVL2,FZD1,NPHP3,DVL3	4	30.7692
GOBP_ESTABLISHMENT_OF_PLANAR_POLARITY_OF_EMBRYONIC_EPITHELIUM	0.946746	0.980136	0.0475434	0.274602	0.651159	16	DVL1,CELSR1,SFRP1	3	18.75
GOBP_ESTABLISHMENT_OF_PROTEIN_LOCALIZATION	5.24935e-06	0.000343496	0.610527	0.304932	1.30011	1616	SFN,KRT18,LMNA,ARF4,HSPA5,SERP1,NUP88,IL1RN,BAG3,NUTF2,HSPA8,CCT6A,CCT2,EIF5A,NUP98,SDCBP,HSP90AB1,CCT3,KPNA2,RANGAP1,ARL14,SRPRB,DNAJA1,RAN,HYAL2,DKC1,HSP90AA1,PIM3,CCT5,IPO4,AP2B1,CDC37,NOLC1,TOMM40,HSPD1,CCT4,LRRC8A,SSR2,KCNN4,CCT7,MACROH2A2,EMD,XBP1,ZPR1,VCP,GRPEL1,PPP3CA,PARK7,NPM1,HM13,SRP19,SURF4,SEC61A1,HSP90B1,ARFGAP3,LRWD1,GLUL,GOLT1A,TCP1,PMPCA,ABCA12,NDUFAF2,ARFIP2,SEC13,PITRM1,AP3D1,…	498	30.8168
GOBP_ESTABLISHMENT_OF_PROTEIN_LOCALIZATION_TO_CHROMATIN	0.0598284	0.404271	0.321776	0.752349	1.48886	8	MACROH2A2,LRWD1,RUVBL2	3	37.5
GOBP_ESTABLISHMENT_OF_PROTEIN_LOCALIZATION_TO_CHROMOSOME	2.00456e-06	0.000153469	0.627257	0.788102	2.09298	26	CCT6A,CCT2,CCT3,DKC1,CCT5,CCT4,CCT7,MACROH2A2,LRWD1,TCP1,CCT8,RUVBL2	12	46.1538
GOBP_ESTABLISHMENT_OF_PROTEIN_LOCALIZATION_TO_ENDOPLASMIC_RETICULUM	0.0029046	0.0604282	0.431708	0.584351	1.67281	39	HSPA5,SRPRB,SRP19,SEC61A1,SEC61B,SGTA,SRP54,SRP72,SEC61G,SRP68,CHMP4A,SSR3,RAB10,SRPRA,SPCS2,SPCS1,SPCS3,SGTB	18	46.1538
GOBP_ESTABLISHMENT_OF_PROTEIN_LOCALIZATION_TO_MEMBRANE	0.117188	0.538205	0.181383	0.301329	1.13589	249	KRT18,HSPA5,SDCBP,HSP90AA1,SSR2,SRP19,SEC61A1,TIMM10B,SEC61B,NPC1,CEMIP,SGTA,GORASP2,PDCD5,HSPA4,SRP54,SRP72,SSR1,EMC8,SEC61G,TIMM10,SRP68,ITGB1BP1,SAMM50,TIMM13,BID,EMC6,CHMP4A,SEC16A,SSR3,TIMM8A,EMC7,NDUFA13,TIMM9,EMC10,PARD3,HRAS,NACA,RAB10,ATP2C1,RAB8A,TOMM22,SRPRA,ACSL3,CPLX1,TIMM8B,PRNP,STOM,EMC3,ZDHHC11B,MICALL1,RACK1,BCS1L,BAX,TOMM70,EMC4,RAB31,MAL,ZDHHC11,WDR83OS,ARL6IP1,SGTB,RAB11A,RILP…	80	32.1285
GOBP_ESTABLISHMENT_OF_PROTEIN_LOCALIZATION_TO_MITOCHONDRIAL_MEMBRANE	0.0021962	0.0498936	0.431708	0.630676	1.72507	30	HSP90AA1,TIMM10B,PDCD5,HSPA4,TIMM10,SAMM50,TIMM13,TIMM8A,NDUFA13,TIMM9,TOMM22,TIMM8B,BCS1L,BAX,TOMM70	15	50
GOBP_ESTABLISHMENT_OF_PROTEIN_LOCALIZATION_TO_ORGANELLE	1.52712e-11	3.4387e-09	0.863415	0.46391	1.8355	418	LMNA,HSPA5,NUP88,BAG3,NUTF2,HSPA8,CCT6A,CCT2,NUP98,HSP90AB1,CCT3,KPNA2,SRPRB,DNAJA1,RAN,HYAL2,DKC1,HSP90AA1,CCT5,IPO4,NOLC1,TOMM40,HSPD1,CCT4,CCT7,MACROH2A2,ZPR1,GRPEL1,PPP3CA,SRP19,SEC61A1,LRWD1,TCP1,PMPCA,SEC13,PITRM1,AP3D1,TIMM10B,NXT1,TIMM17A,MON1A,TIMM23,TOMM5,SEC61B,CSE1L,CCT8,TOMM34,RUVBL2,ELAVL1,TIMM50,SGTA,BCL3,NUP62,PDCD5,FBXO7,HK1,HSPA4,SRP54,SRP72,SEC61G,TIMM10,SRP68,TRIM28,KPNB1,MMP1…	176	42.1053
GOBP_ESTABLISHMENT_OF_PROTEIN_LOCALIZATION_TO_PLASMA_MEMBRANE	0.14664	0.589295	0.164406	-0.384904	-1.20452	62	ANK3,AKAP5,ARHGAP44,GOLPH3L,GCC2,OPTN,BBS2,AFDN,VPS35,VAMP2,CNST,GRIP1,GOPC,GOLGA7,GRIP2,CLN3,KIF13A,GOLGA4,RAB26,GGA2,PREPL,GRIPAP1,NECTIN3,PKDCC,CSK,AMN,GGA3,VAMP5,VAMP3	29	46.7742
GOBP_ESTABLISHMENT_OF_PROTEIN_LOCALIZATION_TO_TELOMERE	9.43558e-05	0.00422449	0.538434	0.804089	1.94604	17	CCT6A,CCT2,CCT3,DKC1,CCT5,CCT4,CCT7,TCP1,CCT8	9	52.9412
GOBP_ESTABLISHMENT_OF_PROTEIN_LOCALIZATION_TO_VACUOLE	0.282744	0.725676	0.11524	-0.36883	-1.10454	49	SORL1,GNPTAB,SCARB2,VPS13A,GCC2,SORT1,TNFAIP3,VPS36,NCOA4,LAMP2,NAGPA,ZFYVE16	12	24.4898
GOBP_ESTABLISHMENT_OF_RNA_LOCALIZATION	1.0112e-10	2.15048e-08	0.839089	0.578632	2.05491	157	NUP88,NUTF2,EIF5A,ALYREF,NUP98,RAN,DDX39A,NOL6,NSUN2,SRSF7,NPM1,SRSF3,SEC13,NXT1,KHDRBS1,HNRNPA3,SEH1L,NUP62,KIF5C,CHTOP,DDX19A,SSB,SRSF1,KPNB1,PCID2,ENY2,RTRAF,IWS1,YBX1,NUP188,ZFP36,NUP58,PEG10,DHX9,HNRNPA2B1,POLR2D,THOC6,DDX39B,PABPN1,XPO5,NUP93,XPOT,NUP85,SARNP,NXF1,PNPT1,TGFBR2,CPSF6,AGFG1,CETN2,ATR,NXF3,RBM15B,FYTTD1,THOC7,NDC1,RANBP2,HNRNPA1,ATXN2,NUP205,SLBP,POM121C,THOC1,KHSRP,NUP62CL,NU…	84	53.5032
GOBP_ESTABLISHMENT_OF_SISTER_CHROMATID_COHESION	0.847599	0.954125	0.0552496	0.351197	0.714566	9	NAA50,CDCA5,WAPL,HDAC8	4	44.4444
GOBP_ESTABLISHMENT_OF_SPINDLE_ORIENTATION	0.742188	0.925136	0.0583453	-0.297235	-0.845508	35	NUMA1,ANKFN1,UBXN2B,PAFAH1B1,NSFL1C,SPRY1,LLGL2	7	20
GOBP_ESTABLISHMENT_OF_TISSUE_POLARITY	0.600394	0.885838	0.0689567	0.287428	0.928007	72	WDR1,DVL1,DKK1,ROR1,DAB2,VANGL1,DACT1,CELSR1,SFRP1,RSPO3,FZD3,SAPCD2,RYK,CDC42,PLEKHA4,RHOA,FZD7,RPGRIP1L,TP63,NKD1,MED12,PTK7	22	30.5556
GOBP_ESTABLISHMENT_OR_MAINTENANCE_OF_BIPOLAR_CELL_POLARITY	0.323711	0.758829	0.10592	-0.35391	-1.07064	51	CRB2,DLG1,LAMA1,MYO9A,PALS1,ERBIN,RAP2A,PDCD6IP,WNT11,TTC8,CDX2,SH3BP1,SYNJ2BP	13	25.4902
GOBP_ESTABLISHMENT_OR_MAINTENANCE_OF_CELL_POLARITY	0.696787	0.910889	0.0626618	-0.246706	-0.934867	219	ARHGEF11,FGF13,MPP7,NUMA1,SIPA1L3,CRB2,DLG1,ANKFN1,AMOT,NEK3,LAMA1,MYO9A,PALS1,PTK2B,ERBIN,PRKCZ,RAP2A,PDCD6IP,TRAF3IP2,UBXN2B,WNT11,TTC8,ARHGAP35,CDX2,SH3BP1,RICTOR,GSN,PAFAH1B1,CYTH3,CRKL,NSFL1C,SYNJ2BP,SPRY1,LLGL2,MYH9,AMOTL2,DOCK2,SNX27,SHTN1,PARD3B,KRIT1,CRTAM,MARK2,BCAS3,PLEKHG3,CDK5RAP2,PDLIM1,SPN,FBXW11,NCKAP1L,WDPCP,RHOBTB1,BRSK1,KIAA1614	54	24.6575
GOBP_ESTABLISHMENT_OR_MAINTENANCE_OF_CYTOSKELETON_POLARITY	0.445344	0.818991	0.0860347	0.538189	1.02908	7	LMNA	2	28.5714
GOBP_ESTABLISHMENT_OR_MAINTENANCE_OF_MONOPOLAR_CELL_POLARITY	0.538144	0.861441	0.0768737	-0.35826	-0.948181	26	LAMA1,MYO9A,RAP2A,TTC8,SH3BP1	5	19.2308
GOBP_ESTABLISHMENT_OR_MAINTENANCE_OF_TRANSMEMBRANE_ELECTROCHEMICAL_GRADIENT	0.630975	0.898242	0.0650878	-0.422601	-0.864341	9	ATP1B1,SLC22A1	2	22.2222
GOBP_ESTROGEN_BIOSYNTHETIC_PROCESS	0.273834	0.719932	0.115734	-0.547411	-1.16503	11	DHRS11,HSD17B11,HSD17B2,HSD3B1	4	36.3636
GOBP_ESTROGEN_METABOLIC_PROCESS	0.02269	0.228873	0.352488	-0.521139	-1.49998	37	DHRS11,HSD17B11,HSD17B2,PLEKHA1,SULT1A1,CYP3A4,UGT2B11,HSD3B1,SGPL1,UGT1A3,UGT2B7,SULT1E1,UGT1A1,UGT2B17,CYP2C9,CYP3A7,CYP2D6	17	45.9459
GOBP_ESTROUS_CYCLE	0.794715	0.942766	0.057006	-0.33279	-0.788186	15	OPRL1,MDK,HAS2,NCOR2	4	26.6667
GOBP_ETHANOLAMINE_CONTAINING_COMPOUND_METABOLIC_PROCESS	0.0599613	0.404462	0.257206	-0.749446	-1.48315	8	NAAA,NAPEPLD,GDPD3,DBH,GDPD1	5	62.5
GOBP_ETHANOL_CATABOLIC_PROCESS	0.0278018	0.259573	0.352488	-0.677205	-1.47976	12	SULT1B1,SULT1A2,SULT1A1,ALDH2,SULT1E1,SULT2A1,SULT1A3,ALDH3B2,ALDH3B1	9	75
GOBP_ETHANOL_METABOLIC_PROCESS	0.00110874	0.0302067	0.45506	-0.713094	-1.80687	21	ADH1C,SULT1B1,ADH6,SULT1A2,ACSS2,SULT1A1,ADH5,ACSS1,ALDH2,ADH1A,SULT1E1,SULT2A1,SULT1A3,ALDH3B2,ALDH3B1,ADH1B	16	76.1905
GOBP_ETHANOL_OXIDATION	0.00449664	0.0827555	0.407018	-0.816274	-1.66951	9	ADH1C,ADH6,ACSS2,ADH5,ACSS1,ADH1A	6	66.6667
GOBP_ETHER_BIOSYNTHETIC_PROCESS	0.585216	0.880584	0.0723571	-0.417887	-0.913125	12	CHPT1,PLA2G4C,GNPAT	3	25
GOBP_ETHER_METABOLIC_PROCESS	0.423077	0.806625	0.0888945	-0.379151	-1.01422	27	NCEH1,CHPT1,PLA2G4C,EPHX2,PAFAH1B1,GNPAT	6	22.2222
GOBP_EXCITATORY_CHEMICAL_SYNAPTIC_TRANSMISSION	0.532359	0.858311	0.0780892	0.466952	0.95009	9	PDLIM4,GRIN2A,SHISA6	3	33.3333
GOBP_EXCITATORY_SYNAPSE_ASSEMBLY	0.813592	0.949232	0.0537873	0.299059	0.790184	25	NPTX1,LRRC4B,LRFN4,NTRK3,NRXN1,SEMA4A,NLGN1,WNT5A,VSTM5,NLGN2	10	40
GOBP_EXCRETION	0.135628	0.571787	0.170932	-0.386668	-1.208	61	ABCG2,SLC26A3,EDN1,HMOX1,KCNK5,MDK,TRPV1,GUCA2B,CLCN5,CLN3,MLLT6,DRD2,NPSR1,AGT,ADRA1A,AVPR2,NEDD4L,CLCNKB,SCNN1B,AMN,SNX5,SLC22A18	22	36.0656
GOBP_EXECUTION_PHASE_OF_APOPTOSIS	0.786	0.940262	0.0567672	-0.271154	-0.871954	69	CASP7,ACVR1C,CASP6,MADD,GPER1,APAF1,CASP3,CIDEB,STK24,ERN2,CIDEC,DNASE2,BLCAP,BBC3,DNASE1L3,BCL2L1	16	23.1884
GOBP_EXIT_FROM_MITOSIS	0.843177	0.952481	0.0543434	-0.287222	-0.77582	29	CDC14A,CDC14B,CDKN1B,KNTC1,SPAST	5	17.2414
GOBP_EXOCRINE_PANCREAS_DEVELOPMENT	0.767206	0.933227	0.0584693	0.402403	0.769438	7	SRP54,IGF2,PDX1,WLS	4	57.1429
GOBP_EXOCRINE_SYSTEM_DEVELOPMENT	0.397516	0.798334	0.0937465	-0.346257	-1.03301	48	FGFR2,IGSF3,EDA,CLCN2,INSR,LAMA1,TFCP2L1,NTN4,SEMA3C,NFIB,EDAR	11	22.9167
GOBP_EXOCYST_LOCALIZATION	0.706931	0.913154	0.0613026	-0.450703	-0.813277	6	EXOC3L1,EXOC3,EXOC3L4	3	50
GOBP_EXOCYTIC_PROCESS	0.850394	0.955719	0.0523759	0.259552	0.839391	74	RABEPK,YKT6,STX11,SEPTIN5,UNC13B,RAB10,RAB8A,SCFD2,RAB3D,CPLX1,SNPH,STXBP5,RAB13,NAPA,SNAPIN,VPS18,STX1B,RAB3C,RALB,STX4,SNCA,UNC13A,CFTR,RAB12,NLGN1,RAB15,CPLX2,P2RX1,STX1A,SYT1	30	40.5405
GOBP_EXOCYTOSIS	0.00177352	0.0432422	0.45506	-0.34348	-1.35404	354	P2RY4,SCIN,FMR1,SNX4,SCAMP5,ARHGAP44,ATP9A,PRSS12,ARFGEF2,STEAP2,PCLO,P2RY1,IL4R,PDPK1,CD177,SYT2,GAB2,EXOC6B,EXOC1,ITSN1,PAK1,RAP1A,HMOX1,REST,PDCD6IP,FBXL20,RAB11FIP1,CCL5,LGALS9,UNC13D,RAB11FIP5,SMPD3,CHMP3,TMEM167B,STX3,DMTN,PTGDR,MIA3,SDC1,SNX6,MILR1,VAMP2,TRAPPC11,CCL8,SYT15,RAB3B,PRKCB,LRRK2,SNAP29,LLGL2,MYH9,RAB9A,CALM3,P2RX7,RAB3A,SYTL2,GIT1,SCAMP1,TPCN2,SYT17,STXBP3,TRPV6,NKG7,SPHK2,EXO…	123	34.7458
GOBP_EXONUCLEOLYTIC_CATABOLISM_OF_DEADENYLATED_MRNA	0.146825	0.589295	0.161979	0.583863	1.31026	13	EXOSC3,EXOSC2,DCPS,EXOSC5,EXOSC7,EXOSC9	6	46.1538
GOBP_EXPLORATION_BEHAVIOR	0.652083	0.900537	0.067676	-0.340184	-0.86866	22	CRBN,ABAT,LRRK2,SLC4A10,ITGA3	5	22.7273
GOBP_EXPORT_ACROSS_PLASMA_MEMBRANE	0.0067508	0.109966	0.407018	-0.483292	-1.51242	62	ABCG2,SLC40A1,SLC22A5,SLC4A4,PDZK1,SLC35G1,KCNE2,DLG1,ATP1B1,ABCA1,ATP1A1,KCNK5,CALM3,ATP1B3,KCNE4,CALM1	16	25.8065
GOBP_EXPORT_FROM_CELL	0.0588235	0.400314	0.282013	-0.267761	-1.11651	819	SLC16A1,ABCG2,P2RY4,SLC40A1,SLC22A5,SLC4A4,BMP8A,P2RX4,MAP2K6,PDZK1,SCIN,HNF1B,CD2AP,ACVR1C,FMR1,SNX4,SLC35G1,CAMK2G,GNPTAB,ADTRP,SCAMP5,ARHGAP44,RAB11FIP3,ATP9A,NR1H4,PCK2,PRSS12,KCNE2,ARFGEF2,STEAP2,PCLO,P2RY1,IL4R,GOLPH3L,SLC6A4,ABAT,NR1H3,DLG1,PDPK1,ABCG1,SMAD4,SIDT2,CD177,TRPM4,SYT2,GAB2,GPER1,ATP1B1,EXOC6B,PFKFB2,EXOC1,ITSN1,ACVR2B,EDN3,PAX8,EDN1,PAK1,CPT1A,PPARG,RAP1A,HMOX1,REST,PDCD6IP,MI…	239	29.1819
GOBP_EXTERNAL_ENCAPSULATING_STRUCTURE_ORGANIZATION	0.0523804	0.380498	0.321776	0.316792	1.21728	304	SERPINB5,MMP1,MMP10,MMP3,KIF9,CCN2,B4GALT1,BCL3,HPN,GREM1,CRISPLD2,NFKB2,MMP12,MYH11,PRDX4,HSD17B12,ADAM15,ADAMTS4,KLK4,DNAJB6,KAZALD1,SPINK5,FERMT1,COLGALT1,SERPINH1,ADAMTS9,CCN1,COL4A1,TNFRSF11B,ADAMTS1,CAV1,TGFBI,CFLAR,LAMB3,RAMP2,FGFR4,EXT1,FURIN,SCX,NOX1,FOXC1,CYP1B1,ADAMTS19,ST7,ADAMTS8,MMP19,COL12A1,RIC8A,PLOD3,COL22A1,ANTXR1,AEBP1,GPM6B,FOXF1,MPV17,TNXB,LTBP3,APLP1,DPT,LAMB2,NTNG2,MYO1E,C…	99	32.5658
GOBP_EXTRACELLULAR_EXOSOME_ASSEMBLY	0.860324	0.960115	0.0531298	0.355226	0.67923	7	SDCBP	2	28.5714
GOBP_EXTRACELLULAR_MATRIX_ASSEMBLY	0.857422	0.95887	0.0516356	0.267498	0.792994	45	MYH11,LAMB3,RAMP2,PLOD3,ANTXR1,GPM6B,TNXB,LTBP3,LAMB2,NTNG2,SOX9,SMAD3,FKBP10,PXDN,EMILIN1	15	33.3333
GOBP_EXTRACELLULAR_MATRIX_CELL_SIGNALING	0.366864	0.787907	0.0956031	-0.645206	-1.10863	5	NTN4,LRP5	2	40
GOBP_EXTRACELLULAR_MATRIX_CONSTITUENT_SECRETION	0.7125	0.916359	0.0633597	-0.362068	-0.832121	14	ADTRP,TMEM38B,CPB2,NOTCH1,AGT,RIC1,IER3IP1	7	50
GOBP_EXTRACELLULAR_MATRIX_DISASSEMBLY	0.215264	0.670786	0.130106	0.360694	1.13894	62	MMP1,MMP10,MMP3,KIF9,HPN,MMP12,ADAM15,ADAMTS4,KLK4,FGFR4,FURIN,MMP19	12	19.3548
GOBP_EXTRACELLULAR_REGULATION_OF_SIGNAL_TRANSDUCTION	0.532039	0.858311	0.0743625	0.425269	0.94494	12	GREM1,ZNF653,LRPAP1,GREM2	4	33.3333
GOBP_EXTRACELLULAR_TRANSPORT	0.38523	0.794128	0.0934449	-0.358637	-1.0504	43	DNAAF11,DNAH1,RFX3,OFD1,WWP2,GAS8,NPHP3,CFAP221,CFAP53,ADCY10,CABYR,DAW1,KIF27,STK36,ODAD4,SPAG16,KATNIP	17	39.5349
GOBP_EXTRACELLULAR_VESICLE_BIOGENESIS	0.806982	0.946015	0.0567672	-0.302057	-0.793667	25	ATP9A,PDCD6IP,SMPD3,CHMP3,SDC1	5	20
GOBP_EXTRAEMBRYONIC_MEMBRANE_DEVELOPMENT	0.523046	0.855079	0.0768737	0.452959	0.951046	10	BMP7,TMED2,DNAJB6	3	30
GOBP_EXTRINSIC_APOPTOTIC_SIGNALING_PATHWAY	0.0219754	0.226399	0.352488	0.347692	1.28477	214	TNFRSF12A,KRT18,LMNA,BAG3,PSME3,HYAL2,PARK7,PEA15,ITGA6,TNFRSF10A,SERPINE1,BCL2L12,BOK,TNFRSF10B,IL1B,DDX47,GSTP1,FAIM2,LTBR,HGF,BID,HSPA1B,DIABLO,PMAIP1,RELA,MCL1,CTTN,FADD,SRPX,TIMP3,SIVA1,NDUFA13,CX3CL1,DDX3X,BLOC1S2,GPX1,IL1A,CAV1,RNF41,PDIA3,CFLAR,STK3,BCL10,SCG2,NOS3,ICAM1,SFRP1,DEDD,PRDX2,SKIL,CD70,MLLT11,BAX,SGPP1,DAXX,MAL,GCLC,FGF10,CTNNA1	59	27.5701
GOBP_EXTRINSIC_APOPTOTIC_SIGNALING_PATHWAY_VIA_DEATH_DOMAIN_RECEPTORS	0.0288275	0.265474	0.352488	0.420542	1.36714	80	BAG3,PARK7,PEA15,TNFRSF10A,SERPINE1,TNFRSF10B,DDX47,FAIM2,HGF,BID,DIABLO,PMAIP1,FADD,TIMP3,DDX3X,BLOC1S2,GPX1,CFLAR,STK3,NOS3,ICAM1,SFRP1,DEDD,SKIL,BAX,DAXX,MAL	27	33.75
GOBP_EYELID_DEVELOPMENT_IN_CAMERA_TYPE_EYE	0.281746	0.725142	0.112379	0.507176	1.13816	13	HDAC1,SRF,HDAC2	3	23.0769
GOBP_EYE_MORPHOGENESIS	0.576846	0.877926	0.0716527	-0.262286	-0.953391	152	SLC1A1,DIO3,SP3,CRB2,FZD5,IFT172,PROM1,BCAR3,CITED2,TSPAN12,STAU2,TTC8,THRB,TBC1D20,TDRD7,FBN2,PROX1,YY1,MYO7A,PHACTR4,MAN2A1,PITX2,DLL1,TUG1,SHROOM2,LRP5,BCL2,USH1C,CABP4,IHH,NF1,HIPK2,TSKU,FRS2,RPGRIP1,SIX3,NTRK2,NECTIN3,CALB1,VEGFA	40	26.3158
GOBP_EYE_PHOTORECEPTOR_CELL_DEVELOPMENT	0.425781	0.806625	0.08654	-0.354464	-1.0083	35	DIO3,CRB2,THRB,MYO7A,TUG1,USH1C,CABP4,RPGRIP1,NTRK2,VEGFA	10	28.5714
GOBP_EYE_PHOTORECEPTOR_CELL_DIFFERENTIATION	0.371429	0.788643	0.0968878	-0.359966	-1.05774	45	DIO3,CRB2,PROM1,TTC8,THRB,MYO7A,TUG1,USH1C,CABP4,IHH,RPGRIP1,NTRK2,VEGFA	13	28.8889
GOBP_EYE_PIGMENTATION	0.352227	0.779153	0.0995791	0.593834	1.13548	7	SPNS2,OCA2	2	28.5714
GOBP_FACE_DEVELOPMENT	0.525617	0.855515	0.0738053	0.316719	0.952512	47	DKK1,SRF,CRISPLD2,MAP2K1,CSRNP1,SCX,ZFAND5,ALDH1A3,CRISPLD1,CHD7,SKI,ASPH,EDNRA,RARG,PTPN11	15	31.9149
GOBP_FACIAL_NERVE_MORPHOGENESIS	0.086444	0.473919	0.213928	0.649663	1.40647	11	PLXNA4,SEMA3A,NRP2,HOXB2,EGR2	5	45.4545
GOBP_FACIAL_NERVE_STRUCTURAL_ORGANIZATION	0.091858	0.487701	0.213928	0.686722	1.39725	9	PLXNA4,SEMA3A,NRP2,HOXB2,EGR2	5	55.5556
GOBP_FACULTATIVE_HETEROCHROMATIN_ASSEMBLY	0.18835	0.643657	0.1396	0.436154	1.21271	32	HDAC1,MBD3,TRIM28,KDM1A,PPHLN1,RRP8,BEND3,MORC2,DNMT1,HELLS,RESF1	11	34.375
GOBP_FARNESYL_DIPHOSPHATE_METABOLIC_PROCESS	0.637827	0.899134	0.0670513	0.47175	0.866965	6	HMGCS1,FDPS	2	33.3333
GOBP_FAS_SIGNALING_PATHWAY	0.0986193	0.501681	0.199915	-0.785375	-1.34947	5	SP100,ZDHHC7	2	40
GOBP_FATTY_ACID_ALPHA_OXIDATION	0.934653	0.977022	0.0483118	-0.341892	-0.616932	6	PHYH,ILVBL	2	33.3333
GOBP_FATTY_ACID_BETA_OXIDATION	1.93707e-05	0.00106692	0.57561	-0.575424	-1.86799	76	CROT,AMACR,ACAA2,ACOX1,SESN2,ACACB,EHHADH,CRAT,AUH,ACAD10,ACADM,ABCD3,ETFDH,CPT1A,BDH2,ACOX2,ACADS,CPT2,ALDH1L2,PPARA,HADHB,ABCD4,ACAA1,PEX2,FABP1,ETFBKMT,ABCD1,ACAT1,SCP2,HADH,ECI2,CPT1C,HADHA,TYSND1	34	44.7368
GOBP_FATTY_ACID_BETA_OXIDATION_USING_ACYL_COA_DEHYDROGENASE	0.227181	0.688284	0.128789	-0.577249	-1.22854	11	ACADM,ETFDH,ACADS,ETFBKMT,ETFA	5	45.4545
GOBP_FATTY_ACID_BETA_OXIDATION_USING_ACYL_COA_OXIDASE	0.000267965	0.0101562	0.498493	-0.831819	-1.81761	12	CROT,AMACR,ACOX1,EHHADH,CRAT,ACOX2,ACAA1,SCP2	8	66.6667
GOBP_FATTY_ACID_BIOSYNTHETIC_PROCESS	0.337972	0.769038	0.100991	-0.284562	-1.03474	151	ABHD3,LIPC,EDN2,GSTM2,MGLL,ACACB,AKR1C3,ACSF3,NR1H3,PLA2G4F,CYP3A4,SCAP,ABCD3,EDN1,CBR4,LIAS,ACOT4,ACSS1,GSTM4,PECR,FADS6,PRKAA1,ABCD1,WDTC1,INSIG2,LTC4S,ERLIN2,THNSL2,PDK4,HACD4,PRKAB2,TECRL,ABHD1,ALOX12B,PRKAG2,PLA2G1B,MLXIPL,CYP2C9,OXSM,HACD2,CYP2D6,PRKAB1	42	27.8146
GOBP_FATTY_ACID_CATABOLIC_PROCESS	6.70239e-07	6.18235e-05	0.659444	-0.566435	-1.92643	101	LPIN2,ABHD3,CROT,AMACR,ACAA2,ACOX1,ADTRP,SESN2,ACACB,EHHADH,PCK2,CRAT,AUH,ACAD10,ACADM,MCEE,ABCD3,ETFDH,CPT1A,BDH2,ACOX2,ACADS,CPT2,ALDH1L2,NUDT7,PPARA,LPIN3,HADHB,ABCD4,ACAA1,PEX2,FABP1,ETFBKMT,ABCD1,ACAT1,SCP2,HADH,ECI2,PLA2G15,CPT1C,HADHA,PHYH,PCCA,PCK1,TYSND1	45	44.5545
GOBP_FATTY_ACID_DERIVATIVE_BIOSYNTHETIC_PROCESS	0.293996	0.731284	0.112379	-0.370371	-1.10495	48	GGT1,GGT6,ACSL5,ACSF3,HMGCS2,ACSL6,ACSL1,ACSS3,GGT5,FAR2,HTD2,HMGCL,HACD2,ALOX15,GGTA1	15	31.25
GOBP_FATTY_ACID_DERIVATIVE_CATABOLIC_PROCESS	0.158004	0.606356	0.159647	-0.519489	-1.2524	17	HPGD,NUDT7,CYP4F12,CYP4F2,ABCD1,ACAT1,CYP4F3	7	41.1765
GOBP_FATTY_ACID_DERIVATIVE_METABOLIC_PROCESS	0.0587045	0.400242	0.266351	-0.406898	-1.31137	72	GGT1,GGT6,ACSL5,ACSF3,HPGD,HMGCS2,ACSL6,NUDT7,ACSL1,CYP4F12,PTGR1,ACSS3,CYP4F2,ABCD1,ACAT1,GGT5,FAR2,CYP4F3,HTD2	19	26.3889
GOBP_FATTY_ACID_ELONGATION	0.335317	0.766752	0.101351	0.488753	1.09682	13	HACD3,ELOVL6,HACD1,ELOVL5,ELOVL1,TECR,ELOVL4	7	53.8462
GOBP_FATTY_ACID_ELONGATION_SATURATED_FATTY_ACID	0.163968	0.617176	0.154191	0.68104	1.30222	7	ELOVL6,ELOVL5,ELOVL1,ELOVL4,ELOVL7	5	71.4286
GOBP_FATTY_ACID_HOMEOSTASIS	0.908537	0.968265	0.0508054	-0.298035	-0.705871	15	NR1H4,PRKAA1,ABCD1,MLXIPL	4	26.6667
GOBP_FATTY_ACID_METABOLIC_PROCESS	7.08086e-08	8.60493e-06	0.704976	-0.425545	-1.68362	378	APPL2,LPIN2,ABHD3,LIPC,CROT,AMACR,EDN2,PPARGC1A,NAAA,ACAA2,PDK2,ACSF2,GSTM2,ACOX1,GGT1,MGLL,CYP4V2,ADTRP,SESN2,ACACB,ACSL5,AKR1C3,EHHADH,PCK2,ACSF3,CRAT,AUH,ACAD10,CYP2B6,NR1H3,MAPK14,CYP2S1,HPGD,PLA2G4F,ACADM,PLA2G4C,CYP3A4,MCEE,PDK3,SCAP,ABCD3,ETFDH,EDN1,ACBD4,CPT1A,PPARG,ADH5,UGT1A8,ACSL6,BDH2,CYP2C18,CRYL1,ACOX2,ACADS,CBR4,CPT2,LIAS,ALDH1L2,NUDT7,ACSL1,AOAH,ACADSB,PPARA,SGPL1,LPIN3,ACOT4,ACSS…	134	35.4497
GOBP_FATTY_ACID_OMEGA_OXIDATION	0.0653465	0.422188	0.248911	-0.78478	-1.41611	6	CYP4V2,ADH5,CYP4F2	3	50
GOBP_FATTY_ACID_TRANSMEMBRANE_TRANSPORT	0.0909091	0.485694	0.213928	-0.558257	-1.36005	18	ACSL5,ABCD3,CPT1A,CPT2,ACSL1,ABCD4,ABCD1	7	38.8889
GOBP_FATTY_ACID_TRANSPORT	0.0965092	0.497933	0.206588	-0.363624	-1.22447	96	PLA2G12B,CROT,P2RX4,MAP2K6,ACSL5,PLA2G4F,ABCD3,EDN1,CPT1A,PPARG,CPT2,ACSL1,PPARA,BDKRB2,FABP3,PLA2G2F,CYP4F2,ABCD4,P2RX7,FABP1,ABCD1,FABP2,PROCA1,PLA2R1	24	25
GOBP_FATTY_ACYL_COA_BIOSYNTHETIC_PROCESS	0.825243	0.949296	0.0531298	0.296516	0.783466	25	HSD17B12,ACSL4,GCDH,ELOVL6,HACD1,ACSL3,ELOVL5,PPT2,ELOVL1,TECR,ELOVL4	11	44
GOBP_FATTY_ACYL_COA_CATABOLIC_PROCESS	0.645545	0.899713	0.0656814	-0.482053	-0.869847	6	NUDT7,ABCD1	2	33.3333
GOBP_FATTY_ACYL_COA_METABOLIC_PROCESS	0.703557	0.912901	0.0614364	-0.301925	-0.86966	38	ACSL5,ACSF3,ACSL6,NUDT7,ACSL1,ABCD1,FAR2,HTD2	8	21.0526
GOBP_FAT_CELL_DIFFERENTIATION	0.681018	0.907865	0.0625237	0.251899	0.935389	223	NR4A3,ATF5,MEDAG,XBP1,CCND1,FFAR4,TMEM120B,CEBPB,INSIG1,CCDC3,HNRNPU,PIM1,NOC3L,BMP7,CCDC85B,LMO3,ZFP36,CTBP1,NR4A1,WWTR1,CEBPD,NR4A2,PTGS2,GRK5,GPX1,RARRES2,TGFB1I1,INHBB,E2F1,RGS2,STK3,LAMB3,DUSP10,SFRP1,PNPLA3,FOXO1,HTR2A,BSCL2,ZFPM1,MED1,FGF10,FFAR2,NOCT,WNT5B,LRP3,TFE3,FABP4,STEAP4,PRDM16,JAG1,GDF6,CARM1,JDP2,BMP2,LRG1,AXIN1,SMAD3,ZC3H12A,WNT10B,LPL,SNAI2,AKT1	62	27.8027
GOBP_FAT_CELL_PROLIFERATION	0.419417	0.806625	0.0870516	0.465655	1.03468	12	TFDP1,E2F1,SQSTM1,E2F3,FGF10	5	41.6667
GOBP_FAT_PAD_DEVELOPMENT	0.26378	0.713541	0.116234	-0.633309	-1.2001	7	TBL1XR1,ARRDC3,CASR,ARID5B,BBS4,DGAT2,UBB	7	100
GOBP_FAT_SOLUBLE_VITAMIN_BIOSYNTHETIC_PROCESS	0.204819	0.663201	0.135741	-0.542085	-1.22418	13	CYP27A1,BCO1,CYP3A4,GFI1	4	30.7692
GOBP_FAT_SOLUBLE_VITAMIN_CATABOLIC_PROCESS	0.401606	0.800944	0.0913924	-0.455064	-1.02766	13	CYP3A4,CYP4F12,CYP4F2,CYP4F3	4	30.7692
GOBP_FAT_SOLUBLE_VITAMIN_METABOLIC_PROCESS	0.387226	0.794354	0.0931455	-0.357129	-1.04598	43	CYP27A1,BCO1,TTPA,CYP3A4,GFI1,UGT1A3,CYP4F12,CYP4F2,CYP4F3	9	20.9302
GOBP_FC_EPSILON_RECEPTOR_SIGNALING_PATHWAY	0.15528	0.602473	0.160801	-0.486136	-1.26776	24	VAV3,VAV2,MS4A2,PLCG1,SOS1,MAPK9,MAP3K1,MAP2K7	8	33.3333
GOBP_FC_GAMMA_RECEPTOR_SIGNALING_PATHWAY	0.0132484	0.168208	0.38073	-0.570248	-1.55358	30	APPL2,VAV3,SRC,PAK1,VAV2,PRKCD,FCGR3A,APPL1,HCK,PLD2,ABL1,LYN,YES1,PLA2G6,FCER1G	15	50
GOBP_FC_RECEPTOR_MEDIATED_INHIBITORY_SIGNALING_PATHWAY	0.89899	0.967388	0.0510114	0.357175	0.623374	5	LILRB1	2	40
GOBP_FC_RECEPTOR_MEDIATED_STIMULATORY_SIGNALING_PATHWAY	0.0813008	0.45694	0.224966	-0.479508	-1.3346	33	APPL2,VAV3,SRC,PAK1,VAV2,PRKCD,APPL1,HCK,PLD2,ABL1,LYN,YES1,PLA2G6,CSK,FCER1G	15	45.4545
GOBP_FC_RECEPTOR_SIGNALING_PATHWAY	0.0123549	0.161706	0.38073	-0.500401	-1.5138	51	APPL2,VAV3,SRC,PAK1,CD200R1,VAV2,PRKCD,MS4A2,PLCG1,SOS1,FCGR3A,MAPK9,MAP3K1,APPL1,MAP2K7,KIT,HCK,PLD2,ABL1,LYN,YES1,PLA2G6,PIGR,FCER1G,TRAF6	25	49.0196
GOBP_FEAR_RESPONSE	0.699029	0.912337	0.0609039	-0.303939	-0.870539	36	SLC1A1,FBXL20,RAG1,MDK,ADRA2A,DBH,BCL2,GRIK2	8	22.2222
GOBP_FEEDING_BEHAVIOR	0.807393	0.946121	0.0542316	0.254715	0.86292	102	NR4A3,GAL,GDF15,FOS,PYY,INSL5,SGIP1,GLS,STAT3,GCG,UCHL1,MC1R,GALR2,RXFP4,ACE,NPW,DERL2,PPY,CCK	19	18.6275
GOBP_FEMALE_GAMETE_GENERATION	0.451098	0.820156	0.0845557	0.281448	0.997404	150	H3-3B,FOSL1,WDR77,CTNNB1,EREG,PLAT,PANX1,MLH1,DDX20,ANG,METTL3,YTHDF2,NCAPH2,MYC,PTGS2,TRIP13,TAF4B,ZP3,INHBB,ADAMTS1,RGS2,TNFAIP6,NOS3,NPM2,MMP19,TDRD6,PAQR7,WNT4,ERCC1,RPS6,EDNRA,RAD51C,ZGLP1,TOB2,BMPR1B,ZNF830	36	24
GOBP_FEMALE_GENITALIA_DEVELOPMENT	0.151631	0.596808	0.156312	0.526158	1.2734	17	TYRO3,RBP4,BAX,FGF10,CHD7,CYP19A1,TP63	7	41.1765
GOBP_FEMALE_MEIOSIS_CHROMOSOME_SEGREGATION	0.149495	0.591874	0.161979	0.744902	1.30007	5	MLH1,NCAPH2	2	40
GOBP_FEMALE_MEIOSIS_I	0.928155	0.97451	0.0477342	0.295794	0.657248	12	TRIP13,CDC25B,NDC80,MEIOC,FBXO5	5	41.6667
GOBP_FEMALE_MEIOTIC_NUCLEAR_DIVISION	0.903922	0.968265	0.049391	0.268958	0.74011	31	EREG,MLH1,NCAPH2,TRIP13,RAD51C,CDC25B,NCAPH,PPP2R1A,NDC80,MEIOC,TUBB8,FBXO5	12	38.7097
GOBP_FEMALE_SEX_DIFFERENTIATION	0.293436	0.731284	0.107972	0.31183	1.07622	118	HSPA5,EIF2B2,EREG,VGF,CEBPB,EIF2B4,EIF2B5,HYAL3,ANG,FST,MYC,ZP3,TYRO3,INHBB,ADAMTS1,TNFAIP6,NOS3,SFRP1,FOXC1,RBP4,MMP19,BAX,FGF10,CTNNA1,ADCYAP1R1,CHD7,WNT4,NUP107,CYP19A1,FANCA,BMPR1B,ZNF830,TP63,PTPRN	34	28.8136
GOBP_FERMENTATION	0.280808	0.724105	0.113787	0.673073	1.17471	5	TIGAR,CAVIN3,TP53	3	60
GOBP_FERTILIZATION	0.0162491	0.188204	0.352488	0.359093	1.29818	179	H3-3B,CCT2,CCT3,CCT5,SNU13,CCT4,CCT7,PARK7,YBX3,TCP1,CCT8,NECTIN2,CLIC4,B4GALT1,UBXN8,PLAT,PITHD1,HYAL3,SPAG1,ABHD2,VDAC2,SPINK1,SLIRP,LCN6,ZP3,UNC13B,NPM2,HOXD10,BAX,TARBP2,MST1R	31	17.3184
GOBP_FEVER_GENERATION	0.198428	0.657933	0.13649	0.574747	1.24428	11	IL1B,PTGS2,IL1A,TNFRSF11A,PTGER3	5	45.4545
GOBP_FIBRINOLYSIS	0.146154	0.589295	0.159647	0.486789	1.26687	23	SERPINE1,THBD,PLAT,PROS1,F11,F12,SERPING1,PLAU	8	34.7826
GOBP_FIBROBLAST_ACTIVATION	0.425243	0.806625	0.0862866	0.462605	1.0279	12	ACTA2,AKAP12,GCLC,PDGFRB,RPS6KA1	5	41.6667
GOBP_FIBROBLAST_APOPTOTIC_PROCESS	0.910751	0.968299	0.0506004	-0.288454	-0.718933	20	BCL2L11,STK17B,PIK3CA,GAS6,BTG1,CFDP1,PIK3CG	7	35
GOBP_FIBROBLAST_GROWTH_FACTOR_PRODUCTION	0.970297	0.988284	0.0466015	-0.288955	-0.521409	6	WNT11,AIF1	2	33.3333
GOBP_FIBROBLAST_GROWTH_FACTOR_RECEPTOR_SIGNALING_PATHWAY	0.211045	0.669117	0.132147	0.350188	1.13363	75	FGFBP1,CTNNB1,CCN2,FAM20C,FGF7,SPRY2,SETX,NGFR,FGFR4,EXT1,FGFBP3,SPRY4,FGF2,FGF10,TBX2,GPC1,WNT4,FGFR1,FGF18,SHCBP1,PTPN11,HHIP,IQGAP1,CREB3L1,FGF23	25	33.3333
GOBP_FIBROBLAST_MIGRATION	0.206963	0.664644	0.132147	0.38947	1.16161	46	HYAL2,MTA2,CORO1C,TMEM201,ACTA2,RCC2,ITGB1BP1,PLEC,AKAP12,CCN3,ZFAND5,ILK,FGF2	13	28.2609
GOBP_FIBROBLAST_PROLIFERATION	0.0612648	0.407608	0.257206	0.394665	1.2854	79	CTNNB1,EMD,MIF,EREG,GSTP1,CDC73,DHX9,CDK4,SPHK1,MYC,FN1,E2F1,NGFR,ZMPSTE24,B4GALT7,SFRP1,CCNB1,BAX,FGF10,CDC6,RNASEH2B,SKI,PDGFRB,IFI30,WAPL,PDGFB,TP53,PDGFA,S100A6	29	36.7089
GOBP_FILOPODIUM_ASSEMBLY	0.0355366	0.297993	0.321776	-0.427908	-1.35717	66	RAB17,FMR1,ARHGAP44,SPATA13,PIK3R1,WASL,FGD6,ARAP1,STAU2,DMTN,PRKCD,NEURL1,FNBP1L,FGD4,TTYH1,FGD2,MYO10,CLN3,BCAS3,TENM1,SRGAP2,PALM,PPP1R16B,ABITRAM	24	36.3636
GOBP_FLAVIN_CONTAINING_COMPOUND_METABOLIC_PROCESS	0.486922	0.83755	0.0808589	0.541251	0.994692	6	SLC52A2,VCP,FLAD1	3	50
GOBP_FLAVONE_METABOLIC_PROCESS	0.151874	0.597194	0.158514	-0.754423	-1.29629	5	UGT1A8,UGT1A10,UGT1A1	3	60
GOBP_FLAVONOID_GLUCURONIDATION	0.0478011	0.364145	0.287857	-0.720268	-1.47315	9	UGT1A8,UGT1A10,UGT1A3,UGT1A1,UGT1A4,UGT1A6,UGT1A9	7	77.7778
GOBP_FLAVONOID_METABOLIC_PROCESS	0.0151128	0.181069	0.38073	-0.698418	-1.68248	16	SULT1B1,SULT1A1,UGT1A8,UGT1A10,UGT1A3,UGT1A1,UGT1A4,SULT1A3,UGT1A6,UGT1A9,POR,SULT1C4	12	75
GOBP_FLOOR_PLATE_DEVELOPMENT	0.159046	0.607784	0.155242	-0.630205	-1.32239	10	CDK20,COBL	2	20
GOBP_FLUID_TRANSPORT	0.528807	0.856898	0.0776799	-0.35034	-0.954463	30	AQP8,EDN1,AQP11,AQP7,SLC26A6,HAS2,INPP5K	7	23.3333
GOBP_FOAM_CELL_DIFFERENTIATION	0.369863	0.788567	0.0946646	-0.362907	-1.04455	37	ABCA5,NR1H3,ABCG1,PPARG,ABCA1,PPARA,MAPK9,CETP,SOAT1,AGT,CSF1,ALOX15B	12	32.4324
GOBP_FOCAL_ADHESION_ASSEMBLY	0.37751	0.792057	0.0949752	0.315596	1.02823	83	ACTG1,CORO1C,RHOD,GREM1,RCC2,ITGB1BP1,VCL,ITGA2,MAP4K4,CTTN,SFRP1,POLDIP2,S100A10,TEK,ACTN1,GPM6B,BCR,APOD,WNT4,PIP5K1A,COL16A1,THSD1,RHOA,SMAD3,SLK	25	30.1205
GOBP_FOLATE_IMPORT_ACROSS_PLASMA_MEMBRANE	0.2643	0.713541	0.116234	-0.704565	-1.21062	5	SLC46A1	2	40
GOBP_FOLATE_TRANSMEMBRANE_TRANSPORT	0.805118	0.945779	0.0549074	-0.390398	-0.739792	7	SLC46A1	2	28.5714
GOBP_FOLIC_ACID_CONTAINING_COMPOUND_BIOSYNTHETIC_PROCESS	0.0621242	0.410805	0.257206	0.684769	1.43776	10	MTHFD1L,ATIC,FPGS,GART,MTHFD1,GCH1	6	60
GOBP_FOLIC_ACID_CONTAINING_COMPOUND_CATABOLIC_PROCESS	0.0157871	0.186258	0.352488	-0.858163	-1.47454	5	ALDH1L2,ALDH1L1	2	40
GOBP_FOLIC_ACID_CONTAINING_COMPOUND_METABOLIC_PROCESS	0.227006	0.688284	0.126254	0.436481	1.18471	29	MTHFD1L,ATIC,FPGS,GART,MTHFD2,SLC25A32,SHMT2,MTHFD1,GCH1,TYMS,MTHFD2L	11	37.931
GOBP_FOLIC_ACID_METABOLIC_PROCESS	0.692308	0.909336	0.0621124	0.354294	0.840132	16	FPGS,MTHFD2,SLC25A32,SHMT2	4	25
GOBP_FOLIC_ACID_TRANSPORT	0.892644	0.966575	0.0506004	-0.328179	-0.688633	10	SLC46A1	2	20
GOBP_FOLLICLE_STIMULATING_HORMONE_SECRETION	0.787234	0.940847	0.0551352	-0.376632	-0.745354	8	SMAD4	2	25
GOBP_FOREBRAIN_CELL_MIGRATION	0.766337	0.933082	0.0574877	0.271576	0.858571	63	CTNNB1,NRG1,SRF,LRP8,OGDH,ARX,BMERB1,TYRO3,RELN,NDEL1,FUT10,CDK5R2,FBXO45,GLI3,RHOA,CXCR4,ARL13B,PEX5	18	28.5714
GOBP_FOREBRAIN_DEVELOPMENT	0.779026	0.93808	0.0541201	0.236181	0.920991	362	CTNNB1,ANXA3,RAN,NRG1,TRA2B,ATF5,HDAC1,MFSD2A,ATIC,H2AX,GART,SLC2A1,HPRT1,DKK1,SRF,EIF2B5,SEMA6B,NRGN,EFNA2,LRP8,OGDH,RTN4R,KDM1A,ARX,METTL3,NSUN5,BMERB1,C12orf57,MYC,TACC2,NR4A2,HIF1A,DNAJB1,DPCD,BLOC1S2,KAT2A,TYRO3,YWHAE,LMX1A,INHBB,E2F1,ZDHHC16,TOP2B,EXT1,NEUROG3,XAB2,EPHB3,RELN,ALDH1A3,NDE1,BAX,FGF2,NDEL1,FGF10,PLXNA4,DYNC2H1,FUT10,CDK5R2,FBXO45,CHD7,WNT4,APLP1,KDM2B,CHRNB2,SKI,TMEM108,KIRREL…	89	24.5856
GOBP_FOREBRAIN_DORSAL_VENTRAL_PATTERN_FORMATION	0.871287	0.962513	0.0515309	-0.38018	-0.68602	6	TTC21B,SIX3	2	33.3333
GOBP_FOREBRAIN_GENERATION_OF_NEURONS	0.225673	0.68616	0.130777	-0.388343	-1.15857	48	FGFR2,ZMIZ1,B2M,NDNF,PROX1,ZSWIM6,DISC1,RAPGEF2,SLC4A10,DCLK2,BCL11B,HES1,ATP7A,CSF1R	14	29.1667
GOBP_FOREBRAIN_MORPHOGENESIS	0.456389	0.822971	0.0847985	-0.463608	-0.986679	11	PTEN,NF1,UCHL5	3	27.2727
GOBP_FOREBRAIN_NEUROBLAST_DIVISION	0.0119656	0.159042	0.38073	-0.872266	-1.49877	5	FGFR2	2	40
GOBP_FOREBRAIN_NEURON_DEVELOPMENT	0.121951	0.548791	0.181383	-0.524659	-1.32941	21	FGFR2,ZMIZ1,NDNF,DISC1,RAPGEF2,SLC4A10,DCLK2	7	33.3333
GOBP_FOREBRAIN_NEURON_DIFFERENTIATION	0.0420612	0.332323	0.321776	-0.480985	-1.39156	39	FGFR2,ZMIZ1,B2M,NDNF,PROX1,ZSWIM6,DISC1,RAPGEF2,SLC4A10,DCLK2,BCL11B,HES1,ATP7A,CSF1R	14	35.8974
GOBP_FOREBRAIN_NEURON_FATE_COMMITMENT	0.982283	0.992464	0.0457704	-0.277291	-0.525458	7	BCL11B,SATB2,TBR1	3	42.8571
GOBP_FOREBRAIN_RADIAL_GLIAL_CELL_DIFFERENTIATION	0.421053	0.806625	0.0891647	0.548887	1.04953	7	METTL3,GLI3,RHOA	3	42.8571
GOBP_FOREBRAIN_REGIONALIZATION	0.984314	0.993397	0.0454968	0.24019	0.609686	21	TRA2B,BMP2,GLI3,SHH,PAX6,LHX2	6	28.5714
GOBP_FOREBRAIN_VENTRICULAR_ZONE_PROGENITOR_CELL_DIVISION	0.0149019	0.180656	0.38073	-0.861095	-1.47958	5	FGFR2,DIXDC1	2	40
GOBP_FOREGUT_MORPHOGENESIS	0.689379	0.909336	0.063079	0.399676	0.839171	10	CTNNB1,FOXF1,SOX17,SMAD3,SHH	5	50
GOBP_FORELIMB_MORPHOGENESIS	0.615534	0.891849	0.0670513	-0.31776	-0.910126	36	HOXA13,FMN1,ZNF358,HOXA11,ZBTB16,ATRX,ALX3,LNPK,SHOX2,TBX3	10	27.7778
GOBP_FORMATE_METABOLIC_PROCESS	0.144869	0.58808	0.164406	0.720979	1.32499	6	MTHFD1L	2	33.3333
GOBP_FORMATION_OF_ANATOMICAL_BOUNDARY	0.394477	0.797414	0.0913924	-0.630564	-1.08347	5	SMAD4	2	40
GOBP_FORMATION_OF_EXTRACHROMOSOMAL_CIRCULAR_DNA	0.390196	0.794928	0.0916795	0.452513	1.05304	15	XRCC5,NBN,ERCC1	3	20
GOBP_FORMATION_OF_PRIMARY_GERM_LAYER	0.0865385	0.473919	0.2114	0.354642	1.22324	117	CTNNB1,EPHA2,LAMA3,ARMC5,DKK1,PAF1,ITGA5,SRF,BMP7,EXT2,GJA1,DUSP5,CDC73,ITGA2,DUSP2,HSBP1,TXNRD1,SNAI1,FN1,LAMB3,SCX,FOXC1,DUSP4,COL7A1,COL12A1,GPI,WNT3,FOXF1,LEO1,ITGB3,TRIM15,SOX17,KDM6B,FZD7,AXIN1,SMAD3,PRKAR1A,ATOH8	38	32.4786
GOBP_FORMATION_OF_TRANSLATION_PREINITIATION_COMPLEX	0.451866	0.820757	0.0835991	0.462824	1.00198	11	EIF2S2,DENR,MCTS1,DHX29,RPL13A	5	45.4545
GOBP_FREE_UBIQUITIN_CHAIN_POLYMERIZATION	0.873805	0.962984	0.0497903	-0.340206	-0.69582	9	RNF135,PINK1,PRKN,TRIM6	4	44.4444
GOBP_FRUCTOSE_1_6_BISPHOSPHATE_METABOLIC_PROCESS	0.429423	0.80984	0.0870516	-0.483856	-1.0153	10	ALDOB,PFKL,FBP2,ALDOC,PFKM	5	50
GOBP_FRUCTOSE_2_6_BISPHOSPHATE_METABOLIC_PROCESS	0.412229	0.805578	0.0888945	-0.623404	-1.07116	5	PFKFB2,PFKFB4,PFKFB1	3	60
GOBP_FRUCTOSE_6_PHOSPHATE_METABOLIC_PROCESS	0.977688	0.991292	0.0473534	-0.268618	-0.571689	11	PFKL,FBP2,GFPT1,PFKM	4	36.3636
GOBP_FRUCTOSE_METABOLIC_PROCESS	0.0181753	0.201084	0.352488	-0.693519	-1.56616	13	ALDOB,PFKFB2,GLYCTK,FBP2,PFKFB4,PFKFB1,ALDOC	7	53.8462
GOBP_FRUCTOSE_TRANSMEMBRANE_TRANSPORT	0.49703	0.841077	0.078921	-0.54696	-0.986969	6	SLC2A5	2	33.3333
GOBP_FUCOSE_CATABOLIC_PROCESS	0.889353	0.965662	0.0530213	0.334435	0.680462	9	FUT4	2	22.2222
GOBP_FUCOSE_METABOLIC_PROCESS	0.541414	0.862291	0.0755015	-0.386151	-0.930232	16	POFUT1,FUT8,FPGT,FUCA1,FUT2,FUT6,FUOM	7	43.75
GOBP_FUCOSYLATION	0.977131	0.991112	0.048506	-0.265987	-0.641251	17	POFUT1,FUT8,FUT2,FUT6,FUOM,FUT11,B3GLCT	7	41.1765
GOBP_FUNGIFORM_PAPILLA_DEVELOPMENT	0.0218241	0.225869	0.352488	0.833944	1.53259	6	CTNNB1,HDAC1,HDAC2	3	50
GOBP_FUNGIFORM_PAPILLA_MORPHOGENESIS	0.0107519	0.147964	0.38073	0.908012	1.58475	5	CTNNB1,HDAC1,HDAC2	3	60
GOBP_FUSION_OF_SPERM_TO_EGG_PLASMA_MEMBRANE_INVOLVED_IN_SINGLE_FERTILIZATION	0.885827	0.964689	0.0504983	0.291232	0.722037	19	SPACA6,CD9,NOX5,FOLR3,IZUMO1R,SPESP1,SERPINA5,SPATA46,SPAM1,ADAM2,LYZL4,C16orf92,EQTN,SPACA3,ROPN1B,FOLR1,LYZL6,IZUMO1,FOLR2	19	100
GOBP_G0_TO_G1_TRANSITION	0.333333	0.765447	0.102822	-0.454575	-1.09506	16	CDKN2B,DAB2IP,RRM2B,CDK3	4	25
GOBP_G1_TO_G0_TRANSITION	0.552063	0.866638	0.0730744	0.369598	0.928065	20	MYBBP1A,RRP8,RPL23,WDR6,ZNF503,TP53,ECRG4	7	35
GOBP_G1_TO_G0_TRANSITION_INVOLVED_IN_CELL_DIFFERENTIATION	0.542574	0.862531	0.0743625	-0.529303	-0.955108	6	GATA6,RNF112,SLC39A5	3	50
GOBP_G2_MI_TRANSITION_OF_MEIOTIC_CELL_CYCLE	0.259557	0.708944	0.118815	0.654094	1.20207	6	CDC25A,CDC25B,NDC80	3	50
GOBP_GABAERGIC_NEURON_DIFFERENTIATION	0.974757	0.99021	0.0454968	0.250422	0.556432	12	ARX	2	16.6667
GOBP_GALACTOLIPID_BIOSYNTHETIC_PROCESS	0.8	0.944311	0.0554793	-0.416327	-0.751246	6	GAL3ST1	2	33.3333
GOBP_GALACTOLIPID_METABOLIC_PROCESS	0.424474	0.806625	0.0855357	-0.503888	-1.0306	9	GAL3ST1,GALC	2	22.2222
GOBP_GALACTOSE_CATABOLIC_PROCESS	0.814141	0.949296	0.0555947	0.419725	0.732542	5	GALK1,GALE	2	40
GOBP_GALACTOSE_METABOLIC_PROCESS	0.321503	0.756121	0.10714	0.554424	1.12807	9	B4GALT1,GALK1,GALE,SLC35A2	4	44.4444
GOBP_GAMETE_GENERATION	0.672686	0.903946	0.0701132	-0.233444	-0.959598	668	BCL2L11,ACOX1,GGT1,KDM3A,SPATA24,PAQR8,ETV6,TEX11,ACVR2A,GAL3ST1,NRIP1,UBR2,CXADR,IL4R,SRC,MAST2,AZIN2,HPGD,STRBP,VIPAS39,ZMIZ1,SLC26A3,SLCO4C1,PLEKHA1,SMAD4,DNM2,ZNF148,PTK2B,HERPUD2,EDN1,SPIN1,FOXO3,ARID4A,AGO4,PDE3A,FOXJ2,LGR4,IGF2R,DNAH1,HOXA11,SLC26A6,DDX25,RARA,LIMK2,SMARCA2,DMRTA1,PDE5A,SGPL1,MARF1,WDR48,TBC1D20,PAQR5,TRIM27,TDRD7,TCFL5,CATSPER3,BBS2,SIAH1,PTGDR2,TESK2,PAFAH1B1,ROS1,ANKRD4…	154	23.0539
GOBP_GAMMA_AMINOBUTYRIC_ACID_METABOLIC_PROCESS	0.35503	0.781018	0.0975449	-0.648892	-1.11496	5	ABAT,ALDH1A1,ALDH5A1,PHGDH	4	80
GOBP_GAMMA_AMINOBUTYRIC_ACID_SECRETION	0.401623	0.800944	0.0919686	-0.484184	-1.03047	11	ABAT,P2RX7,APBA1,NF1	4	36.3636
GOBP_GAMMA_AMINOBUTYRIC_ACID_SIGNALING_PATHWAY	0.0305665	0.27363	0.352488	-0.569743	-1.49702	25	GABRA2,PLCL2,GABRG2,PLCL1	4	16
GOBP_GAMMA_AMINOBUTYRIC_ACID_TRANSPORT	0.414141	0.805578	0.0899861	-0.425475	-1.02496	16	ABAT,P2RX7,APBA1,NF1,SLC6A12	5	31.25
GOBP_GAMMA_DELTA_T_CELL_ACTIVATION	0.11359	0.533088	0.188204	-0.537692	-1.34012	20	CXADR,SOX13,JAML,SOX4,ITK,KLRC1,NCKAP1L,CCR9,GPR18	9	45
GOBP_GAMMA_DELTA_T_CELL_DIFFERENTIATION	0.186747	0.641745	0.142901	-0.552597	-1.24792	13	SOX13,SOX4,KLRC1,NCKAP1L,CCR9,GPR18	6	46.1538
GOBP_GANGLION_DEVELOPMENT	0.0291461	0.267237	0.352488	0.636147	1.53959	17	CTNNB1,INSM1,TUBB3,CYP1B1,RGS4,FZD3,SEMA3A,NRP2	8	47.0588
GOBP_GANGLIOSIDE_BIOSYNTHETIC_PROCESS	0.60404	0.886836	0.0699459	-0.374	-0.90096	16	ST8SIA6	2	12.5
GOBP_GANGLIOSIDE_BIOSYNTHETIC_PROCESS_VIA_LACTOSYLCERAMIDE	0.666667	0.902405	0.0650878	0.492296	0.8592	5	B4GALT6	2	40
GOBP_GANGLIOSIDE_CATABOLIC_PROCESS	0.69685	0.910889	0.0617054	-0.434984	-0.824282	7	NEU1,GM2A,HEXB	3	42.8571
GOBP_GANGLIOSIDE_METABOLIC_PROCESS	0.938144	0.978076	0.0499914	-0.254291	-0.673014	26	ST8SIA6	2	7.69231
GOBP_GAP_JUNCTION_ASSEMBLY	0.368836	0.787958	0.095288	0.456245	1.08189	16	IL1B,GJA1,CAV1,CTNNA1,APLNR,ACE,IRX3	7	43.75
GOBP_GAP_JUNCTION_MEDIATED_INTERCELLULAR_TRANSPORT	0.248485	0.704275	0.122108	0.695338	1.21357	5	GJB4	2	40
GOBP_GASTRIC_ACID_SECRETION	0.264463	0.713541	0.119348	-0.46785	-1.13979	18	OPRL1,TRPV1,TFF2,CHRM5,SLC26A7,SCT,GHRL,HRH2	8	44.4444
GOBP_GASTRIC_MOTILITY	0.877712	0.964362	0.0510114	-0.39292	-0.675136	5	GHSR,GHRL	2	40
GOBP_GASTRO_INTESTINAL_SYSTEM_SMOOTH_MUSCLE_CONTRACTION	0.880157	0.964551	0.0507028	0.320159	0.693119	11	HTR1D,PTGER3,HTR2B	3	27.2727
GOBP_GASTRULATION	0.143141	0.58574	0.164406	0.317183	1.1443	181	IL1RN,NR4A3,CTNNB1,MYADM,EPHA2,LAMA3,DVL1,ARMC5,DKK1,PAF1,ITGA5,SRF,BMP7,EXT2,GJA1,DUSP5,UGDH,CDC73,ITGA2,DUSP2,HIRA,HSBP1,FOXA2,TXNRD1,SNAI1,FN1,POGLUT1,TGFBR2,TGIF2,LAMB3,EXT1,SCX,SFRP1,FOXC1,DUSP4,COL7A1,RACK1,COL12A1,RIC8A,GPI,WNT3,FOXF1,LEO1,WNT5B,ITGB3,TRIM15,RPS6,SOX17,APLNR,KDM6B,TP53	51	28.1768
GOBP_GASTRULATION_WITH_MOUTH_FORMING_SECOND	0.109731	0.527039	0.193813	-0.511901	-1.33496	24	ACVR2A,CRB2,NAT8B,SMAD4,AMOT,ACVR2B,LDB1,MEGF8,ZBTB17,TENM4,RNF2,LRP5	12	50
GOBP_GAS_HOMEOSTASIS	0.771372	0.934878	0.0573667	-0.37152	-0.779576	10	EGLN1,AQP11	2	20
GOBP_GAS_TRANSPORT	0.869919	0.962402	0.052805	-0.294407	-0.745983	21	CA2,IPCEF1,MB	3	14.2857
GOBP_GDP_MANNOSE_METABOLIC_PROCESS	0.259109	0.708693	0.119348	0.62936	1.20341	7	PMM2,DPM1,GMPPB,GFUS,GMDS	5	71.4286
GOBP_GDP_METABOLIC_PROCESS	0.292089	0.729366	0.111463	-0.533295	-1.13499	11	DLG1,MAGI3,MPP1	3	27.2727
GOBP_GENERATION_OF_PRECURSOR_METABOLITES_AND_ENERGY	0.232601	0.692933	0.119888	0.26589	1.05871	478	PHLDA2,NR4A3,GPX2,EIF6,VCP,PARK7,ME1,ENO1,FXN,MYBBP1A,CIAPIN1,VGF,IRS1,STK40,NDUFS5,PKM,HK1,NDUFS8,GALK1,DLST,PPIF,STOML2,CHCHD2,GAPDH,PTGES3,PHKG2,PDE12,THTPA,PGD,JMJD8,COA6,OGDH,BID,GLRX2,ADSL,TRAP1,PLEC,IDH3B,NDUFS7,NDUFA12,PDHB,PRKAA2,NDUFS6,MYC,PHB2,FDX2,HIF1A,RUBCNL,ATP5F1D,NDUFA13,TIGAR,NDUFB8,COX10,SHMT2,PDHA1,GFUS,NDUFB4,PRKAG1,ATP5MF,DNAJC30,IDE,IDH2,STAT3,PNPT1,SELENOS,RPIA,PANK2,CYCS,…	138	28.8703
GOBP_GENE_SILENCING_BY_RNA	0.0708812	0.435428	0.234393	0.366462	1.26212	113	EIF4G1,RAN,EIF6,PPP3CA,DDX5,ELAVL1,PRKRA,EIF4E2,MAP2K1,SPOUT1,RBM4,ZFP36,TSN,CNOT9,DHX9,HNRNPA2B1,SPOCD1,METTL3,SRRT,SND1,XPO5,DDX3X,DGCR8,STAT3,ZMPSTE24,AGO3,WTIP,TARBP2,CLP1,CELF1,MYOCD,AGO2	32	28.3186
GOBP_GENITALIA_DEVELOPMENT	0.49	0.838053	0.0802023	0.330433	0.961681	42	CTNNB1,HOXD13,TYRO3,RBP4,BAX,FGF10,CHD7,CYP19A1,PTPN11,ASB1,TP63,PKD1,SHH	13	30.9524
GOBP_GENITALIA_MORPHOGENESIS	0.316633	0.750277	0.105521	0.538616	1.13089	10	CTNNB1,RBP4,FGF10,TP63	4	40
GOBP_GENOMIC_IMPRINTING	0.973631	0.990007	0.0475434	-0.27765	-0.59091	11	NDN,PIK3CA,ZDBF2,CTCF	4	36.3636
GOBP_GEPHYRIN_CLUSTERING_INVOLVED_IN_POSTSYNAPTIC_DENSITY_ASSEMBLY	0.983838	0.993277	0.046882	0.28088	0.490218	5	NRXN1,NLGN2	2	40
GOBP_GERMINAL_CENTER_B_CELL_DIFFERENTIATION	0.970986	0.988284	0.0454968	-0.278393	-0.550939	8	CDH17,IRF8,ITFG2	3	37.5
GOBP_GERMINAL_CENTER_FORMATION	0.900383	0.967893	0.048506	0.300735	0.693846	14	BCL3,NFKB2	2	14.2857
GOBP_GERM_CELL_DEVELOPMENT	0.800752	0.944514	0.0530213	0.238667	0.912818	272	H3-3B,WDR77,CTNNB1,RAN,NSUN2,ODF2,EREG,NECTIN2,PANX1,PSME4,MLH1,PITHD1,DDX20,ABHD2,SPINK1,ANG,SLIRP,METTL3,YTHDF2,RFX2,TRIP13,TAF4B,UBE2J1,ZP3,OCA2,DHH,INHBB,PANK2,TNFAIP6,NPM2,BAX,CFAP43,TARBP2,TDRD6,CELF1,JAM3,PAQR7,WNT4,ERCC1,PRDM1,SEMG1,RPS6,TPGS1,RPS6KB1,EDNRA,CFAP157,MSH2,SIX5,MNS1,SELENOF,ZGLP1,BMPR1B,ZNF830,ZMYND15	54	19.8529
GOBP_GERM_CELL_MIGRATION	0.641584	0.899134	0.0659816	-0.48526	-0.875634	6	CXADR,KIT	2	33.3333
GOBP_GERM_CELL_PROLIFERATION	0.421053	0.806625	0.0891647	0.548255	1.04832	7	EIF2S2,PRDX4	2	28.5714
GOBP_GLANDULAR_EPITHELIAL_CELL_DEVELOPMENT	0.692308	0.909336	0.0633597	-0.321669	-0.86046	27	PDPK1,SIDT2,BMP5,RARA,RFX3,DLL1,HNF4A	7	25.9259
GOBP_GLANDULAR_EPITHELIAL_CELL_DIFFERENTIATION	0.868852	0.962375	0.0532386	-0.262318	-0.79958	52	FGFR2,PDPK1,SIDT2,BMP5,GATA6,RARA,HOXA5,PROX1,RFX3,DLL1,NOTCH1,HNF4A,FOXA1	13	25
GOBP_GLAND_DEVELOPMENT	0.366972	0.787907	0.0913924	0.257875	1.02033	419	SERPINB5,CTNNB1,NRG1,MET,NME1,PRMT5,XBP1,CCND1,FPGS,EPHA2,ARF6,HNRNPD,AREG,FKBP4,CEBPB,EZR,ARMC5,MTX1,SRP54,SRF,HPN,BMP7,ELK1,CRIP1,TNC,GJA1,UMPS,ASS1,HOXD13,MAP2K1,APRT,CLDN1,HGF,FGF7,SERPINE2,ITGA2,RPS15,LIMS2,IGFBP5,RELA,NKX3-1,FASN,FADD,MYC,PHB2,HIF1A,PTPN3,GPX1,INSM1,RHBDD3,INHBB,GPAT4,ANXA1,PNPT1,CAV1,TNFRSF11A,ORAI1,CCDC40,TGFBR2,CDK5RAP3,CFLAR,ZMPSTE24,FBXW7,EXT1,LY6E,SFRP1,PCSK9,PRDX2,FO…	120	28.6396
GOBP_GLAND_MORPHOGENESIS	0.0826772	0.460346	0.21925	0.357412	1.22932	120	SERPINB5,XBP1,EPHA2,AREG,CEBPB,EZR,HPN,BMP7,CRIP1,TNC,HOXD13,HGF,FGF7,LIMS2,IGFBP5,NKX3-1,PHB2,CAV1,TGFBR2,CFLAR,FBXW7,SFRP1,BAX,POLB,MED1,FGF10,PLXNA1,TBX2,WNT4,PDGFA,NTN1,RARG,GLI3,HOXB13,SOX9,PLXND1,CDC42,LAMA5,SEMA3A,SNAI2,TP63,TGFB2,IL6,RPS6KA1,CUL3,SHH,TGM2,ESRP2,PAX6	49	40.8333
GOBP_GLIAL_CELL_APOPTOTIC_PROCESS	0.91716	0.971213	0.0489954	0.288844	0.684932	16	TNFRSF21,AKAP12	2	12.5
GOBP_GLIAL_CELL_DERIVED_NEUROTROPHIC_FACTOR_RECEPTOR_SIGNALING_PATHWAY	0.903967	0.968265	0.0522693	0.326388	0.664088	9	GDF15	2	22.2222
GOBP_GLIAL_CELL_DEVELOPMENT	0.397661	0.798334	0.0902635	0.297656	1.01824	111	NRG1,EIF2B2,EIF2B4,IL1B,TSPAN2,EIF2B5,ADGRG6,EIF2B3,C5AR1,PICK1,ROR1,PLEC,NSUN5,EIF2B1,LDLR,PARD3,NKX2-2,ILK,TLR4,B4GALT6,MT3,MAL,LAMB2,MAPT,SKI,FPR2,CNTN1,WASF3,TPPP,AKT1,S100A8,S100A9,IL6,MED12,VIM,SHH,PLP1	37	33.3333
GOBP_GLIAL_CELL_DIFFERENTIATION	0.0171516	0.193963	0.352488	0.359411	1.32435	211	TNFRSF21,CTNNB1,NRG1,PRMT5,HDAC1,EIF2B2,NAB2,PRPF19,BOK,CLCF1,WDR1,EIF2B4,IL1B,TSPAN2,EIF2B5,ADGRG6,HDAC2,EIF2B3,MAP2K1,C5AR1,PICK1,TRPC4,ROR1,SERPINE2,PLEC,METTL3,NSUN5,BIN1,EIF2B1,LDLR,PARD3,STAT3,DAAM2,NKX2-2,DUSP10,NAB1,ILK,TLR4,RHEB,B4GALT6,RELN,MT3,SLC45A3,FGF2,NTRK3,MAL,IL6ST,FGF10,GPC1,LAMB2,MAPT,LIF,SKI,FPR2,CNTN1,WASF3,PTPN11,BMP2,GLI3,GPR157,SOX9,TPPP,GAP43,RHOA,CXCR4,AKT1,S100A8,S100A…	77	36.4929
GOBP_GLIAL_CELL_FATE_COMMITMENT	0.106796	0.523787	0.190023	0.617679	1.37247	12	CTNNB1,NRG1,NKX2-2,SOX9,PAX6,GCM1	6	50
GOBP_GLIAL_CELL_MIGRATION	0.276507	0.720783	0.116739	-0.370216	-1.1087	49	SYNE2,P2RX4,DAB2IP,P2RY1,ZMIZ1,ADGRG1,PAFAH1B1,CRKL,NDN,DISC1,P2RY12,CX3CR1,MMP14	13	26.5306
GOBP_GLIAL_CELL_PROLIFERATION	0.571146	0.876467	0.0716527	-0.321128	-0.924971	38	CDKN2B,LGI4,PPP1CC,PTK2B,UFL1,GFAP,SOX4,NOTCH1,PLAG1,LYN,HES1,CSF1,CSF1R	13	34.2105
GOBP_GLIOGENESIS	0.113636	0.533088	0.181383	0.297611	1.13833	279	TNFRSF21,CTNNB1,NRG1,PRMT5,HDAC1,EIF2B2,NAB2,PRPF19,BOK,CLCF1,AREG,WDR1,EIF2B4,IL1B,TSPAN2,EIF2B5,ADGRG6,HDAC2,EIF2B3,MAP2K1,C5AR1,PICK1,TRPC4,LRP8,ROR1,SERPINE2,PLEC,METTL3,NSUN5,BMERB1,MYC,BIN1,EIF2B1,CSPG4,LDLR,CX3CL1,PARD3,GPR183,STAT3,E2F1,ANXA1,DAAM2,NKX2-2,DUSP10,NAB1,ILK,TLR4,RHEB,B4GALT6,RELN,MT3,SLC45A3,FGF2,NTRK3,MAL,IL6ST,FGF10,GPC1,CDK5R2,LAMB2,MAPT,TSPO,LIF,SKI,FPR2,CNTN1,WASF3,PTPN…	89	31.8996
GOBP_GLOMERULAR_BASEMENT_MEMBRANE_DEVELOPMENT	0.390963	0.795221	0.0916795	0.487763	1.05597	11	EXT1,MPV17,LAMB2,MYO1E,NPHS1,SULF1	6	54.5455
GOBP_GLOMERULAR_EPITHELIAL_CELL_DEVELOPMENT	0.160714	0.611849	0.154191	0.577487	1.29595	13	JAG1,LAMB2,MYO1E,IQGAP1,PODXL,FOXJ1,NPHS1	7	53.8462
GOBP_GLOMERULAR_EPITHELIAL_CELL_DIFFERENTIATION	0.721154	0.918941	0.0589694	0.322857	0.840233	23	EXT1,JAG1,LAMB2,MYO1E,EDNRA,IQGAP1,PODXL,FOXJ1,NPHS1	9	39.1304
GOBP_GLOMERULAR_EPITHELIUM_DEVELOPMENT	0.510638	0.848453	0.0762797	0.356591	0.947007	26	EXT1,FOXC1,JAG1,LAMB2,MYO1E,EDNRA,IQGAP1,PODXL,FOXJ1,NPHS1,CD34	11	42.3077
GOBP_GLOMERULAR_MESANGIAL_CELL_DEVELOPMENT	0.414141	0.805578	0.0899861	0.61701	1.07686	5	ACTA2,GPR4,PDGFB	3	60
GOBP_GLOMERULAR_MESANGIAL_CELL_PROLIFERATION	0.383104	0.794128	0.0928481	0.491885	1.06489	11	BMP7,EGR1,CFLAR,PDGFRB,PDGFB,PDGFA	6	54.5455
GOBP_GLOMERULAR_MESANGIUM_DEVELOPMENT	0.25641	0.708163	0.118288	0.493964	1.17133	16	BMP7,ACTA2,EGR1,GPR4,CFLAR,PDGFRB,PDGFB,PDGFA	8	50
GOBP_GLOMERULAR_VISCERAL_EPITHELIAL_CELL_MIGRATION	0.639676	0.899134	0.0672065	0.456286	0.872468	7	DAAM2,KANK1,TESK1,ANLN	4	57.1429
GOBP_GLOMERULUS_DEVELOPMENT	0.357564	0.782271	0.0968878	0.326897	1.04184	64	BMP7,ACTA2,EGR1,WWTR1,GPR4,CFLAR,EXT1,FOXC1,TEK,MPV17,JAG1,LAMB2,PDGFRB,MYO1E,EDNRA,KIRREL3,PDGFB,HEYL,PDGFA,IQGAP1,PODXL,NOTCH3,FOXJ1,NPHS1,ANGPT2,CD34	26	40.625
GOBP_GLOMERULUS_MORPHOGENESIS	0.772443	0.935004	0.0596037	0.380477	0.774142	9	PDGFRB,KIRREL3,NOTCH3,TCF21	4	44.4444
GOBP_GLOMERULUS_VASCULATURE_MORPHOGENESIS	0.597586	0.884251	0.0702813	0.495566	0.910734	6	PDGFRB,NOTCH3,TCF21	3	50
GOBP_GLUCAN_BIOSYNTHETIC_PROCESS	0.220238	0.677862	0.129443	-0.404542	-1.1704	39	ENPP1,PPP1R3B,INSR,PPP1CB,AGL,ACADM,PPP1R3D,UGP2,INPP5K,DYRK2	10	25.641
GOBP_GLUCOCORTICOID_BIOSYNTHETIC_PROCESS	0.0179714	0.200567	0.352488	-0.700282	-1.53019	12	DGKQ,BMP5,REST,H6PD,ATP1A1	5	41.6667
GOBP_GLUCOCORTICOID_METABOLIC_PROCESS	0.1643	0.61782	0.154191	-0.495391	-1.2347	20	DGKQ,BMP5,HSD11B2,REST,H6PD,ATP1A1	6	30
GOBP_GLUCOCORTICOID_SECRETION	0.125261	0.552737	0.181383	0.663405	1.34981	9	CRY1,GAL,KCNQ1,SELENOM,PTPN11	5	55.5556
GOBP_GLUCOSAMINE_CONTAINING_COMPOUND_CATABOLIC_PROCESS	0.382409	0.794128	0.0913924	-0.52455	-1.07286	9	GNPDA2,CTBS,AMDHD2	3	33.3333
GOBP_GLUCOSAMINE_CONTAINING_COMPOUND_METABOLIC_PROCESS	0.685437	0.908658	0.0618406	0.327824	0.86619	25	PGM3,CHST3,NANP,GNE,EXTL2,CHST2,CHI3L1,CHIT1	8	32
GOBP_GLUCOSE_6_PHOSPHATE_METABOLIC_PROCESS	0.541426	0.862291	0.0730744	0.357974	0.939206	24	HK1,PGD,TIGAR,RPIA,TKT,G6PC3,GPI,TALDO1,G6PD,TP53	10	41.6667
GOBP_GLUCOSE_CATABOLIC_PROCESS	0.490157	0.838053	0.0793435	0.390277	0.967591	19	ENO1,HK1,TIGAR,FOXK2,PFKP,TP53,ENO2,GCK	8	42.1053
GOBP_GLUCOSE_IMPORT	0.118952	0.543049	0.183024	-0.382008	-1.23303	71	ENPP1,APPL2,RNASEL,OPN3,SESN2,ZDHHC7,INSR,CREBL2,PIK3R1,MAPK14,SORT1,RAB4B,C1QTNF12	13	18.3099
GOBP_GLUCOSE_IMPORT_ACROSS_PLASMA_MEMBRANE	0.69697	0.910889	0.0629395	0.478492	0.835108	5	SLC2A1	2	40
GOBP_GLUCOSE_IMPORT_IN_RESPONSE_TO_INSULIN_STIMULUS	0.71619	0.91799	0.0588438	-0.504433	-0.828284	4	ZDHHC7	2	50
GOBP_GLUCOSE_METABOLIC_PROCESS	0.401559	0.800944	0.0897105	0.277478	1.00818	187	PHLDA2,SERP1,FABP5,SDS,ENO1,CRY1,IRS1,PGP,HK1,WDR5,DDB1,GAPDH,PHKG2,MIDN,PMAIP1,ATF4,FOXA2,PDHB,MYC,KCNQ1,RUBCNL,NNMT,ERFE,TIGAR,KAT2A,PDHA1,DCXR,PGM2L1,SELENOS,GCG,ZMPSTE24,EPM2AIP1,C1QTNF1,PGM2,RANBP2,G6PC3,FAM3C,FOXO1,RBP4,IGF2,SLC45A3,PGK1,FOXK2,GPI,PPP1R3C,PGM5,PFKP	47	25.1337
GOBP_GLUCOSYLCERAMIDE_METABOLIC_PROCESS	0.255446	0.708163	0.118815	-0.667512	-1.2045	6	PRKCD,PRKAA1,GBA2	3	50
GOBP_GLUTAMATE_BIOSYNTHETIC_PROCESS	0.936884	0.977484	0.048022	-0.337256	-0.579491	5	GLUD1,SLC25A12	2	40
GOBP_GLUTAMATE_CATABOLIC_PROCESS	0.674227	0.904958	0.0655321	0.433666	0.858204	8	GLUL,GOT2,GOT1,GLUD2	4	50
GOBP_GLUTAMATE_HOMEOSTASIS	0.489152	0.838053	0.0795565	-0.585534	-1.0061	5	SLC1A1	2	40
GOBP_GLUTAMATE_METABOLIC_PROCESS	0.394059	0.797414	0.0916795	-0.364053	-1.02718	34	ALDH18A1,GGT1,NAGS,NR1H4,GLUD1,DGLUCY	6	17.6471
GOBP_GLUTAMATE_RECEPTOR_SIGNALING_PATHWAY	0.0594262	0.402982	0.266351	-0.430962	-1.31363	52	SLC1A1,FMR1,NCSTN,PTK2B,GNAQ,FRRS1L,GRIN2B,GRIA1,CLN3,SSTR1,GRIN3A,GRIK2,SULT1A3	13	25
GOBP_GLUTAMATE_REUPTAKE	0.566075	0.873764	0.0720033	-0.557271	-0.957532	5	KCNJ10	2	40
GOBP_GLUTAMATE_SECRETION	0.939959	0.978692	0.0500923	-0.268223	-0.699483	24	TRPV1,P2RX7,APBA1,NF1,RAB3GAP1,NTRK2	6	25
GOBP_GLUTAMATE_SECRETION_NEUROTRANSMISSION	0.43787	0.815256	0.0855357	-0.607761	-1.04429	5	NF1,RAB3GAP1	2	40
GOBP_GLUTAMINE_FAMILY_AMINO_ACID_BIOSYNTHETIC_PROCESS	0.720077	0.918941	0.0592219	0.341578	0.835761	18	GLUL,PYCR1,ASS1,GLS,PYCR3	5	27.7778
GOBP_GLUTAMINE_FAMILY_AMINO_ACID_CATABOLIC_PROCESS	0.421663	0.806625	0.08654	0.378218	1.00444	26	ARG2,GLUL,GLS,NOS3,GOT2,FAH,ASRGL1	7	26.9231
GOBP_GLUTAMINE_FAMILY_AMINO_ACID_METABOLIC_PROCESS	0.456	0.822799	0.0840746	0.306946	0.993331	78	ARG2,CTPS1,GLUL,FPGS,PPAT,PYCR1,CAD,ASS1,GMPS,GLS,PYCR3,GLYATL1,NOS3,RIMKLB,GOT2,GCLC,PYCR2,FAH,ASNS,ASRGL1,ASNSD1,ASL,AADAT,AGMAT,ALDH4A1,GFPT2,GOT1,SLC7A11,NIT2	29	37.1795
GOBP_GLUTAMINE_METABOLIC_PROCESS	0.262136	0.710663	0.115734	0.434918	1.14916	25	CTPS1,GLUL,PPAT,CAD,GMPS,GLS,GLYATL1	7	28
GOBP_GLUTAMINE_TRANSPORT	0.31524	0.749158	0.108394	0.558191	1.13573	9	SLC38A5,SLC1A5,SLC38A2,SLC38A3	4	44.4444
GOBP_GLUTATHIONE_CATABOLIC_PROCESS	0.592445	0.882959	0.0701132	-0.428381	-0.898891	10	GGT1,GGT5,DPEP1	3	30
GOBP_GLUTATHIONE_METABOLIC_PROCESS	0.651663	0.900537	0.0646485	0.284827	0.899379	62	CLIC1,PARK7,CHAC2,GSTP1,GSTO1,GLRX2,GPX1,PTGES2,MGST2,GCLC,EEF1G,G6PD,CLIC3,GSTM5,NFE2L2,GSTA4,SLC1A2,GSTT2B,GLO1,MMACHC,GDAP1,GSTM3	22	35.4839
GOBP_GLYCEROLIPID_BIOSYNTHETIC_PROCESS	1.61024e-05	0.000906472	0.57561	-0.423204	-1.61824	247	INPP5J,LPIN2,ABHD3,SCARB1,MOGAT2,INPP4B,MPPE1,PIGZ,LCLAT1,PIP5K1B,IPMK,ATG14,MTM1,CHPT1,NR1H4,CDS1,PCK2,LPCAT4,DGKQ,PIK3R1,NR1H3,AGPAT3,SLC44A2,PLA2G4C,IMPA1,CNEP1R1,ABHD4,SLC44A1,BPNT1,OCRL,PLD1,PTEN,SOCS2,SACM1L,TTC7A,PITPNM2,ACSL1,INPPL1,IP6K2,LPIN3,FABP3,EFR3A,ITPKA,LPCAT3,PGAP3,CISH,DGKA,PIPSL,PIK3C3,CAPN2,MOGAT3,PIK3R2,PIGB,SLC44A5,PLCE1,PIK3C2B,INPP5K,SLA2,PLA2G15,ETNK1,GNPAT,CDS2,AVIL,PIG…	105	42.5101
GOBP_GLYCEROLIPID_CATABOLIC_PROCESS	0.0403147	0.324212	0.321776	-0.420201	-1.33837	67	SCARB1,LIPC,SORL1,MGLL,PLB1,PRDX6,PLA2G4F,PLA2G4C,PNPLA1,DDHD2,GDPD3,PLA2G4D,PLA2G15,ABHD12,GPLD1,PNPLA7,PNPLA2,GDPD1,INPP5F,ABHD5,ABHD12B	21	31.3433
GOBP_GLYCEROLIPID_METABOLIC_PROCESS	7.79443e-08	9.18064e-06	0.704976	-0.414733	-1.64113	387	INPP5J,LPIN2,ABHD3,SCARB1,LIPC,SORL1,MOGAT2,NAAA,INPP4B,MPPE1,PIGZ,LCLAT1,PIP5K1B,MGLL,NAPEPLD,IPMK,PLAAT4,ATG14,MTM1,CHPT1,PLB1,NR1H4,GAL3ST1,CDS1,PCK2,LPCAT4,SLC22A4,DGKQ,PIK3R1,NR1H3,AGPAT3,PRDX6,PLA2G4F,SLC44A2,PLA2G4C,PLCD1,IMPA1,CNEP1R1,ABHD4,SLC44A1,PLAAT2,CPT1A,BPNT1,OCRL,PLD1,SERINC1,PTEN,SEL1L,SOCS2,SACM1L,TTC7A,CAT,PITPNM2,ACSL1,INPPL1,PNPLA1,IP6K2,LPIN3,SERINC3,FABP3,APOBR,PLA2G2F,EFR…	142	36.6925
GOBP_GLYCEROL_3_PHOSPHATE_METABOLIC_PROCESS	0.942639	0.97882	0.0463228	-0.296425	-0.606275	9	GPD1L	2	22.2222
GOBP_GLYCEROL_ETHER_METABOLIC_PROCESS	0.55625	0.869427	0.0756946	-0.362876	-0.926605	22	NCEH1,CHPT1,PLA2G4C,PAFAH1B1,GNPAT	5	22.7273
GOBP_GLYCEROL_TRANSPORT	0.643725	0.899401	0.0668966	0.454962	0.869937	7	AQP3	2	28.5714
GOBP_GLYCEROPHOSPHOLIPID_BIOSYNTHETIC_PROCESS	0.000449669	0.0151659	0.498493	-0.402017	-1.5138	212	INPP5J,ABHD3,INPP4B,MPPE1,PIGZ,LCLAT1,PIP5K1B,IPMK,ATG14,MTM1,CHPT1,NR1H4,CDS1,LPCAT4,DGKQ,PIK3R1,AGPAT3,SLC44A2,PLA2G4C,IMPA1,ABHD4,SLC44A1,BPNT1,OCRL,PLD1,PTEN,SOCS2,SACM1L,TTC7A,PITPNM2,INPPL1,IP6K2,FABP3,EFR3A,ITPKA,LPCAT3,PGAP3,CISH,DGKA,PIPSL,PIK3C3,CAPN2,PIK3R2,PIGB,SLC44A5,PIK3C2B,INPP5K,SLA2,ETNK1,GNPAT,CDS2,PIGS,INPP5D,PIK3CD,SOCS6,MTMR4,MTMR3,CLN3,INPP5E,PIGV,PI4KAP1,SLC44A4,BECN1,BMX,…	89	41.9811
GOBP_GLYCEROPHOSPHOLIPID_CATABOLIC_PROCESS	0.0554455	0.388078	0.271289	-0.503337	-1.42017	34	SCARB1,LIPC,PLB1,PRDX6,PLA2G4F,PLA2G4C,GDPD3,PLA2G4D,PLA2G15,ABHD12,PNPLA7,GDPD1,INPP5F,ABHD12B	14	41.1765
GOBP_GLYCEROPHOSPHOLIPID_METABOLIC_PROCESS	4.98599e-06	0.000334849	0.610527	-0.413798	-1.61112	306	INPP5J,ABHD3,SCARB1,LIPC,NAAA,INPP4B,MPPE1,PIGZ,LCLAT1,PIP5K1B,NAPEPLD,IPMK,PLAAT4,ATG14,MTM1,CHPT1,PLB1,NR1H4,CDS1,LPCAT4,DGKQ,PIK3R1,NR1H3,AGPAT3,PRDX6,PLA2G4F,SLC44A2,PLA2G4C,PLCD1,IMPA1,ABHD4,SLC44A1,PLAAT2,BPNT1,OCRL,PLD1,SERINC1,PTEN,SOCS2,SACM1L,TTC7A,PITPNM2,INPPL1,IP6K2,SERINC3,FABP3,PLA2G2F,EFR3A,ITPKA,LPCAT3,PAFAH1B1,INPP5A,PGAP3,GDPD3,CISH,DGKA,PIPSL,PIK3C3,CAPN2,PLCG1,PLA2G4D,PIK3R2,…	129	42.1569
GOBP_GLYCINE_BIOSYNTHETIC_PROCESS	0.466535	0.831037	0.0819779	-0.529228	-1.00287	7	DHFR2,SHMT1,DHFR	3	42.8571
GOBP_GLYCINE_METABOLIC_PROCESS	0.729783	0.921879	0.0596037	0.343651	0.814895	16	GART,GCSH,SHMT2	3	18.75
GOBP_GLYCINE_TRANSPORT	0.608434	0.888963	0.0692836	-0.397457	-0.897569	13	SLC36A1,SLC6A9	2	15.3846
GOBP_GLYCOLIPID_BIOSYNTHETIC_PROCESS	0.530242	0.857889	0.0764767	-0.299382	-0.96633	71	ST8SIA6,MPPE1,PIGZ,GAL3ST4,LARGE1,GAL3ST1,PGAP3,B4GALT4,PRKAA1,PIGB,PIGS,PIGV,PIGO,PGAP1,CWH43,FUT6,GBGT1,B4GALNT1,PGAP2,PIGG,ST8SIA4,B3GALT1	22	30.9859
GOBP_GLYCOLIPID_CATABOLIC_PROCESS	0.113821	0.533538	0.188204	-0.563934	-1.33563	15	GALC,NAGA,PRKCD,FUCA1,NEU1,GBA2	6	40
GOBP_GLYCOLIPID_TRANSPORT	0.733075	0.922641	0.0584693	-0.40277	-0.797082	8	CLN3,PSAP,PLEKHA8,GLTP	4	50
GOBP_GLYCOLYTIC_FERMENTATION	0.532495	0.858311	0.0782955	0.617729	0.999699	4	TIGAR,TP53	2	50
GOBP_GLYCOLYTIC_PROCESS_THROUGH_FRUCTOSE_6_PHOSPHATE	0.162835	0.614315	0.15017	0.554389	1.27907	14	ENO1,HK1,GALK1,FOXK2,PFKP,ADPGK,ENO2,GCK	8	57.1429
GOBP_GLYCOPROTEIN_BIOSYNTHETIC_PROCESS	0.0902256	0.48373	0.204295	0.302087	1.162	302	SERP1,PMM2,CTNNB1,ST6GAL2,FUT4,AATF,RPN1,B3GALT6,ALG3,DPM2,DPY19L1,PHLDA1,B4GALT1,PGM3,NPC1,GALNT4,CHST3,OSTC,TMEM165,ALG2,DPM1,RPN2,HBEGF,IL33,TMEM258,EXT2,DAD1,CHPF,CHPF2,UGDH,ST6GALNAC4,B4GALT2,MOGS,ALG5,UST,TUSC3,GMPPB,DOLK,EXTL2,STT3A,GALNT8,ST3GAL4,LARGE2,POMGNT2,DPAGT1,RAMP1,ALG8,KRTCAP2,UBE2J1,POMGNT1,POGLUT1,B3GNT3,ALG1,BACE2,NUS1,B4GALT7,EXT1,EXTL3,FKRP,B4GALT3,B4GALT6,MT3,DDOST,PLOD3,O…	78	25.8278
GOBP_GLYCOPROTEIN_CATABOLIC_PROCESS	0.705155	0.912901	0.0633597	-0.324716	-0.859403	26	MAN1A1,EDEM3,MANBA,NCCRP1,OGA,MAN1B1,NGLY1,FBXO44,FBXO2,EDEM2	10	38.4615
GOBP_GLYCOPROTEIN_METABOLIC_PROCESS	0.166976	0.622462	0.145516	0.28101	1.09765	369	SERP1,PMM2,CTNNB1,ST6GAL2,FUT4,AATF,PARK7,RPN1,B3GALT6,ALG3,DPM2,RAB1A,DPY19L1,PHLDA1,B4GALT1,PGM3,NPC1,GALNT4,CHST3,OSTC,TMEM165,ALG2,DPM1,RPN2,HBEGF,IL33,TMEM258,EXT2,DAD1,CHPF,MMP12,CHPF2,UGDH,ST6GALNAC4,B4GALT2,MOGS,ALG5,UST,TUSC3,GMPPB,DOLK,EXTL2,STT3A,ADAMTS9,GALNT8,ST3GAL4,LARGE2,HIF1A,POMGNT2,DPAGT1,RAMP1,ALG8,KRTCAP2,UBE2J1,POMGNT1,POGLUT1,B3GNT3,ALG1,BACE2,NUS1,B4GALT7,EXT1,EXTL3,FKRP,B…	103	27.9133
GOBP_GLYCOSAMINOGLYCAN_CATABOLIC_PROCESS	0.0696325	0.43342	0.237794	0.534972	1.42074	26	HYAL2,CD44,CEMIP,LYVE1,HYAL3,CEMIP2,FGF2,HYAL1	8	30.7692
GOBP_GLYCOSIDE_CATABOLIC_PROCESS	0.674952	0.905197	0.0618406	-0.41265	-0.843988	9	NAGA,FUCA1,GBA2,ABHD10	4	44.4444
GOBP_GLYCOSIDE_METABOLIC_PROCESS	0.148374	0.591333	0.16318	-0.506226	-1.2827	21	AKR1C3,CBR4,NAGA,AKR1C1,AKR1C2,FUCA1,GBA2,ABHD10,AKR1B10	9	42.8571
GOBP_GLYCOSIDE_TRANSPORT	0.487179	0.83755	0.0797706	-0.588856	-1.0118	5	ABCC3,SLC5A1,SLC50A1	3	60
GOBP_GLYCOSPHINGOLIPID_BIOSYNTHETIC_PROCESS	0.280488	0.723955	0.114267	-0.394275	-1.09737	33	ST8SIA6,LARGE1,GAL3ST1,B4GALT4,PRKAA1,FUT6,B4GALNT1,ST8SIA4,B3GALT1	9	27.2727
GOBP_GLYCOSPHINGOLIPID_METABOLIC_PROCESS	0.204082	0.662191	0.137251	-0.372998	-1.1578	59	ST8SIA6,LARGE1,GAL3ST1,GALC,CERK,NAGA,PRKCD,B4GALT4,PRKAA1,KIT,NEU1,SUMF1,GBA2,FUT6,B4GALNT1,GLTP,ST8SIA4,B3GALT1	18	30.5085
GOBP_GLYCOSYLATION	0.147573	0.590243	0.159647	0.298356	1.12095	242	SERP1,PMM2,ST6GAL2,FUT4,RPN1,B3GALT6,ALG3,DPM2,DPY19L1,B4GALT1,PGM3,NPC1,GALNT4,OSTC,TMEM165,ALG2,DPM1,RPN2,PIGM,TMEM258,EXT2,DAD1,ST6GALNAC4,B4GALT2,MOGS,ALG5,TUSC3,GMPPB,DOLK,EXTL2,STT3A,GALNT8,ST3GAL4,LARGE2,POMGNT2,DPAGT1,RAMP1,ALG8,KRTCAP2,UBE2J1,POMGNT1,POGLUT1,B3GNT3,ALG1,NANS,NUS1,B4GALT7,EXT1,EXTL3,FKRP,B4GALT3,B4GALT6,MT3,DDOST,PLOD3,OST4,C1GALT1,RFT1,B3GAT3,EOGT,MPDU1,B3GNT7,MAGT1,TMTC…	67	27.686
GOBP_GLYCOSYLCERAMIDE_BIOSYNTHETIC_PROCESS	0.628627	0.897483	0.0658312	-0.44087	-0.872481	8	GAL3ST1,PRKAA1	2	25
GOBP_GLYCOSYLCERAMIDE_CATABOLIC_PROCESS	0.324752	0.759641	0.103197	-0.631719	-1.13991	6	GALC,NAGA,PRKCD,GBA2	4	66.6667
GOBP_GLYCOSYLCERAMIDE_METABOLIC_PROCESS	0.19596	0.653693	0.1396	-0.506834	-1.22096	16	GAL3ST1,GALC,NAGA,PRKCD,PRKAA1,GBA2	6	37.5
GOBP_GLYCOSYL_COMPOUND_BIOSYNTHETIC_PROCESS	0.0787402	0.452579	0.224966	0.566928	1.40555	19	PNP,AMD1,LCMT2,HPRT1,APRT,PRTFDC1,DTYMK,TYW1,ADK,TYW5,TYW1B,MTAP,ADA	13	68.4211
GOBP_GLYCOSYL_COMPOUND_CATABOLIC_PROCESS	0.326172	0.760174	0.10208	-0.374037	-1.06398	35	DERA,APOBEC3C,GDA,DPYD,NAGA,ENPP4,APOBEC3B,APOBEC1,FUCA1,XDH,GBA2,CDA,ADAL	13	37.1429
GOBP_GLYCOSYL_COMPOUND_METABOLIC_PROCESS	0.453815	0.82186	0.0845557	0.304537	1.00178	87	PNP,ATIC,PPAT,AMD1,UPP1,LCMT2,HPRT1,PRPS1,ERH,UMPS,APRT,PRPS2,GLA,NUDT1,PRTFDC1,NME4,DTYMK,DNPH1,TYW1,TYMP,FUCA2,TK1,MACROD1,ADK	24	27.5862
GOBP_GLYOXYLATE_METABOLIC_PROCESS	0.889764	0.965835	0.0502948	-0.351051	-0.66523	7	IDH1,HYI	2	28.5714
GOBP_GMP_BIOSYNTHETIC_PROCESS	0.000939642	0.0267431	0.477271	0.794054	1.83202	14	ATIC,GART,PPAT,HPRT1,PAICS,APRT,GMPS,ADSL,IMPDH2	9	64.2857
GOBP_GMP_METABOLIC_PROCESS	0.122047	0.548791	0.17822	0.48923	1.30188	27	ATIC,GART,PPAT,HPRT1,PAICS,APRT,GMPS,ADSL,IMPDH2,PRTFDC1,TJP2,IMPDH1,ADK,GUK1,CARD11,CASK,ADA	17	62.963
GOBP_GMP_SALVAGE	0.242424	0.699849	0.123842	0.702167	1.22548	5	HPRT1,APRT,ADK,ADA	4	80
GOBP_GOLGI_DISASSEMBLY	0.540486	0.862291	0.0756946	0.496037	0.948477	7	PLK3,VRK1,STX5,CDK1	4	57.1429
GOBP_GOLGI_LOCALIZATION	0.214286	0.670786	0.131458	0.545332	1.22379	13	ARCN1,YWHAZ,ARHGAP21,RIPOR1,STK25,CDC42	6	46.1538
GOBP_GOLGI_ORGANIZATION	0.562624	0.872484	0.0727141	-0.265142	-0.968666	156	AKAP9,FHDC1,GOLPH3L,GOLGA2,DNM2,GCC2,OPTN,ATP8B1,ATL3,UBXN2B,MAPK3,TBC1D20,ATP8B4,TRAPPC11,GOLGA2P5,GOLGA8B,HOOK1,NSFL1C,LRRK2,ATP8B3,PDE4DIP,COG6,CUL7,PDCD10,COG1,YIPF4,ARHGEF7,COG2,BCAS3,TRAPPC8,SEC16B,STX17,MAPK1,GOLGA8O,VCPIP1,RBSN,CIT,COG4,GOLGA8K,RAB30,GOLGA8R,EHD3,ATL2,STX16,STX6,VTI1B,SYNE1,MYO5A,GOLGB1	49	31.4103
GOBP_GOLGI_RIBBON_FORMATION	0.186747	0.641745	0.142901	-0.553509	-1.24998	13	FHDC1,GOLGA2,GCC2,OPTN	4	30.7692
GOBP_GOLGI_TO_ENDOSOME_TRANSPORT	0.0191287	0.208024	0.352488	-0.642258	-1.54838	17	VPS13A,WIPI1,SORT1,DOP1A,MON2,EPS15,DOP1B,AP1AR	8	47.0588
GOBP_GOLGI_TO_LYSOSOME_TRANSPORT	0.21501	0.670786	0.132846	-0.580232	-1.23488	11	SORT1,ANKFY1,CLN3,RBSN,EHD3,CCDC91,LAMP1,LAPTM5	8	72.7273
GOBP_GOLGI_TO_PLASMA_MEMBRANE_PROTEIN_TRANSPORT	0.2749	0.719932	0.114267	-0.379732	-1.11023	42	ANK3,GOLPH3L,GCC2,OPTN,BBS2,VAMP2,CNST,GOPC,GOLGA7,CLN3,KIF13A,GOLGA4,RAB26,GGA2,PREPL,PKDCC,CSK,AMN,GGA3,VAMP5,VAMP3	21	50
GOBP_GOLGI_TO_PLASMA_MEMBRANE_TRANSPORT	0.195519	0.653096	0.140406	-0.36826	-1.15244	62	ANK3,ARFGEF2,STEAP2,GOLPH3L,DNM2,GCC2,OPTN,CCDC93,EXOC6B,EXOC1,BBS2,VAMP2,CNST,GOPC,GOLGA7,EXOC4,CLN3,KIF13A,GOLGA4,RAB26	20	32.2581
GOBP_GOLGI_TO_VACUOLE_TRANSPORT	0.257606	0.708163	0.119888	-0.461507	-1.15024	20	AP3S2,SORT1,ANKFY1,AP3S1,CLN3,RBSN,VPS54,EHD3,VTI1B,VPS52,CCDC91,LAMP1,VTI1A,LAPTM5	14	70
GOBP_GOLGI_VESICLE_BUDDING	0.216433	0.671942	0.131458	0.590409	1.23964	10	ARFGAP3,TMED9,TMED2	3	30
GOBP_GOLGI_VESICLE_TRANSPORT	0.179245	0.633858	0.141225	0.281339	1.08022	298	KRT18,ARF4,HYOU1,PEF1,VCP,SURF4,ARFGAP3,GOLT1A,SEC13,AP3D1,RAB1A,SEC23B,SNX8,PREB,PITPNB,TMED9,INSIG1,YKT6,SEC24D,CCDC22,KDELR3,YIF1A,SAR1A,TMED3,MYO1B,OSBPL5,TMED2,PICK1,ARCN1,EXOC6,BCAP31,SEC16A,KDELR2,ARL3,STXBP6,RINT1,TRAPPC4,RAB10,SEC22B,ATP2C1,RAB8A,SORCS1,RAB7B,SCYL1,SEC24A,SEC23IP,TRAPPC5,BCAP29,ACSL3,TMED1,RANGRF,SEC24C,ARL1,COPB2,COPE,RACK1,USE1,TRAPPC12,COPB1,STX18,RAB31,TRAPPC2B,TRAPP…	77	25.8389
GOBP_GONADAL_MESODERM_DEVELOPMENT	0.36381	0.785705	0.0940503	-0.688545	-1.1306	4	ZFPM2	2	50
GOBP_GONADOTROPIN_SECRETION	0.580392	0.877926	0.0704501	0.394214	0.91737	15	GJA1,NIBAN2,INHBB,KISS1	4	26.6667
GOBP_GPI_ANCHOR_METABOLIC_PROCESS	0.697087	0.910889	0.0610364	0.304104	0.845548	32	PIGW,DPM2,DPM1,PIGM,PIGA,PIGH,PIGL,PIGP,PIGT,PIGC,DPM3,PIGY,PIGU	13	40.625
GOBP_GRANULOCYTE_ACTIVATION	0.34433	0.773205	0.10208	-0.363998	-1.06976	46	IL15,CD177,KMT2E,TRAF3IP2,PLPP6,CCL5,VAMP2,PRKCD,STXBP3,ENPP3,PRAM1,PREX1,CXCR2,VAMP8,ITGB2,DNASE1L3,CD300A,DNASE1,GRN,SCNN1B,FCER1G,STXBP2,VAMP7,ITGAM,CTSG	25	54.3478
GOBP_GRANULOCYTE_CHEMOTAXIS	0.700971	0.912901	0.0607719	0.261024	0.903406	124	PPIB,CXCL8,S100A14,TREM1,IL1B,SRP54,PDE4B,CXCL3,C1QBP,C5AR1,PPIA,AKIRIN1,HRH1,CX3CL1,RARRES2,ANXA1,CXCL2,CXCL1,CCL26,TNFAIP6,SCG2,CXCL11,THBS4,CXCL5,IL23A,JAM3	26	20.9677
GOBP_GRANULOCYTE_COLONY_STIMULATING_FACTOR_PRODUCTION	0.30303	0.741431	0.10882	0.66174	1.15493	5	TSLP,CD34,ISL1	3	60
GOBP_GRANULOCYTE_DIFFERENTIATION	0.845996	0.953614	0.0545681	0.28126	0.785262	36	SRP54,TRIB1,JAGN1,FASN,HAX1,ZFPM1,CUL4A	7	19.4444
GOBP_GRANULOCYTE_MACROPHAGE_COLONY_STIMULATING_FACTOR_PRODUCTION	0.341223	0.770045	0.0999277	0.465421	1.10365	16	IL1B,IL17D,IL23A,IL18	4	25
GOBP_GRANULOCYTE_MIGRATION	0.427146	0.807301	0.0875697	0.283104	1.00328	150	FUT4,PPIB,CXCL8,S100A14,WDR1,TREM1,IL1B,SRP54,PDE4B,CXCL3,C1QBP,C5AR1,PPIA,AKIRIN1,CD99,HRH1,JAGN1,CX3CL1,RARRES2,IL1A,ANXA1,CXCL2,CXCL1,CCL26,TNFAIP6,SCG2,CXCL11,OLFM4,GP2,THBS4,CXCL5,IL23A,JAM3	33	22
GOBP_GRANZYME_MEDIATED_PROGRAMMED_CELL_DEATH_SIGNALING_PATHWAY	0.383858	0.794128	0.0928481	-0.571704	-1.08336	7	GZMA,UBE4B,NKG7	3	42.8571
GOBP_GROOMING_BEHAVIOR	0.839917	0.952481	0.0554793	-0.31579	-0.761317	17	SLC1A1,DDO,DRD2,QRFP,DRD1	5	29.4118
GOBP_GROWTH	0.0521583	0.380498	0.266351	0.271144	1.12318	907	SFN,H3-3B,PHLDA2,SERP1,MORF4L2,AGR2,SDCBP,HSP90AB1,EIF4G1,CTNNB1,HYAL2,HSP90AA1,ATF5,PPP2CA,PPIB,DUSP6,ZPR1,MFSD2A,PPP3CA,ENO1,YBX3,KRT17,EREG,ATAD3A,FXN,DCUN1D5,KCTD6,CLIC4,EXOSC4,EXOSC2,AREG,RAI1,RUVBL2,LLPH,TTL,RUVBL1,STK40,DVL1,GDF15,EZR,HBEGF,STC1,KLF2,PIM1,SRF,CXCL16,HPN,SEMA6B,OLFM1,MRGBP,ACTL6A,TNC,GREM1,ALCAM,TRIM28,GJA1,TM4SF4,ANAPC2,EI24,HOXD13,SOCS3,CCDC85B,ADAM15,TMED2,CPNE1,VCL,FGF7…	263	28.9967
GOBP_GROWTH_HORMONE_RECEPTOR_SIGNALING_PATHWAY_VIA_JAK_STAT	0.703093	0.912901	0.0635008	0.415052	0.821368	8	STAT3,PTPN1	2	25
GOBP_GROWTH_HORMONE_SECRETION	0.0747126	0.442234	0.227987	0.615789	1.42073	14	SERP1,RAB1A,SELENOT,ADCYAP1,CHD7,KISS1,PTPN11	7	50
GOBP_GROWTH_INVOLVED_IN_HEART_MORPHOGENESIS	0.605714	0.887353	0.0668966	-0.566412	-0.930055	4	ADPRHL1,NOTCH1,MESP1	3	75
GOBP_GROWTH_PLATE_CARTILAGE_CHONDROCYTE_DEVELOPMENT	0.414141	0.805578	0.0899861	0.615224	1.07374	5	TGFBR2,RARG,SOX9	3	60
GOBP_GROWTH_PLATE_CARTILAGE_CHONDROCYTE_DIFFERENTIATION	0.82505	0.949296	0.0542316	-0.355633	-0.746241	10	ATF2,IFT80	2	20
GOBP_GROWTH_PLATE_CARTILAGE_DEVELOPMENT	0.947876	0.980933	0.0465084	0.270815	0.662621	18	STC1,TGFBR2,ZMPSTE24,RARG,SOX9	5	27.7778
GOBP_GTP_BIOSYNTHETIC_PROCESS	0.0224852	0.227707	0.352488	0.737963	1.59763	11	NME1,NME2,IMPDH2,NME4,NME3,IMPDH1,NME7	7	63.6364
GOBP_GTP_METABOLIC_PROCESS	0.0359081	0.300081	0.321776	0.559518	1.47838	25	RAN,NME1,ENTPD7,NME2,IMPDH2,RAB23,GNAI3,NME4,NME3,IMPDH1,RHOA,NME7	12	48
GOBP_GUANINE_METABOLIC_PROCESS	0.535354	0.860391	0.0760837	0.555997	0.970377	5	HPRT1,KDM1A,PRTFDC1	3	60
GOBP_GUANINE_NUCLEOTIDE_TRANSMEMBRANE_TRANSPORT	0.0374345	0.308153	0.321776	0.77715	1.486	7	SLC17A9,LRRC8A,LRRC8E	3	42.8571
GOBP_GUANINE_NUCLEOTIDE_TRANSPORT	0.0907216	0.48537	0.213928	0.705343	1.39584	8	SLC17A9,LRRC8A,LRRC8E	3	37.5
GOBP_G_PROTEIN_COUPLED_ACETYLCHOLINE_RECEPTOR_SIGNALING_PATHWAY	0.366397	0.787738	0.0972151	-0.42344	-1.04653	19	GNA11,CHRM4,GNAQ,CHRM5,GNB1	5	26.3158
GOBP_G_PROTEIN_COUPLED_GLUTAMATE_RECEPTOR_SIGNALING_PATHWAY	0.960784	0.986881	0.0466015	0.268344	0.624459	15	HOMER1,GRM4,HOMER2	3	20
GOBP_G_PROTEIN_COUPLED_OPIOID_RECEPTOR_SIGNALING_PATHWAY	0.974948	0.99021	0.048799	0.259721	0.528444	9	SIGMAR1	2	22.2222
GOBP_G_PROTEIN_COUPLED_PURINERGIC_NUCLEOTIDE_RECEPTOR_SIGNALING_PATHWAY	0.0803213	0.456918	0.224966	-0.628493	-1.41931	13	P2RY4,P2RY1,P2RY13,GPR34,P2RY12,P2RY10,P2RY8	7	53.8462
GOBP_G_PROTEIN_COUPLED_PURINERGIC_RECEPTOR_SIGNALING_PATHWAY	0.291165	0.729233	0.111011	-0.496231	-1.12063	13	P2RY1,ADORA3,P2RY12,ACP3,CNTN2	5	38.4615
GOBP_G_PROTEIN_COUPLED_RECEPTOR_INTERNALIZATION	0.560976	0.871693	0.0739901	-0.386203	-0.91469	15	DNM2,ARRB1,DRD2,ARRB2,SAG,ADM	6	40
GOBP_G_PROTEIN_COUPLED_RECEPTOR_SIGNALING_PATHWAY	0.0294282	0.268857	0.352488	-0.272346	-1.14729	943	SORL1,P2RY4,ADGRG7,VIPR1,ARHGEF11,GPR160,OPN3,AKAP5,ADCY6,MGLL,PRKACB,GNG12,PLPP1,LMBRD2,AKR1C3,ZDHHC7,INSR,TMEM116,SCTR,PLCB4,P2RY1,GNA11,DGKQ,SRC,MRAP2,HTR4,RAPGEFL1,HPGD,FZD5,USP33,ADCY9,DNM2,ARRB1,GPER1,PDE3B,NMUR1,BCAR3,SORT1,PTK2B,OR2A42,PAX8,ADGRA3,EDN1,PPARG,SLC39A14,PDE3A,LGR4,IGF2R,CHRM4,GNAQ,GIT2,ADORA3,ABCA1,NMT2,CCL5,ACKR2,GPR82,ADGRG1,APLP2,XPR1,RASD1,GPR37L1,PTGDR,BDKRB2,NPY6R,TM2D…	256	27.1474
GOBP_G_PROTEIN_COUPLED_RECEPTOR_SIGNALING_PATHWAY_COUPLED_TO_CYCLIC_NUCLEOTIDE_SECOND_MESSENGER	0.651911	0.900537	0.0659816	-0.295719	-0.90973	55	VIPR1,HTR4,CHRM4,SSTR2,CHRM5,HTR7,OR10H1,SSTR1,PTH1R,XCR1,AGT,HRH2,DRD1,TSHR,ADRB3,NPY	16	29.0909
GOBP_G_PROTEIN_COUPLED_RECEPTOR_SIGNALING_PATHWAY_INVOLVED_IN_HEART_PROCESS	0.386973	0.794354	0.0908241	0.454109	1.04771	14	PDE4B,PLN,CAV1,RGS2,CHGA,RAMP3,EDNRA,CDC42	8	57.1429
GOBP_G_QUADRUPLEX_DNA_UNWINDING	0.180162	0.635046	0.146416	0.66868	1.27859	7	DHX9,HNRNPA2B1,DHX36	3	42.8571
GOBP_HAIR_CELL_DIFFERENTIATION	0.406439	0.804109	0.0908241	-0.350511	-1.02712	44	TPRN,PLS1,SLITRK6,RBPJ,PAFAH1B1,ATOH1,MYO7A,PITX2,DLL1,NOTCH1,SLC44A4,USH1C,WDPCP,CDH23,MYCL,HES1,LRTOMT,ERCC3	18	40.9091
GOBP_HAIR_CYCLE_PHASE	0.0210825	0.220502	0.352488	0.761444	1.54928	9	CTNNB1,GAL,SPINK5,FERMT1,CDH3	5	55.5556
GOBP_HAIR_FOLLICLE_MATURATION	0.0303643	0.27363	0.352488	0.676084	1.57331	15	CTNNB1,NSUN2,GAL,NOM1,SPINK5,FERMT1,CDH3	7	46.6667
GOBP_HAIR_FOLLICLE_PLACODE_FORMATION	0.216162	0.671918	0.132147	0.713242	1.24481	5	CTNNB1,HDAC1,HDAC2	3	60
GOBP_HARD_PALATE_DEVELOPMENT	0.0793037	0.454113	0.222056	-0.729221	-1.44313	8	DLG1,ITGB6,FZD1,MMP25	4	50
GOBP_HEAD_DEVELOPMENT	0.480944	0.835935	0.0760837	0.24174	0.991594	770	HSPA5,BAG3,CTNNB1,ANXA3,CSNK1E,RAN,NRG1,TRA2B,ATF5,ID1,HDAC1,MACROH2A2,SNRPB,MFSD2A,UTP3,PPP3CA,ACTB,MAP1S,ATIC,DHX37,FPGS,H2AX,GART,BOK,HNRNPD,SLC2A1,HPRT1,EPHB1,TMX2,XRCC5,DKK1,TSPAN2,SRF,MBD3,EIF2B5,SEMA6B,BMP7,DYNLL1,CRISPLD2,FAIM2,NRGN,MAP2K1,EFNA2,B4GALT2,LRP8,ARCN1,OGDH,RTN4R,SERPINE2,TRABD2A,PSMG1,PAFAH1B2,KDM1A,PAFAH1B3,PITPNM1,ARX,METTL3,NSUN5,ANP32B,CSRNP1,BMERB1,SPHK1,SEC16A,C12orf57,…	194	25.1948
GOBP_HEAD_MORPHOGENESIS	0.72837	0.921392	0.0606404	0.301493	0.842214	34	DKK1,CRISPLD2,CSRNP1,SCX,CRISPLD1,WNT3,SKI,ASPH,PTPN11	9	26.4706
GOBP_HEART_DEVELOPMENT	0.550091	0.865691	0.0694481	0.242755	0.976715	556	LMNA,CTNNB1,NRG1,MAP2K3,PRMT1,AP2B1,DUSP6,PDLIM7,CALR,SPRED1,DVL1,FHL2,EFNB2,DKK1,HNRNPU,PIM1,SRF,MBD3,ADGRG6,OLFM1,BMP7,EPHB4,CRIP1,GREM1,GJA1,HSPB7,ALPK3,MAP2K1,MYH11,ADAM15,TMED2,RBM15,PKP2,JMJD6,ANKS6,CACYBP,PLN,PLEC,TNNT2,FLNA,NKX3-1,PDLIM3,ADAMTS9,SNAI1,PDLIM5,MDM2,HIF1A,KCNQ1,FN1,CCN1,KAT2A,PDLIM4,S1PR1,C1orf127,IL1A,ADAMTS1,LDB3,MSC,CCDC40,TGFBR2,ZDHHC16,RGS2,STK3,ZMPSTE24,RAMP2,EXT1,NOS3…	161	28.9568
GOBP_HEART_FIELD_SPECIFICATION	0.969008	0.988284	0.0486034	-0.264085	-0.643374	18	WNT11,RBPJ,FOXH1,MESP1	4	22.2222
GOBP_HEART_FORMATION	0.825581	0.949296	0.0530213	0.288484	0.789084	30	CTNNB1,DKK1,PIM1,EXT1,SOX17,BMP2	6	20
GOBP_HEART_GROWTH	0.371717	0.788643	0.0962406	-0.321076	-1.04063	75	FGFR2,ACACB,MAPK14,EDN1,CITED2,GATA6,PTEN,ADPRHL1,PPARA,RBPJ,ZFPM2,PROX1,BMPR1A,SMAD1,YY1,AKAP6,TENM4,NOTCH1	18	24
GOBP_HEART_MORPHOGENESIS	0.761252	0.932574	0.0572461	0.243939	0.916772	244	CTNNB1,NRG1,FHL2,DKK1,PIM1,SRF,ADGRG6,OLFM1,BMP7,EPHB4,GJA1,ADAM15,TMED2,RBM15,PKP2,TNNT2,FLNA,SNAI1,MDM2,HIF1A,CCN1,S1PR1,ADAMTS1,CCDC40,TGFBR2,ZMPSTE24,EXT1,NOS3,LY6E,ILK,FOXC1,TNNC1,RBP4,TGFBR3,TEK,ZFPM1,SOX18,MED1,FOXF1,TBX2,TNNI1,CHD7,JAG1,LEFTY1,SOX17,APLNR,DCHS1,EDNRA,COL2A1,ANKRD1,TP53,HEYL,BMP2,SOX9,PLXND1,CDC42,HEG1,CCM2L,ENG,SMAD3,NRP2,TGFBR1,GRHL2,SNAI2,ARL13B,TGFB2,HEY2,TAFAZZIN,TWIS…	69	28.2787
GOBP_HEART_PROCESS	0.233471	0.692933	0.128143	-0.281141	-1.07162	241	SLC1A1,EDN2,P2RX4,KCNJ2,MAP2K6,GSTM2,FGF13,AKAP9,THRA,ACE2,KCNE2,CXADR,SRC,DLG1,CAMK2D,GPD1L,TRPM4,ATP1B1,EDN3,RNLS,EDN1,DSG2,TMEM161B,GATA6,ADORA3,TMEM65,ATP1A1,THRB,PDE5A,TMEM38B,FKBP1B,GSN,CTNNA3,CALM3,SMAD7,TRPV1,PDE4D,NOS1AP,SNTA1,EPAS1,SCN4B,PRKACA,KCNE4	43	17.8423
GOBP_HEART_TRABECULA_FORMATION	0.102913	0.512575	0.193813	0.621784	1.38159	12	FHL2,SRF,ADGRG6,ADAMTS1,RBP4,TGFBR3,TEK	7	58.3333
GOBP_HEART_TRABECULA_MORPHOGENESIS	0.232877	0.692933	0.124434	0.433728	1.17724	29	NRG1,FHL2,SRF,ADGRG6,BMP7,S1PR1,ADAMTS1,RBP4,TGFBR3,TEK,MED1,CHD7,HEG1,ENG,TGFBR1,TGFB2,HEY2	17	58.6207
GOBP_HEART_VALVE_DEVELOPMENT	0.746535	0.926332	0.0587186	0.274535	0.867923	63	OLFM1,ADAMTS9,SNAI1,MDM2,CCN1,TGFBR2,NOS3,SCX,PDE2A,ZFPM1,PRDM1,JAG1,APLNR,HECTD1,DCHS1,HEYL,BMP2,SOX9,SNAI2,TGFB2,HEY2,TWIST1	22	34.9206
GOBP_HEART_VALVE_FORMATION	0.614583	0.890808	0.0706196	-0.390172	-0.896712	14	EFNA1,HEY1,SMAD4	3	21.4286
GOBP_HEART_VALVE_MORPHOGENESIS	0.77821	0.937821	0.0559429	0.275347	0.842254	53	OLFM1,ADAMTS9,SNAI1,MDM2,CCN1,TGFBR2,NOS3,SCX,ZFPM1,JAG1,DCHS1,HEYL,BMP2,SOX9,SNAI2,TGFB2,HEY2,TWIST1	18	33.9623
GOBP_HEAT_ACCLIMATION	0.470825	0.832864	0.0826646	0.550254	1.01124	6	HSPA1B,HSBP1,RBBP7	3	50
GOBP_HEAT_GENERATION	0.623274	0.894095	0.0672065	0.374242	0.887435	16	IL1B,PTGS2,IL1A,TNFRSF11A,PTGER3	5	31.25
GOBP_HEMATOPOIETIC_PROGENITOR_CELL_DIFFERENTIATION	0.666667	0.902405	0.0662842	-0.264539	-0.93142	121	DNAI4,SIPA1L3,SOS2,FLCN,MLLT3,HOXB3,KITLG,SIN3A,CITED2,HERC6,REST,SMPD3,ATF2,DACT2,UFL1,DHTKD1,LMBR1L,ZBTB1,SOS1,SOX4,TENT2,PTPRZ1,ANKLE1,NOTCH1,KIT,FNIP1,FLT3,BCL2,WDR7,ARL11,TREX1,EIF2AK2,ITCH,ADAR,RBM47,ABL1,GATA3,HOXB4	38	31.405
GOBP_HEMATOPOIETIC_STEM_CELL_DIFFERENTIATION	0.0587084	0.400242	0.261664	0.525792	1.42712	29	MEOX1,HSPA9,XRCC5,SRF,PUS7,METTL3,YTHDF2,EXT1,SFRP1,FOXC1,PRKDC,OSM,TP53,ACE,NFE2L2	15	51.7241
GOBP_HEMATOPOIETIC_STEM_CELL_HOMEOSTASIS	0.469548	0.832323	0.0815265	0.388894	0.976517	20	FOXA3,CCN3,NLE1,EXT1,CRISPLD1,ARHGEF5,GLIS2,EMCN,ARMCX1,UBAP2L,FSTL1	11	55
GOBP_HEMATOPOIETIC_STEM_CELL_MIGRATION	0.827916	0.949296	0.0522693	-0.361882	-0.740154	9	KIT,GPLD1,GAS6,BCL11B	4	44.4444
GOBP_HEMATOPOIETIC_STEM_CELL_MIGRATION_TO_BONE_MARROW	0.816162	0.949296	0.0554793	0.415098	0.724467	5	EXT1,JAM3	2	40
GOBP_HEMATOPOIETIC_STEM_CELL_PROLIFERATION	0.720617	0.918941	0.0590955	0.319583	0.838482	24	PIM1,PDCD2,YTHDF2,ARIH2,ACE,YJEFN3,MECOM,WNT10B,RUNX1,CD34,WNT5A,NKAP,SART3	13	54.1667
GOBP_HEME_TRANSPORT	0.143141	0.58574	0.164406	-0.638349	-1.33948	10	FLVCR2,SLC46A1,PGRMC2,FLVCR1,ABCB7	5	50
GOBP_HEMIDESMOSOME_ASSEMBLY	0.878788	0.964496	0.052057	0.367167	0.640814	5	PLEC	2	40
GOBP_HEMOGLOBIN_BIOSYNTHETIC_PROCESS	0.291165	0.729233	0.111011	-0.496341	-1.12088	13	SLC6A9,ABCB10,EIF2AK1,LDB1	4	30.7692
GOBP_HEMOGLOBIN_METABOLIC_PROCESS	0.143451	0.58574	0.168238	-0.524834	-1.26529	17	SLC6A9,ABCB10,EIF2AK1,LDB1,CAT	5	29.4118
GOBP_HEMOSTASIS	0.144509	0.587239	0.160801	0.303661	1.13053	225	ACTG1,CLIC1,PLAUR,ACTB,TFPI2,SERPINE1,MYL9,THBD,PLAT,BLOC1S4,CSRP1,SRF,CD59,PPIA,RAP2B,VCL,SERPINE2,ITGA2,ANXA5,PROS1,FLNA,ADRA2C,FOXA2,F2RL3,ST3GAL4,F2RL2,FN1,GGCX,TYRO3,GNAS,CAV1,TPH1,EMILIN2,NOS3,C1QTNF1,ILK,PRDX2,TLR4,HPS6,SELP,TBXA2R,DGKE,F11,F3,GPI,ACTN1,F12,IL6ST	48	21.3333
GOBP_HEPARAN_SULFATE_PROTEOGLYCAN_BIOSYNTHETIC_PROCESS	0.241779	0.699849	0.120985	0.44106	1.17133	26	CTNNB1,B3GALT6,EXT2,UGDH,EXTL2,EXT1,EXTL3,B3GAT3,HS3ST5,HS6ST2	10	38.4615
GOBP_HEPARAN_SULFATE_PROTEOGLYCAN_BIOSYNTHETIC_PROCESS_ENZYMATIC_MODIFICATION	0.969819	0.988284	0.0473534	0.290551	0.533964	6	HS3ST5,HS6ST2,HS3ST3B1	3	50
GOBP_HEPARAN_SULFATE_PROTEOGLYCAN_BIOSYNTHETIC_PROCESS_POLYSACCHARIDE_CHAIN_BIOSYNTHETIC_PROCESS	0.651838	0.900537	0.0640704	-0.431978	-0.854885	8	NDST1,NDST3,HS2ST1,NDST4	4	50
GOBP_HEPARAN_SULFATE_PROTEOGLYCAN_METABOLIC_PROCESS	0.213592	0.670464	0.130106	0.42758	1.18887	32	CTNNB1,B3GALT6,EXT2,UGDH,EXTL2,EXT1,EXTL3,B3GAT3,GPC1,HS3ST5,HS6ST2	11	34.375
GOBP_HEPARIN_BIOSYNTHETIC_PROCESS	0.626775	0.896013	0.0683111	-0.412375	-0.877642	11	NDST1,GLCE,NDST3,NDST4	4	36.3636
GOBP_HEPARIN_METABOLIC_PROCESS	0.75813	0.930167	0.0592219	-0.340184	-0.8057	15	NDST1,GLCE,NDST3,NDST4	4	26.6667
GOBP_HEPATICOBILIARY_SYSTEM_DEVELOPMENT	0.47767	0.834861	0.0799859	0.283176	0.990402	137	MET,PRMT5,XBP1,CCND1,FPGS,ARF6,HNRNPD,CEBPB,HPN,ELK1,ASS1,CLDN1,HGF,ITGA2,RPS15,LIMS2,RELA,MYC,PTPN3,RHBDD3,ANXA1,PNPT1,CCDC40,CDK5RAP3,CFLAR,ZMPSTE24,FBXW7,PCSK9,TGFBR3,HLX,SRSF5,MED1	32	23.3577
GOBP_HEPATIC_STELLATE_CELL_ACTIVATION	0.057732	0.397836	0.271289	0.72617	1.43705	8	ACTA2,AKAP12,GCLC,PDGFRB,RPS6KA1	5	62.5
GOBP_HEPATOCYTE_APOPTOTIC_PROCESS	0.662722	0.900537	0.0642141	0.361697	0.857687	16	KRT18,ARF6,BID,CFLAR,STK3	5	31.25
GOBP_HEPATOCYTE_DIFFERENTIATION	0.215447	0.670786	0.132846	-0.508071	-1.20333	15	HNF1B,PCK2,PROX1,PCK1,HNF4A,MESP1	6	40
GOBP_HEPATOCYTE_GROWTH_FACTOR_RECEPTOR_SIGNALING_PATHWAY	0.75	0.927925	0.0585938	0.355904	0.798693	13	MET,HGF,PTPN1	3	23.0769
GOBP_HEPOXILIN_METABOLIC_PROCESS	0.453155	0.82186	0.0819779	-0.488166	-0.998439	9	GSTM2,ALOX12B,ALOX15,ALOX15B,ALOX12	5	55.5556
GOBP_HETEROCHROMATIN_ORGANIZATION	0.260437	0.709026	0.117766	0.33929	1.09775	77	H3-3B,HDAC1,SETD7,MBD3,HDAC2,POLE3,TRIM28,CTBP1,KDM1A,PPHLN1,RRP8,SNAI1,CBX3,CENPV,BEND3,MORC2,DNMT1,CDK2,PRDM16,HELLS,RESF1,AXIN1,MECOM	23	29.8701
GOBP_HETEROPHILIC_CELL_CELL_ADHESION_VIA_PLASMA_MEMBRANE_CELL_ADHESION_MOLECULES	0.835052	0.952071	0.0553643	-0.271963	-0.799274	46	CXADR,CRB2,FAT4,PTPRD,CD209,JAML,TENM4,CD164,CRTAM,CEACAM8,CEACAM5,TENM1	12	26.087
GOBP_HETEROTYPIC_CELL_CELL_ADHESION	0.409804	0.805578	0.0888945	0.32193	1.01006	60	IL1RN,MYADM,MADCAM1,CD44,IL1B,ITGA5,BMP7,PKP2,CD47	9	15
GOBP_HEXOSE_PHOSPHATE_TRANSPORT	0.990157	0.996274	0.0454059	-0.250675	-0.475021	7	SLC37A4,SLC37A2,G6PC1,SLC37A1	4	57.1429
GOBP_HIGH_DENSITY_LIPOPROTEIN_PARTICLE_ASSEMBLY	0.14375	0.586022	0.168238	-0.555552	-1.27679	14	PRKACB,ABCA1,PRKACA,ABCA7,APOM,APOA1,NR1H2	7	50
GOBP_HIGH_DENSITY_LIPOPROTEIN_PARTICLE_CLEARANCE	0.839757	0.952481	0.0543434	-0.345164	-0.734598	11	SCARB1	2	18.1818
GOBP_HIGH_DENSITY_LIPOPROTEIN_PARTICLE_REMODELING	0.0367515	0.304293	0.321776	-0.657679	-1.58434	16	SCARB1,LIPC,ABCA5,ABCG1	4	25
GOBP_HINDBRAIN_DEVELOPMENT	0.662698	0.900537	0.0645031	0.260473	0.921525	148	HSPA5,CTNNB1,ATF5,ATIC,GART,HNRNPD,EPHB1,BMP7,FAIM2,MAP2K1,B4GALT2,ARCN1,OGDH,SERPINE2,PSMG1,KAT2A,LMX1A,SPTBN2,AARS1,NEUROG3,FOXC1,FGF2,TRNP1,CLP1,CDK5R2,KDM2B,TP53,CNTN1,PTPN11,NEUROD2,SEZ6,RPGRIP1L,HOXB2,ARL13B,KIF14,EGR2,ATP1B2,SHH,NANOS1,AHI1,KCNC1,XRCC1,ALDH1A2,SEMA4C,NLGN4X,NEUROD1,WLS	47	31.7568
GOBP_HINDBRAIN_MATURATION	0.840237	0.952481	0.0530213	-0.411164	-0.706483	5	RERE	2	40
GOBP_HINDBRAIN_MORPHOGENESIS	0.826613	0.949296	0.054794	0.278125	0.804098	41	HSPA5,FAIM2,MAP2K1,SERPINE2,SPTBN2,TRNP1	6	14.6341
GOBP_HINDBRAIN_RADIAL_GLIA_GUIDED_CELL_MIGRATION	0.33652	0.767779	0.0988903	-0.546446	-1.11764	9	RERE,RBFOX2,CEND1,CTNNA2	4	44.4444
GOBP_HINDBRAIN_TANGENTIAL_CELL_MIGRATION	0.654545	0.900537	0.0659816	0.502035	0.876197	5	EPHB1	2	40
GOBP_HINDGUT_DEVELOPMENT	0.742747	0.925683	0.057853	-0.399928	-0.791457	8	HOXA13,IFT172	2	25
GOBP_HINDLIMB_MORPHOGENESIS	0.616327	0.891849	0.0694481	0.323223	0.898768	35	CTNNB1,HOXD10,MED1,WNT3,CHD7,RARG,RPGRIP1L,PITX1,TP63,TWIST1,SHH,MSX1	12	34.2857
GOBP_HIPPOCAMPAL_NEURON_APOPTOTIC_PROCESS	0.876768	0.964094	0.052163	0.371479	0.64834	5	CX3CL1	2	40
GOBP_HIPPOCAMPUS_DEVELOPMENT	0.635081	0.898991	0.0673624	-0.282312	-0.922749	79	HSD3B2,FGF13,PHLPP2,PTEN,HSD3B1,RARA,BBS2,PAFAH1B1,CRKL,EZH1,MDK,PROX1,CASP3,BCAN,MKKS,TENT2	16	20.2532
GOBP_HIPPO_SIGNALING	0.16499	0.618205	0.153159	-0.419719	-1.2136	40	PJA2,WWC3,NEK8,MAPK14,AMOT,FRMD1,MOB3B,MOB1A,FAT4,LATS1,STK4,AMOTL2	12	30
GOBP_HISTAMINE_METABOLIC_PROCESS	0.201183	0.659559	0.135741	-0.732201	-1.25811	5	HNMT	2	40
GOBP_HISTAMINE_PRODUCTION_INVOLVED_IN_INFLAMMATORY_RESPONSE	0.0289994	0.26621	0.352488	-0.71612	-1.50267	10	SNX4,SNX6,VAMP2,VAMP8,SNAP23,LYN,VAMP3,VAMP7	8	80
GOBP_HISTAMINE_SECRETION	0.0132212	0.168142	0.38073	-0.714571	-1.56141	12	SNX4,EDN1,SNX6,VAMP2,VAMP8,SNAP23,LYN,VAMP3,VAMP7	9	75
GOBP_HISTAMINE_TRANSPORT	0.03056	0.27363	0.352488	-0.67021	-1.58734	15	SNX4,EDN1,SNX6,VAMP2,VAMP8,SNAP23,LYN,VAMP3,VAMP7,BTK,SLC22A3	11	73.3333
GOBP_HISTIDINE_CATABOLIC_PROCESS	0.601547	0.885949	0.0679923	-0.447863	-0.886321	8	HNMT	2	25
GOBP_HISTIDINE_METABOLIC_PROCESS	0.89858	0.967388	0.0512184	-0.328246	-0.698592	11	HNMT	2	18.1818
GOBP_HISTONE_ARGININE_METHYLATION	0.2	0.658581	0.135002	0.563747	1.25264	12	PRMT1,PRMT5,COPRS,PRMT6	4	33.3333
GOBP_HISTONE_CITRULLINATION	0.182857	0.636604	0.140406	-0.772403	-1.26829	4	PADI2	2	50
GOBP_HISTONE_DEACETYLATION	0.411765	0.805578	0.0886261	0.301468	1.01188	97	MORF4L2,SDR16C5,SFPQ,HDAC1,MTA2,PRMT6,MBD3,HDAC2,WDR5,RBM14,CHD4,CTBP1,BRMS1,RRP8,SAP30BP,KAT2A,RBBP7,MIER2,RCOR1,PER1,SKI,APLNR,BRMS1L,PRKD1,TP53,JDP2	26	26.8041
GOBP_HISTONE_DEPHOSPHORYLATION	0.338491	0.769038	0.0992333	-0.5639	-1.11596	8	PPP4R3B,EYA2	2	25
GOBP_HISTONE_DEUBIQUITINATION	0.255446	0.708163	0.118815	0.395178	1.14447	40	SF3B5,ENY2,TRRAP,TAF9,KAT2A,TAF5L,SF3B3,USP36,SUPT7L,EPOP,USP15,UIMC1,TAF2,TAF12	14	35
GOBP_HISTONE_EXCHANGE	0.127953	0.559775	0.173748	0.522465	1.29532	19	CENPW,PSME4,NASP,ZNHIT1,VPS72,HJURP,ITGB3BP,CHD5,DMAP1	9	47.3684
GOBP_HISTONE_H2A_ACETYLATION	0.138462	0.579269	0.164406	0.492953	1.28291	23	MORF4L2,ACTB,RUVBL2,RUVBL1,MRGBP,ACTL6A,TRRAP,MEAF6,VPS72,EP400	10	43.4783
GOBP_HISTONE_H2A_K119_MONOUBIQUITINATION	0.466151	0.830545	0.0810802	-0.507587	-1.00451	8	PCGF5,PCGF2,RNF2,PCGF3,BMI1,TRIM37	6	75
GOBP_HISTONE_H2A_K63_LINKED_UBIQUITINATION	0.237425	0.694848	0.125033	0.658568	1.21029	6	OTUB2,OTUB1,TRIP12	3	50
GOBP_HISTONE_H2A_MONOUBIQUITINATION	0.956341	0.984865	0.0494905	-0.281941	-0.679713	17	PCGF5,CUL4B,PCGF2,RNF2,PCGF3,BCOR,BMI1,TRIM37,SKP1	9	52.9412
GOBP_HISTONE_H2A_PHOSPHORYLATION	0.765182	0.933082	0.0585938	0.404821	0.774063	7	SMARCA5,ZMPSTE24	2	28.5714
GOBP_HISTONE_H2A_UBIQUITINATION	0.540206	0.862291	0.0766747	-0.357344	-0.945756	26	UBR2,PCGF5,UBE2A,DTX3L,CUL4B,UBE2B,PCGF2,RNF2	8	30.7692
GOBP_HISTONE_H2B_UBIQUITINATION	0.827184	0.949296	0.0530213	0.333365	0.740731	12	PAF1,CDC73,LEO1,RNF40	4	33.3333
GOBP_HISTONE_H3_ACETYLATION	0.406061	0.804109	0.0911073	-0.315302	-1.02192	75	HDAC5,KAT2B,ATXN7,KAT6B,BRPF3,SMAD4,SIN3A,ING4,LDB1,PBXIP1,JADE2,KMT2A,PIWIL2,KAT7,SPHK2,KAT6A,WBP2,TAF4,YEATS2,ZNF451,KAT14,GATA3,TAF5,ZZZ3	24	32
GOBP_HISTONE_H3_DEACETYLATION	0.525988	0.855515	0.0785029	-0.3949	-0.952039	17	HDAC5,HDAC9,HDAC6,HDAC11	4	23.5294
GOBP_HISTONE_H3_K14_ACETYLATION	0.64375	0.899401	0.0683111	-0.342388	-0.874289	22	BRPF3,KMT2A,PIWIL2,KAT7,WBP2,YEATS2,KAT14,GATA3,ZZZ3	9	40.9091
GOBP_HISTONE_H3_K27_DEMETHYLATION	0.892929	0.966575	0.0513223	0.36132	0.630609	5	KDM6B,PHF8,UTY	3	60
GOBP_HISTONE_H3_K27_METHYLATION	0.979757	0.991666	0.0471642	-0.250508	-0.619128	19	H1-2,EZH1,OGT	3	15.7895
GOBP_HISTONE_H3_K27_TRIMETHYLATION	0.789675	0.941625	0.0544556	-0.374621	-0.766208	9	H1-2	2	22.2222
GOBP_HISTONE_H3_K36_DEMETHYLATION	0.775551	0.936581	0.0574877	0.368499	0.773711	10	RIOX1,RIOX2,KDM2B,KDM2A,PHF8,KDM8	6	60
GOBP_HISTONE_H3_K36_METHYLATION	0.497967	0.841546	0.0802023	-0.408033	-0.966393	15	ASH1L,NSD3,NSD1,PRDM7,SETMAR	5	33.3333
GOBP_HISTONE_H3_K36_TRIMETHYLATION	0.909457	0.968265	0.0502948	0.346625	0.637014	6	IWS1,BRD4	2	33.3333
GOBP_HISTONE_H3_K4_DEMETHYLATION	0.305155	0.741431	0.109684	0.579136	1.14608	8	RIOX1,RIOX2,KDM1A,KDM1B	4	50
GOBP_HISTONE_H3_K4_DEMETHYLATION_TRIMETHYL_H3_K4_SPECIFIC	0.828283	0.949296	0.054794	0.404239	0.705515	5	RIOX1	2	40
GOBP_HISTONE_H3_K4_DIMETHYLATION	0.344488	0.773205	0.0992333	-0.594905	-1.12733	7	KMT2A	2	28.5714
GOBP_HISTONE_H3_K4_METHYLATION	0.521127	0.853787	0.0772747	-0.300558	-0.968955	70	H1-2,SMAD4,KMT2E,ASH1L,ARID4A,KANSL3,ASH2L,KANSL2,NFYC,GFI1,TET2,KMT2A,KMT2C,NFYB,OGT,PRDM7,SETMAR,PYGO2,RTF1,KANSL1,GATA3,TET3,MEN1,KDM6A,BCOR	25	35.7143
GOBP_HISTONE_H3_K4_MONOMETHYLATION	0.0669216	0.425526	0.24134	-0.698159	-1.42794	9	KMT2A,KMT2C	2	22.2222
GOBP_HISTONE_H3_K4_TRIMETHYLATION	0.0379	0.309657	0.321776	-0.586902	-1.49865	22	H1-2,KMT2E,ARID4A,NFYC,TET2,KMT2A,NFYB,OGT,PRDM7,RTF1,TET3	11	50
GOBP_HISTONE_H3_K9_ACETYLATION	0.20404	0.662191	0.13649	-0.50496	-1.21644	16	HDAC5,KAT2B,SMAD4,KMT2A,PIWIL2,SPHK2,ZNF451,GATA3	8	50
GOBP_HISTONE_H3_K9_DEMETHYLATION	0.140562	0.582146	0.166934	-0.578317	-1.306	13	KDM3A,KDM4A,KDM4B,KDM4C,KDM3B,HR	6	46.1538
GOBP_HISTONE_H3_K9_DIMETHYLATION	0.673228	0.904146	0.0633597	-0.442583	-0.838682	7	KDM3A	2	28.5714
GOBP_HISTONE_H3_K9_METHYLATION	0.893574	0.966575	0.0510114	0.264398	0.756889	39	LMNA,SETD7,KDM1A,BEND3,DNMT1,PRDM16,SMARCB1,PIH1D1,MECOM,MYB,SUV39H2,PRDM5,SUV39H1,RIF1,EHMT2,ZNF274,PRDM12,EHMT1,H1-5,DNMT3B,BRCA1	21	53.8462
GOBP_HISTONE_H3_K9_MODIFICATION	0.403689	0.802763	0.0922597	-0.334429	-1.02091	53	HDAC5,KDM3A,KAT2B,SMAD4,ASH1L,KDM4A,ARID4A,SETDB2,KMT2A,PIWIL2,KDM4C,SPHK2,ATRX	13	24.5283
GOBP_HISTONE_H3_K9_TRIMETHYLATION	0.928983	0.97451	0.0471642	0.278849	0.674866	17	LMNA,BEND3,SMARCB1,PIH1D1	4	23.5294
GOBP_HISTONE_H4_ACETYLATION	0.100592	0.504672	0.197822	0.386511	1.24916	73	MORF4L2,ACTB,RUVBL2,RUVBL1,MRGBP,ACTL6A,WDR5,HCFC1,TRIM16,IWS1,CTBP1,NAA50,TRRAP,PHF20,KAT2A,MEAF6,ZMPSTE24,BEND3,MCRS1,VPS72,JADE3,ING5,PER1,SMARCB1,EP400,PIH1D1	26	35.6164
GOBP_HISTONE_H4_DEACETYLATION	0.670146	0.90356	0.0664364	0.412975	0.840265	9	HDAC1,HDAC2,RCOR1	3	33.3333
GOBP_HISTONE_H4_K12_ACETYLATION	0.800774	0.944514	0.0543434	-0.369398	-0.731038	8	ING4,JADE2,KAT7	3	37.5
GOBP_HISTONE_H4_K16_ACETYLATION	0.550607	0.865691	0.0747385	-0.35116	-0.939347	27	KANSL3,KANSL2,MSL2,ING4,JADE2,MSL1,KMT2A,KAT7,OGT	9	33.3333
GOBP_HISTONE_H4_K20_METHYLATION	0.736111	0.924183	0.059476	0.359839	0.807523	13	SMYD5,PWP1,KMT5A,BEND3	4	30.7692
GOBP_HISTONE_H4_K20_TRIMETHYLATION	0.703093	0.912901	0.0635008	0.415233	0.821726	8	SMYD5,PWP1,BEND3	3	37.5
GOBP_HISTONE_H4_K5_ACETYLATION	0.721893	0.918941	0.0601186	0.34606	0.820608	16	WDR5,HCFC1,PHF20,MEAF6,MCRS1,JADE3,ING5	7	43.75
GOBP_HISTONE_H4_R3_METHYLATION	0.0174139	0.19606	0.352488	0.813273	1.55507	7	PRMT1,PRMT5,COPRS,PRMT6	4	57.1429
GOBP_HISTONE_LYSINE_DEMETHYLATION	0.702429	0.912901	0.0626618	-0.320141	-0.856372	27	KDM3A,KDM4A,KDM4B,KDM5A,KDM4C,KDM3B,UBE2B	7	25.9259
GOBP_HISTONE_METHYLATION	0.198413	0.657933	0.137251	0.312809	1.11386	158	LMNA,CTNNB1,DOT1L,PRMT1,PRMT5,SETD7,COPRS,TRMT112,PRMT6,PAF1,NTMT1,CHTOP,WDR5,HCFC1,PHF19,FBL,IWS1,KDM1A,SMYD5,PHF20,RRP8,PWP1,NNMT,DPY30,NELFE,KMT5A,GCG,PAGR1,BEND3,SMYD3,MCRS1,SETD6,JMJD4,DNMT1,SMYD2,PRDM16,SMARCB1,PIH1D1	38	24.0506
GOBP_HISTONE_MODIFICATION	0.162362	0.614205	0.147331	0.274314	1.09359	488	LMNA,MORF4L2,UBE2N,SDR16C5,CTNNB1,DOT1L,PRMT1,SFPQ,PRMT5,NOC2L,HDAC1,PARK7,MTA2,GTF2B,ACTB,SETD7,COPRS,TRMT112,RIOX1,RIOX2,RUVBL2,SET,SF3B5,RUVBL1,PRMT6,IL1B,PAF1,NTMT1,RAPGEF3,MBD3,CHTOP,HDAC2,MRGBP,POLE3,ACTL6A,WDR5,DDB1,HCFC1,RBM14,PHF19,TRIM16,ENY2,FBL,CHD4,PPP4C,IWS1,MLLT1,JMJD6,CTBP1,CDC73,KDM1A,SMYD5,NAA50,TRRAP,BRMS1,PHF20,RRP8,TAF9,SAP30BP,VRK1,PRKAA2,PWP1,RPS6KA4,NNMT,DPY30,THAP7,OTUB2,…	121	24.7951
GOBP_HISTONE_MONOUBIQUITINATION	0.894094	0.966575	0.0516356	-0.277732	-0.750186	29	PCGF5,WAC,RAG1,DTX3L,CUL4B,RNF20,PCGF2,RNF2	8	27.5862
GOBP_HISTONE_MRNA_CATABOLIC_PROCESS	0.539216	0.861441	0.0741759	0.407393	0.948039	15	EXOSC4,SSB,LSM1,MTPAP,UPF1	5	33.3333
GOBP_HISTONE_MRNA_METABOLIC_PROCESS	0.208092	0.665201	0.131458	0.45701	1.19904	24	EXOSC4,SSB,LSM10,LSM1,CPSF2,MTPAP,CPSF3,SLBP,UPF1	9	37.5
GOBP_HISTONE_PHOSPHORYLATION	0.969388	0.988284	0.048022	-0.229611	-0.6747	45	FMR1,PPP4R3B,MAPK3,PRKCB,PRKCD,PRKAA1,UBE2B,RPS6KA5	8	17.7778
GOBP_HISTONE_SERINE_PHOSPHORYLATION	0.671906	0.903946	0.0633597	0.393548	0.852001	11	VRK1,PRKAA2,RPS6KA4,AURKB	4	36.3636
GOBP_HISTONE_THREONINE_PHOSPHORYLATION	0.973684	0.990007	0.0474483	0.278947	0.533377	7	VRK1,HASPIN,CHEK1	3	42.8571
GOBP_HISTONE_UBIQUITINATION	0.605313	0.887353	0.0667426	0.301709	0.907372	47	UBE2N,PARK7,PAF1,DDB1,CDC73,KDM1A,OTUB2,LEO1,OTUB1,KDM2B,PCGF6,RNF40,DDB2,TRIP12,PCGF1,UHRF1	16	34.0426
GOBP_HIS_PURKINJE_SYSTEM_DEVELOPMENT	0.477318	0.834861	0.0808589	-0.595663	-1.0235	5	DSG2,HOPX,TBX3	3	60
GOBP_HOMEOSTASIS_OF_NUMBER_OF_CELLS	0.0574468	0.396228	0.276501	-0.305663	-1.17571	277	LRRC19,BCL2L11,ACVR1B,SLC40A1,NAPEPLD,SFXN1,SP3,ACVR2A,THRA,IL7,SOS2,GCNT4,HOXB6,MAPK14,KITLG,KMT2E,NCSTN,B2M,FOXO3,ARID4A,CITED2,HMOX1,LGR4,TRAF3IP2,ABCB10,LGALS9,ADGRG1,LDB1,DMTN,TNFAIP3,HOXA5,WDR48,RAG1,ISG15,ARNT,LPCAT3,UFL1,TRIM10,CASP3,KAT7,P2RX7,SLC11A2,SOS1,SOX4,FLVCR1,EPAS1,GPR174,INPP5D,PIK3CD,RIPK3,EMX1,CX3CR1,NOTCH1,IKZF1,KIT,PTBP3,IL20RB,FLT3,ZFP36L1,IREB2,BCL2,RB1,SH2B3,FAM210B,DNAS…	82	29.6029
GOBP_HOMEOSTASIS_OF_NUMBER_OF_CELLS_WITHIN_A_TISSUE	0.830928	0.950329	0.0555947	-0.294968	-0.78067	26	IL7,P2RX7,NOTCH1,IL20RB,BCL2,VPS54,SASH3,LIPA,CSF1	9	34.6154
GOBP_HOMEOSTATIC_PROCESS	0.000354094	0.012609	0.498493	-0.27851	-1.2047	1735	ENPP1,LRRC19,ANK3,SLC16A1,APPL2,PLA2G12B,BCL2L11,HKDC1,SCARB1,LIPC,NR5A2,SLC1A1,ACVR1B,OIT3,P2RY4,EDN2,SLC40A1,PPARGC1A,SLC22A5,SLC9A3,SLC4A4,BMP8A,FRRS1,PBLD,PDK2,TLCD4,P2RX4,ADCY6,KCNJ2,MAP2K6,GSTM2,ACOX1,TRPV3,PLCL2,EGLN1,GATM,KDM3A,NAPEPLD,ABCA5,PRKACB,SESN3,SFXN1,SLC35G1,NR1D2,IFIT1,LARGE1,SP3,SESN2,ZBTB7B,ACACB,SLC30A4,XK,SLC46A1,MTM1,INSR,ACVR2A,HDAC9,NR1H4,SCTR,CYB561A3,THRA,PCK2,CCL28,ST…	535	30.8357
GOBP_HOMOCYSTEINE_METABOLIC_PROCESS	0.63655	0.898991	0.0681513	-0.406255	-0.887708	12	CBS,MMUT,CTH,DPEP1,MPST,CPS1,TST	7	58.3333
GOBP_HOMOLOGOUS_CHROMOSOME_PAIRING_AT_MEIOSIS	0.659794	0.900537	0.0665892	-0.297227	-0.899165	51	TEX11,AGO4,UBE2B,MLH3,MRE11,MEIOB,DMC1,ZCWPW1,RAD21,SIRT7,P3H4,BRIP1	12	23.5294
GOBP_HOMOLOGOUS_CHROMOSOME_SEGREGATION	0.408907	0.805578	0.0908241	-0.325326	-1.01636	61	TEX11,CENPC,AGO4,ESPL1,FMN2,UBE2B,MLH3,MRE11,MEIOB,DMC1,ZCWPW1,RAD21,SIRT7,P3H4,BRIP1,TERF1,SYCP2,ATM,CCNB1IP1	19	31.1475
GOBP_HOMOLOGOUS_RECOMBINATION	0.330661	0.763946	0.102822	-0.341403	-1.05324	56	TEX11,UBR2,RMI1,CNTD1,UBE2B,MLH3,MRE11,PRDM7,MEIOB,DMC1,CENPS,RAD21,NUCKS1,FANCM,RAD50,SLX4,BRIP1,KLHDC3,CORT,RAD51AP1	20	35.7143
GOBP_HOMOPHILIC_CELL_ADHESION_VIA_PLASMA_MEMBRANE_ADHESION_MOLECULES	0.778443	0.937821	0.0571259	-0.245315	-0.902339	170	PCDH20,IGSF9,PTPRR,CDHR5,CLSTN1,CDHR2,DSG2,PTPRG,FAT4,CDH1,CDH8,PCDHGB3,PCDH18,BSG,PCDHB3,PCDHGB6,CNTN4,CDH16,CDHR1,PCDHB13,CDH6,CEACAM5,CNTN2,PLXNB2,PCDHB14,PIK3CB,PTPRT,PCDHB5,PLXNB3,PCDHGA7,PCDHB11,PCDHA4,PCDHA10,PCDH12,PCDHB4,CDH23,CDH17,VSTM2L,CDH13,PCDHGA10,NECTIN3,PCDHGA11,PCDH11X,CEACAM6,PCDHB6,CELSR3,ROBO4,CDH2,PCDHB1	49	28.8235
GOBP_HOMOTYPIC_CELL_CELL_ADHESION	0.112205	0.531255	0.186433	0.36395	1.20715	91	ACTG1,CLIC1,PLAUR,ACTB,MYL9,BLOC1S4,CSRP1,PPIA,RAP2B,VCL,PKP2,CD99,SERPINE2,FLNA,FN1,TYRO3,GNAS,EMILIN2,C1QTNF1,DSC2,ILK,ACTN1,IL6ST,ITGB3,TJP2	25	27.4725
GOBP_HORMONE_BIOSYNTHETIC_PROCESS	0.0143263	0.177479	0.38073	-0.459338	-1.43746	62	HSD3B2,DHRS11,DIO3,CLCN2,HSD17B11,DGKQ,HSD17B2,BMP5,REST,HSD3B1,H6PD,ATP1A1,GFI1,HFE,ARNT	15	24.1935
GOBP_HORMONE_CATABOLIC_PROCESS	0.638945	0.899134	0.0673624	-0.40554	-0.863095	11	DIO3,HSD17B11	2	18.1818
GOBP_HORMONE_MEDIATED_SIGNALING_PATHWAY	0.0628803	0.412482	0.257206	-0.332952	-1.22731	175	APPL2,NR5A2,RXRA,KDM3A,PAQR8,NR1D2,PLPP1,TRIM68,PADI2,THRA,NR3C1,SRC,NR1H3,ZMIZ1,RNF14,GPER1,PRMT2,ESRRA,HDAC6,PAK1,PPARG,PPARGC1B,LGR4,RARA,ACSL1,PGRMC2,NR3C2,THRB,PPARA,PRLR,UFL1,LATS1,ZNF366,SSTR2,KDM4C,NCOA4,GHR,NCOR2,ARID1A,APPL1,CALCOCO1,RNF6,CNOT1,WBP2,VPS11,ADIPOR1,NCOA1,YWHAH,CNOT2,SSTR1,ESRRG,NCOR1,FOXH1	53	30.2857
[truncated: 5,737 more rows]

## Sheet: KEGG
pathway	pval	padj	log2err	ES	NES	size	leadingEdge	enriched_genes	percent_coverage
[truncated: 186 more rows]
