# Supplementary material for: Fecal microbiota transplantation promotes type 2 mucosal immune responses with colonic epithelium proliferation in patients with recurrent Clostridioides difficile
Source: JCI Insight. 2025 Nov 18;11(1):e195678. doi: 10.1172/jci.insight.195678 (PMC12890483; doi:10.1172/jci.insight.195678)
Supplement: Supporting data values [file jciinsight-11-195678-s111.xlsx]

## Sheet: Table 1
sid	age	gender	race	BMI	Number of Recurrences Prior to FMT	Vancomycin Use Prior to Enrollment	IBD	IBD Type	CDI Recurrence up to Follow-up	Antibiotic Use Between FMT and Follow-up	Antibiotic Use at Follow-up
CDF-301	56	Female	White	46.3723	2	Yes	No	NA	No	0	0
CDF-302	75	Female	White	25.7389	5	Yes	No	NA	No	0	0
CDF-303	72	Female	White	29.1487	3	No	No	NA	No	0	0
CDF-304	73	Female	White	26.9141	3	Yes	No	NA	No	0	0
CDF-305	78	Male	White	32.0198	3	Yes	No	NA	No	0	0
CDF-306	63	Male	White	20.3633	3	Yes	Yes	Crohn's Disease	No	0	0
CDF-307	78	Female	White	23.6276	2	Yes	No	NA	No	0	0
CDF-309	54	Female	White	38.1762	3	Yes	No	NA	No	0	0
CDF-310	49	Female	White	28.1701	2	Yes	No	NA	No	0	0
CDF-311	44	Female	White	31.9903	2	Yes	No	NA	No	0	0
CDF-313	67	Male	White	31.4076	3	No	No	NA	No	0	0
CDF-315	60	Male	White	32.9929	1	No	No	NA	No	0	0
CDF-316	66	Male	White	31.8662	2	No	No	NA	No	0	0
CDF-317	46	Male	White	24.4086	2	Yes	No	NA	No	0	0
CDF-318	76	Female	White	26.5066	4	No	No	NA	No	0	0
CDF-319	80	Female	White	29.4281	5	No	No	NA	No	0	0

## Sheet: Fig. 1A
Filename	MDS1	MDS2	PatientID	FMT_Status	IBD_Status
C301_1	-0.249997	0.372933	301	Pre-FMT	No
C301_2	-0.573662	-0.0591721	301	Post-FMT	No
C302_1	0.106982	1.05211	302	Pre-FMT	No
C302_2	-0.683837	0.648144	302	Post-FMT	No
C303_1	0.253278	1.47387	303	Pre-FMT	No
C303_2	-0.932841	-0.154964	303	Post-FMT	No
C304_1	0.933369	-0.598643	304	Pre-FMT	No
C304_2	-0.425597	-0.124302	304	Post-FMT	No
C305_1	1.14352	0.684514	305	Pre-FMT	No
C305_2	-0.779299	0.465866	305	Post-FMT	No
C306_1	1.30225	-0.226068	306	Pre-FMT	IBD
C306_2	1.12083	-0.667692	306	Post-FMT	IBD
C307_1	0.631925	0.996403	307	Pre-FMT	No
C307_2	-0.87649	-0.066457	307	Post-FMT	No
C309_1	0.928361	-0.0110979	309	Pre-FMT	No
C309_2	-0.62341	-0.161839	309	Post-FMT	No
C310_1	0.407781	-0.616573	310	Pre-FMT	No
C310_2	-0.605005	-0.3135	310	Post-FMT	No
C311_1	-0.070509	0.730188	311	Pre-FMT	No
C311_2	-0.793948	-0.355625	311	Post-FMT	No
C313_1	0.904617	-0.276121	313	Pre-FMT	No
C313_2	-0.61349	-0.262586	313	Post-FMT	No
C315_1	0.692589	-0.91009	315	Pre-FMT	No
C315_2	-0.516886	-0.513101	315	Post-FMT	No
C316_1	0.992406	0.0906512	316	Pre-FMT	No
C316_2	-0.653794	-0.0507493	316	Post-FMT	No
C317_1	0.224226	-0.269338	317	Pre-FMT	No
C317_2	-0.510088	-0.319177	317	Post-FMT	No
C318_1	0.439046	-0.230933	318	Pre-FMT	No
C318_2	-0.770286	-0.163784	318	Post-FMT	No
C319_1	0.440348	0.0933071	319	Pre-FMT	No
C319_2	-0.842386	-0.256171	319	Post-FMT	No

## Sheet: Fig. 1B
Filename	Observed_ASVs	PatientID	FMT_Status	IBD_Status
C301_1	304	301	Pre-FMT	No
C301_2	168	301	Post-FMT	No
C302_1	245	302	Pre-FMT	No
C302_2	322	302	Post-FMT	No
C303_1	388	303	Pre-FMT	No
C303_2	240	303	Post-FMT	No
C304_1	41	304	Pre-FMT	No
C304_2	129	304	Post-FMT	No
C305_1	111	305	Pre-FMT	No
C305_2	202	305	Post-FMT	No
C306_1	24	306	Pre-FMT	IBD
C306_2	32	306	Post-FMT	IBD
C307_1	275	307	Pre-FMT	No
C307_2	139	307	Post-FMT	No
C309_1	60	309	Pre-FMT	No
C309_2	120	309	Post-FMT	No
C310_1	88	310	Pre-FMT	No
C310_2	155	310	Post-FMT	No
C311_1	124	311	Pre-FMT	No
C311_2	117	311	Post-FMT	No
C313_1	40	313	Pre-FMT	No
C313_2	124	313	Post-FMT	No
C315_1	42	315	Pre-FMT	No
C315_2	130	315	Post-FMT	No
C316_1	67	316	Pre-FMT	No
C316_2	196	316	Post-FMT	No
C317_1	137	317	Pre-FMT	No
C317_2	122	317	Post-FMT	No
C318_1	80	318	Pre-FMT	No
C318_2	244	318	Post-FMT	No
C319_1	98	319	Pre-FMT	No
C319_2	232	319	Post-FMT	No

## Sheet: Fig. 1C
FMT_Status	Bacillota	Bacteroidota	Fusobacteriota	Pseudomonadota	Verrucomicrobiota	Phyla <1%	Unassigned
Pre-FMT	26.9378	14.0534	8.14256	42.52	5.25496	3.08435	0.00691371
Post-FMT	22.2722	57.3783	2.10825	14.8169	1.78584	1.63168	0.00674364

## Sheet: Fig. 1D
Sample	PatientID	FMT_Status	Bacillota	Bacteroidota	Fusobacteriota	Pseudomonadota	Verrucomicrobiota	Phyla <1%	Unassigned
C318_1	318	Pre-FMT	5.3978	0.240808	0	94.1039	0	0.257479	0
C317_1	317	Pre-FMT	14.2004	1.73519	1.2533	82.5051	0.00549692	0.300498	0
C313_1	313	Pre-FMT	1.31734	20.0937	0	76.0911	2.21119	0.286705	0
C311_1	311	Pre-FMT	67.8735	8.15944	1.16797	13.2316	0	9.56756	0
C319_1	319	Pre-FMT	62.806	1.19929	1.58363	34.3719	0	0.0391459	0
C307_1	307	Pre-FMT	31.7896	1.67678	1.71937	62.6708	0.0408105	2.07779	0.0248412
C309_1	309	Pre-FMT	9.90051	25.0557	6.13141	57.5859	0	1.3235	0.00302861
C306_1	306	Pre-FMT	27.297	0.0127863	15.2176	57.4727	0	0	0
C316_1	316	Pre-FMT	52.2604	0	18.769	10.0259	18.0439	0.900747	0
C301_1	301	Pre-FMT	51.8927	4.62688	0.57361	41.1353	0.014476	1.75702	0
C305_1	305	Pre-FMT	8.04608	49.0055	14.8645	8.25848	19.7498	0.0756008	0
C302_1	302	Pre-FMT	48.6791	4.78943	0.194938	39.2481	0	7.01778	0.0705811
C304_1	304	Pre-FMT	5.51981	43.8188	8.05042	28.9747	7.74094	5.89534	0
C310_1	310	Pre-FMT	5.65363	0.332566	41.6679	4.5229	33.6252	14.1979	0
C303_1	303	Pre-FMT	23.1582	31.9456	0.142544	37.2614	2.6475	4.8326	0.0121684
C315_1	315	Pre-FMT	15.2124	32.1627	18.9447	32.8602	0	0.819997	0
C304_2	304	Post-FMT	9.66174	6.31388	0.12728	83.5384	0.0173564	0.341343	0
C311_2	311	Post-FMT	14.9964	79.8366	0	3.83044	0.011092	1.32549	0
C309_2	309	Post-FMT	18.697	79.2706	0	1.28412	0	0.748315	0
C319_2	319	Post-FMT	19.0653	74.853	0	4.48396	1.01153	0.586185	0
C310_2	310	Post-FMT	24.7794	71.4531	0	3.35105	0	0.416445	0
C317_2	317	Post-FMT	15.8756	71.2811	0	11.9338	0	0.909502	0
C306_2	306	Post-FMT	18.7568	66.6187	7.26664	6.94742	0	0.410426	0
C301_2	301	Post-FMT	28.1967	64.8361	3.58537	2.90565	0.109361	0.366781	0
C307_2	307	Post-FMT	36.9592	61.4843	0.00387657	0.581486	0	0.947821	0.0232594
C303_2	303	Post-FMT	35.8524	59.8671	0	0.632899	1.11595	2.52765	0.0039433
C313_2	313	Post-FMT	9.73988	55.2015	0	34.5566	0	0.502056	0
C302_2	302	Post-FMT	29.8373	54.9678	10.1094	2.35524	0.0072469	2.66142	0.0615987
C318_2	318	Post-FMT	36.3727	47.9519	0	14.0185	0	1.64126	0.0155865
C305_2	305	Post-FMT	9.01448	45.3655	0	18.7591	26.2905	0.566915	0.00351031
C315_2	315	Post-FMT	9.26567	41.5016	12.6394	35.8365	0.0103914	0.74645	0
C316_2	316	Post-FMT	39.2847	37.2506	0	12.0559	0	11.4088	0

## Sheet: Fig. 1E
FMT_Status	Acholeplasmataceae	Acidaminococcaceae	Akkermansiaceae	Bacteroidaceae	Barnesiellaceae	Clostridiaceae	Enterobacteriaceae	Fusobacteriaceae	Lachnospiraceae	Marinifilaceae	Oscillospiraceae	Peptostreptococcaceae	Prevotellaceae	Rikenellaceae	Ruminococcaceae	Sutterellaceae	Tannerellaceae	Veillonellaceae	Families <1%	Unassigned
Pre-FMT	1.03535	2.01624	5.23612	8.13637	0.00500411	4.68406	37.6166	8.01541	5.74045	0.0118382	0.421741	1.13479	2.55984	0.194819	0.547675	1.68452	2.69613	5.8277	9.93752	2.49779
Post-FMT	0.00127475	0.867448	1.78271	43.9831	1.62487	0.182633	10.8312	2.10825	10.8133	1.2731	1.90879	0.117444	0.716579	4.83086	5.78101	2.29614	4.55918	0.415294	3.6039	2.30298

## Sheet: Fig. 1F
Sample	PatientID	FMT_Status	Acholeplasmataceae	Acidaminococcaceae	Akkermansiaceae	Bacteroidaceae	Barnesiellaceae	Clostridiaceae	Enterobacteriaceae	Fusobacteriaceae	Lachnospiraceae	Marinifilaceae	Oscillospiraceae	Peptostreptococcaceae	Prevotellaceae	Rikenellaceae	Ruminococcaceae	Sutterellaceae	Tannerellaceae	Veillonellaceae	Families <1%	Unassigned
C318_1	318	Pre-FMT	0	0.0259331	0	0.0574234	0.00740947	0.0277855	93.3685	0	0.613133	0	0.0185237	0.00740947	0.0611281	0.0870612	0.0333426	0.513105	0.0277855	2.72298	2.31731	0.111142
C317_1	317	Pre-FMT	0	0.159411	0.00549692	0.85752	0.0696277	9.20918	81.8803	1.2533	0.245529	0.0403108	0.0219877	0.240032	0.677954	0.0494723	0.104442	0.0439754	0.0366461	2.07967	2.60188	0.423263
C313_1	313	Pre-FMT	0	0	2.21119	14.5995	0	0	75.4633	0	0.0449733	0	0	0	0	0.0637122	0	0	5.43053	0.356039	1.52347	0.307318
C307_1	307	Pre-FMT	0	0.014195	0.0106462	0.491501	0	20.4514	59.2054	0.727492	0.18276	0	0.033713	0.0159693	0.789595	0.0319387	0.12598	0.00887185	0	2.1186	12.7755	3.01643
C306_1	306	Pre-FMT	0	0	0	0.0127863	0	0.127863	57.1092	15.2176	0.14065	0	0	0.0127863	0	0	0.023746	0	0	25.9745	1.38092	0
C309_1	309	Pre-FMT	0	2.117	0	0.0454291	0.00302861	0	54.898	6.13141	1.2387	0	0	0	0.080258	0	0	0	24.9194	4.42782	5.16831	0.970668
C305_1	305	Pre-FMT	0	0.0108001	19.7498	48.8471	0	0	7.77788	14.8645	1.63982	0	0.0648006	0.00540005	0.115201	0.0288003	0.0324003	0	0	2.71983	1.78922	2.35442
C310_1	310	Pre-FMT	0	3.1405	33.6252	0.237291	0	0.0143812	3.11354	41.6679	1.05343	0	0.00359531	0.00898828	0.0251672	0	0.0701086	1.26555	0.0701086	0.404473	14.8774	0.422449
C304_1	304	Pre-FMT	0	2.63064	7.74094	36.7949	0	0	27.0197	8.05042	1.72671	0	0.132098	0	7.02383	0	0.00754845	1.66632	0	0.050952	6.39543	0.760507
C301_1	301	Pre-FMT	0	0.0904748	0.014476	1.86016	0	2.26911	30.8465	0.46866	35.1259	0	2.83005	0.535611	1.41503	0.0597134	2.1153	4.29574	0.0669514	2.46453	15.4441	0.0977128
C303_1	303	Pre-FMT	0.163404	0.975211	2.37632	0.794423	0	0.165143	33.065	0.142544	5.52446	0	1.9991	0.147759	26.8157	0.820499	1.13514	0	0.0191218	0.691861	22.4698	2.69443
C302_1	302	Pre-FMT	0	0.228548	0	1.20156	0	0.0689006	23.8665	0.194938	1.00326	0	0.231909	0.722616	1.21164	0.226868	1.48388	0.0773031	0.216785	32.1917	34.9965	2.0771
C311_1	311	Pre-FMT	0	0.0727709	0	6.10002	0	31.7918	9.46386	1.16797	5.49602	0.145542	0.696782	15.7313	1.78289	0.120072	1.77561	0.00545782	0	4.14794	18.6676	2.83443
C316_1	316	Pre-FMT	0	9.36231	18.0439	0	0	10.7714	7.57788	18.7639	22.9759	0	0	0.638029	0	0	1.58484	2.39005	0	0.50667	1.90726	5.47784
C319_1	319	Pre-FMT	16.4021	0.0124555	0	0.044484	0	0.0480427	22.5089	0.651246	13.5107	0.00355872	0.715302	0.0907473	0.959075	0.0587189	0.270463	2.54804	0	12.0445	12.4217	17.71
C315_1	315	Pre-FMT	0	13.4197	0	18.2379	0	0	14.7015	18.9447	1.32519	0	0	0	0	1.57025	0	14.1379	12.3508	0.341194	4.26398	0.706894
C304_2	304	Post-FMT	0	1.07803	0	2.75581	0.134994	0.0520693	81.3727	0.12728	3.41729	0.291202	1.53122	0	0.171636	0.968103	2.87152	0.188992	1.91499	0	2.8696	0.254561
C311_2	311	Post-FMT	0	0	0.00739467	72.8985	1.42717	0	0.173775	0	12.3676	1.3181	0.371582	0.0129407	0	1.64716	0.269906	3.6123	2.54562	1.35507	1.98917	0.00369734
C309_2	309	Post-FMT	0	0.755581	0	70.0292	0	0	0.0127141	0	11.7823	0	1.9834	0	0	0	3.06591	1.26414	9.23043	0.0036326	1.81812	0.054489
C306_2	306	Post-FMT	0	0	0	66.6187	0	0.456028	0.998	7.26664	15.9715	0	0	0	0	0	0.0298172	5.94591	0	2.16613	0.547234	0
C307_2	307	Post-FMT	0	0	0	61.4533	0	0.06784	0.172507	0.00387657	17.9563	0	2.2426	0.06784	0	0	12.9943	0.408978	0.00581486	0.581486	3.68274	0.362459
C301_2	301	Post-FMT	0	0.763847	0.109361	58.2526	0	0.0117774	0.0353321	3.58537	15.2029	0	1.05323	0.289387	0.0151423	1.16091	9.22505	2.83835	5.4075	0.0252372	2.02403	0
C310_2	310	Post-FMT	0	1.944	0	56.4824	0	0	0.0141769	0	12.4898	3.81712	2.25589	0	0	2.22399	6.14567	3.2465	4.36116	0.232146	6.74641	0.0407585
C317_2	317	Post-FMT	0	1.97993	0	55.7237	5.18217	0	4.88925	0	10.9845	1.83347	0.569569	0.00723262	2.03598	1.09755	1.55501	6.41172	5.39915	0.0452039	2.27285	0.0126571
C313_2	313	Post-FMT	0	0	0	46.6249	0.729402	0	30.83	0	7.77334	0.223557	0.284182	0	0	0.380804	1.2182	3.62238	7.23718	0.0530474	0.985166	0.037891
C302_2	302	Post-FMT	0	1.71027	0	45.4399	0	0.298935	0.509095	10.1094	8.45532	0	4.42786	0.840641	0.148561	3.35894	10.854	0.936662	5.7323	0.25183	5.83013	1.09609
C305_2	305	Post-FMT	0	0.0614305	26.287	44.5301	0	1.98508	18.5099	0	2.62571	0.0403686	1.3462	0	0.168495	0.0719614	2.51689	0.22115	0.508995	0	1.10575	0.0210619
C303_2	303	Post-FMT	0	0	1.10807	38.3012	8.26515	0	0.033518	0	15.3335	3.14872	3.81514	0	1.29537	4.50916	14.5271	0.595438	4.28045	0.297719	3.94921	0.540231
C319_2	319	Post-FMT	0	1.31713	1.01153	21.8014	5.47225	0.00536145	0.0178715	0	6.40872	2.27504	3.77267	0.023233	1.52265	38.0234	5.27746	0.600483	5.75284	0	1.67813	5.03976
C318_2	318	Post-FMT	0	3.39007	0	26.0357	2.12288	0	7.93977	0	9.29113	2.72452	5.22928	0.498769	1.03339	13.9531	8.10031	0.757505	2.08236	0	3.55217	13.2891
C316_2	316	Post-FMT	0.0203961	0.721279	0	19.0128	0.476526	0	9.16154	0	16.1184	1.90054	1.37024	0.139064	4.93028	6.68434	12.2654	2.2343	3.09835	1.60202	17.5536	2.71082
C315_2	315	Post-FMT	0	0.157603	0	17.7693	2.18739	0.0450294	18.6283	12.6394	6.83408	2.79702	0.287496	0	0.143748	3.21441	1.57949	3.85348	15.3897	0.0311742	1.05819	13.3841

## Sheet: Fig. 1G
ASV	Enrichment	MeanDecreaseGini	Phylum
ASV49	Post-FMT	0.388333	Bacillota
ASV27	Post-FMT	0.324216	Bacillota
ASV7	Post-FMT	0.301434	Bacteroidota
ASV56	Pre-FMT	0.300842	Bacillota
ASV4	Post-FMT	0.273691	Bacteroidota
ASV15	Post-FMT	0.272858	Bacteroidota
ASV40	Post-FMT	0.260303	Bacteroidota
ASV71	Post-FMT	0.258047	Bacteroidota
ASV2	Pre-FMT	0.25429	Pseudomonadota
ASV260	Post-FMT	0.253038	Bacillota
ASV115	Post-FMT	0.249287	Bacillota
ASV12	Pre-FMT	0.234599	Pseudomonadota
ASV39	Post-FMT	0.224666	Bacillota
ASV21	Post-FMT	0.208832	Bacteroidota
ASV141	Post-FMT	0.206504	Bacillota

## Sheet: Fig. 1H
Filename	PatientID	FMT_Status	ASV4 Relative Abundance
C301_1	301	Pre-FMT	0.00534323
C301_2	301	Post-FMT	0.253399
C302_1	302	Pre-FMT	0.00348378
C302_2	302	Post-FMT	0.254987
C303_1	303	Pre-FMT	0
C303_2	303	Post-FMT	0.191991
C304_1	304	Pre-FMT	0
C304_2	304	Post-FMT	0.0118132
C305_1	305	Pre-FMT	0.000165908
C305_2	305	Post-FMT	0.0228569
C306_1	306	Pre-FMT	0
C306_2	306	Post-FMT	0
C307_1	307	Pre-FMT	0
C307_2	307	Post-FMT	0
C309_1	309	Pre-FMT	0
C309_2	309	Post-FMT	0
C310_1	310	Pre-FMT	0
C310_2	310	Post-FMT	0.098463
C311_1	311	Pre-FMT	0.00140426
C311_2	311	Post-FMT	0.145107
C313_1	313	Pre-FMT	0
C313_2	313	Post-FMT	0.126263
C315_1	315	Pre-FMT	0.000151878
C315_2	315	Post-FMT	0.0199352
C316_1	316	Pre-FMT	0
C316_2	316	Post-FMT	0.041033
C317_1	317	Pre-FMT	0.00252093
C317_2	317	Post-FMT	0.119679
C318_1	318	Pre-FMT	0
C318_2	318	Post-FMT	0.0583657
C319_1	319	Pre-FMT	0
C319_2	319	Post-FMT	0.0380164

## Sheet: Fig. 1I
Filename	PatientID	FMT_Status	ASV27 Relative Abundance
C301_1	301	Pre-FMT	0.0024271
C301_2	301	Post-FMT	0.00789084
C302_1	302	Pre-FMT	0.000411876
C302_2	302	Post-FMT	0.0203147
C303_1	303	Pre-FMT	0
C303_2	303	Post-FMT	0.0482902
C304_1	304	Pre-FMT	0
C304_2	304	Post-FMT	0.00763698
C305_1	305	Pre-FMT	0
C305_2	305	Post-FMT	0.000737321
C306_1	306	Pre-FMT	0
C306_2	306	Post-FMT	0
C307_1	307	Pre-FMT	0.000237843
C307_2	307	Post-FMT	0.0215154
C309_1	309	Pre-FMT	0
C309_2	309	Post-FMT	0.00964981
C310_1	310	Pre-FMT	0.000270792
C310_2	310	Post-FMT	0.0254578
C311_1	311	Pre-FMT	0.00836938
C311_2	311	Post-FMT	0.00168235
C313_1	313	Pre-FMT	0
C313_2	313	Post-FMT	0.0105566
C315_1	315	Pre-FMT	0
C315_2	315	Post-FMT	0.000439894
C316_1	316	Pre-FMT	0
C316_2	316	Post-FMT	0.0512102
C317_1	317	Pre-FMT	0.000220811
C317_2	317	Post-FMT	0.0121704
C318_1	318	Pre-FMT	0
C318_2	318	Post-FMT	0.00512295
C319_1	319	Pre-FMT	0
C319_2	319	Post-FMT	0.0036699

[truncated: 38 more sheets: Fig. 2A, Fig. 2B, Fig. 2C, Fig. 2D, Fig. 3A, Fig. 3B, Fig. 3C, Fig. 3D, Fig. 3E, Fig. 4A, Fig. 4B, Fig. 4C, Fig. 5B, Fig. 5C, Fig. 5D, Fig. 5E, Fig. 6A, Fig. 6B, Fig. 6C, Fig. 6D …]
